# Supplementary material for: Selection and enrichment of microbial species with an increased lignocellulolytic phenotype from a native soil microbiome by activity-based probing
Source: ISME Commun. 2023 Sep 30;3:106. doi: 10.1038/s43705-023-00305-w (PMC10542759; doi:10.1038/s43705-023-00305-w)
Supplement: Supplementary file 3 — Amplicon metadata table [file 43705_2023_305_MOESM3_ESM.csv]

Sample ID	Description	Gate	Probe	Events_sorted	Picogreen	Time_point	Hours	Sample_Control	Sorted	Post_sort_culture	Seq_plate	Seq_well	MUBstrate	Flowcell	Reads prior to Dada2	Reads post Dada2	Observed taxa	Shannon diversity
s20220805001	ST1 cell 1.1	Bulk	Syto59	NA	3571	TP1	15	Sample	Yes	Yes	1	A1	Cellobiose	KFBHR	11992	10858	19	2.147956545
s20220805002	ST1 cell 2.1	Bulk	Syto59	NA	2022	TP1	15	Sample	Yes	Yes	1	A2	Cellobiose	KFBHR	1559	1417	Sample failed QC	Sample failed QC
s20220805003	ST1 cell 3.1	Bulk	Syto59	NA	6125	TP1	15	Sample	Yes	Yes	1	A3	Cellobiose	KFBHR	12667	11683	25	2.535941288
s20220805004	ST1 cell 4.1	Bulk	Syto59	NA	2162	TP1	15	Sample	Yes	Yes	1	A4	Cellobiose	KFBHR	4285	3833	Sample failed QC	Sample failed QC
s20220805005	ST1 cell 1.2	Bulk	Syto59	NA	23017	TP1	15	Sample	Yes	Yes	1	A5	Cellobiose	KFBHR	20439	18888	25	2.105724628
s20220805006	ST1 cell 2.2	Bulk	Syto59	NA	34913	TP1	15	Sample	Yes	Yes	1	A6	Cellobiose	KFBHR	31204	28744	31	1.388442549
s20220805007	ST1 cell 3.2	Bulk	Syto59	NA	23541	TP1	15	Sample	Yes	Yes	1	A7	Cellobiose	KFBHR	33213	30377	33	1.904696832
s20220805008	ST1 cell 4.2	Bulk	Syto59	NA	6137	TP1	15	Sample	Yes	Yes	1	A8	Cellobiose	KFBHR	11592	10487	17	1.646562402
s20220805009	ST1 cell 1.3	Bulk	Syto59	NA	17910	TP1	15	Sample	Yes	Yes	1	A9	Cellobiose	KFBHR	29060	26401	32	2.030082338
s20220805010	ST1 cell 2.3	Bulk	Syto59	NA	39977	TP1	15	Sample	Yes	Yes	1	A10	Cellobiose	KFBHR	33673	30423	27	1.215322285
s20220805011	ST1 cell 3.3	Bulk	Syto59	NA	31703	TP1	15	Sample	Yes	Yes	1	A11	Cellobiose	KFBHR	31430	28557	23	1.693143451
s20220805012	ST1 cell 4.3	Bulk	Syto59	NA	4967	TP1	15	Sample	Yes	Yes	1	A12	Cellobiose	KFBHR	7746	7097	25	2.314067688
s20220805013	NT1 cell 1.1	Depleted	GH7a	NA	3323	TP1	15	Sample	Yes	Yes	1	B1	Cellobiose	KFBHR	12058	9829	14	1.884647991
s20220805014	NT1 cell 2.1	Depleted	GH7a	NA	3179	TP1	15	Sample	Yes	Yes	1	B2	Cellobiose	KFBHR	7273	6898	19	2.348005961
s20220805015	NT1 cell 3.1	Depleted	GH7a	NA	2177	TP1	15	Sample	Yes	Yes	1	B3	Cellobiose	KFBHR	5082	4602	Sample failed QC	Sample failed QC
s20220805016	NT1 cell 4.1	Depleted	GH7a	NA	2026	TP1	15	Sample	Yes	Yes	1	B4	Cellobiose	KFBHR	2424	2151	Sample failed QC	Sample failed QC
s20220805017	NT1 cell 1.2	Depleted	GH7a	NA	23992	TP1	15	Sample	Yes	Yes	1	B5	Cellobiose	KFBHR	47152	40807	29	1.647039666
s20220805018	NT1 cell 2.2	Depleted	GH7a	NA	26908	TP1	15	Sample	Yes	Yes	1	B6	Cellobiose	KFBHR	40162	36196	Sample failed QC	Sample failed QC
s20220805019	NT1 cell 3.2	Depleted	GH7a	NA	1786	TP1	15	Sample	Yes	Yes	1	B7	Cellobiose	KFBHR	1838	1606	Sample failed QC	Sample failed QC
s20220805020	NT1 cell 4.2	Depleted	GH7a	NA	2936	TP1	15	Sample	Yes	Yes	1	B8	Cellobiose	KFBHR	11476	9328	35	2.840549105
s20220805021	NT1 cell 1.3	Depleted	GH7a	NA	1921	TP1	15	Sample	Yes	Yes	1	B9	Cellobiose	KFBHR	5675	5097	Sample failed QC	Sample failed QC
s20220805022	NT1 cell 2.3	Depleted	GH7a	NA	15433	TP1	15	Sample	Yes	Yes	1	B10	Cellobiose	KFBHR	35818	32644	27	1.365977699
s20220805023	NT1 cell 3.3	Depleted	GH7a	NA	21342	TP1	15	Sample	Yes	Yes	1	B11	Cellobiose	KFBHR	36710	31971	25	1.685387147
s20220805024	NT1 cell 4.3	Depleted	GH7a	NA	2335	TP1	15	Sample	Yes	Yes	1	B12	Cellobiose	KFBHR	5247	4797	Sample failed QC	Sample failed QC
s20220805025	PT1 cell 1.1	Enriched	GH7a	NA	1694	TP1	15	Sample	Yes	Yes	1	C1	Cellobiose	KFBHR	1666	1425	Sample failed QC	Sample failed QC
s20220805026	PT1 cell 2.1	Enriched	GH7a	NA	28729	TP1	15	Sample	Yes	Yes	1	C2	Cellobiose	KFBHR	48599	42878	21	1.236616642
s20220805027	PT1 cell 3.1	Enriched	GH7a	NA	21604	TP1	15	Sample	Yes	Yes	1	C3	Cellobiose	KFBHR	41775	37307	28	0.975343782
s20220805028	PT1 cell 4.1	Enriched	GH7a	NA	27155	TP1	15	Sample	Yes	Yes	1	C4	Cellobiose	KFBHR	47513	43540	22	1.197034884
s20220805029	PT1 cell 1.2	Enriched	GH7a	NA	11569	TP1	15	Sample	Yes	Yes	1	C5	Cellobiose	KFBHR	34107	30622	19	1.109458438
s20220805030	PT1 cell 2.2	Enriched	GH7a	NA	4237	TP1	15	Sample	Yes	Yes	1	C6	Cellobiose	KFBHR	19604	17974	19	1.052420099
s20220805031	PT1 cell 3.2	Enriched	GH7a	NA	30769	TP1	15	Sample	Yes	Yes	1	C7	Cellobiose	KFBHR	47882	43963	19	0.926649712
s20220805032	PT1 cell 4.2	Enriched	GH7a	NA	21765	TP1	15	Sample	Yes	Yes	1	C8	Cellobiose	KFBHR	28001	25338	18	1.059264755
s20220805033	PT1 cell 1.3	Enriched	GH7a	NA	27918	TP1	15	Sample	Yes	Yes	1	C9	Cellobiose	KFBHR	15330	14538	12	1.21161256
s20220805034	PT1 cell 2.3	Enriched	GH7a	NA	11572	TP1	15	Sample	Yes	Yes	1	C10	Cellobiose	KFBHR	37083	32505	59	1.657804265
s20220805035	PT1 cell 3.3	Enriched	GH7a	NA	17120	TP1	15	Sample	Yes	Yes	1	C11	Cellobiose	KFBHR	44084	40536	22	0.98795282
s20220805036	PT1 cell 4.3	Enriched	GH7a	NA	17120	TP1	15	Sample	Yes	Yes	1	C12	Cellobiose	KFBHR	39152	35953	25	1.002449032
s20220805037	ST1 glu 1.1	Bulk	Syto59	NA	18882	TP1	15	Sample	Yes	Yes	1	D1	Glucose	KFBHR	32434	29849	28	2.152139573
s20220805038	ST1 glu 2.1	Bulk	Syto59	NA	2402	TP1	15	Sample	Yes	Yes	1	D2	Glucose	KFBHR	6031	5245	Sample failed QC	Sample failed QC
s20220805039	ST1 glu 3.1	Bulk	Syto59	NA	2611	TP1	15	Sample	Yes	Yes	1	D3	Glucose	KFBHR	4252	3842	Sample failed QC	Sample failed QC
s20220805040	ST1 glu 4.1	Bulk	Syto59	NA	18913	TP1	15	Sample	Yes	Yes	1	D4	Glucose	KFBHR	34815	32440	30	2.139190186
s20220805041	ST1 glu 1.2	Bulk	Syto59	NA	21068	TP1	15	Sample	Yes	Yes	1	D5	Glucose	KFBHR	30256	28569	33	1.960123732
s20220805042	ST1 glu 2.2	Bulk	Syto59	NA	27995	TP1	15	Sample	Yes	Yes	1	D6	Glucose	KFBHR	38664	35748	35	2.130129264
s20220805043	ST1 glu 3.2	Bulk	Syto59	NA	21790	TP1	15	Sample	Yes	Yes	1	D7	Glucose	KFBHR	35809	33122	29	1.975599849
s20220805044	ST1 glu 4.2	Bulk	Syto59	NA	2907	TP1	15	Sample	Yes	Yes	1	D8	Glucose	KFBHR	10582	9486	26	2.189984272
s20220805045	ST1 glu 1.3	Bulk	Syto59	NA	6362	TP1	15	Sample	Yes	Yes	1	D9	Glucose	KFBHR	14188	12437	33	2.398568154
s20220805046	ST1 glu 2.3	Bulk	Syto59	NA	2679	TP1	15	Sample	Yes	Yes	1	D10	Glucose	KFBHR	11229	10370	17	1.577159423
s20220805047	ST1 glu 3.3	Bulk	Syto59	NA	16245	TP1	15	Sample	Yes	Yes	1	D11	Glucose	KFBHR	33232	30881	27	1.867703882
s20220805048	ST1 glu 4.3	Bulk	Syto59	NA	6970	TP1	15	Sample	Yes	Yes	1	D12	Glucose	KFBHR	21204	19952	28	2.168447177
s20220805049	NT1 glu 1.1	Depleted	GH7a	NA	21502	TP1	15	Sample	Yes	Yes	1	E1	Glucose	KFBHR	35048	32534	98	2.033185338
s20220805050	NT1 glu 2.1	Depleted	GH7a	NA	2562	TP1	15	Sample	Yes	Yes	1	E2	Glucose	KFBHR	8252	7050	14	2.263729559
s20220805051	NT1 glu 3.1	Depleted	GH7a	NA	2078	TP1	15	Sample	Yes	Yes	1	E3	Glucose	KFBHR	5709	5026	Sample failed QC	Sample failed QC
s20220805052	NT1 glu 4.1	Depleted	GH7a	NA	1960	TP1	15	Sample	Yes	Yes	1	E4	Glucose	KFBHR	1848	1593	Sample failed QC	Sample failed QC
s20220805053	NT1 glu 1.2	Depleted	GH7a	NA	11262	TP1	15	Sample	Yes	Yes	1	E5	Glucose	KFBHR	27205	25003	45	2.152925494
s20220805054	NT1 glu 2.2	Depleted	GH7a	NA	3235	TP1	15	Sample	Yes	Yes	1	E6	Glucose	KFBHR	14495	12460	24	2.370975344
s20220805055	NT1 glu 3.2	Depleted	GH7a	NA	21299	TP1	15	Sample	Yes	Yes	1	E7	Glucose	KFBHR	33259	30447	34	2.030450271
s20220805056	NT1 glu 4.2	Depleted	GH7a	NA	2009	TP1	15	Sample	Yes	Yes	1	E8	Glucose	KFBHR	5533	5025	Sample failed QC	Sample failed QC
s20220805057	NT1 glu 1.3	Depleted	GH7a	NA	20252	TP1	15	Sample	Yes	Yes	1	E9	Glucose	KFBHR	25687	24186	23	1.753764254
s20220805058	NT1 glu 2.3	Depleted	GH7a	NA	6141	TP1	15	Sample	Yes	Yes	1	E10	Glucose	KFBHR	14854	12856	30	2.123991458
s20220805059	NT1 glu 3.3	Depleted	GH7a	NA	2224	TP1	15	Sample	Yes	Yes	1	E11	Glucose	KFBHR	1148	1039	Sample failed QC	Sample failed QC
s20220805060	NT1 glu 4.3	Depleted	GH7a	NA	22583	TP1	15	Sample	Yes	Yes	1	E12	Glucose	KFBHR	22190	20378	23	1.847327538
s20220805061	PT1 glu 1.1	Enriched	GH7a	NA	8502	TP1	15	Sample	Yes	Yes	1	F1	Glucose	KFBHR	23094	21312	23	0.68140592
s20220805062	PT1 glu 2.1	Enriched	GH7a	NA	3191	TP1	15	Sample	Yes	Yes	1	F2	Glucose	KFBHR	12622	10717	24	1.737010377
s20220805063	PT1 glu 3.1	Enriched	GH7a	NA	11638	TP1	15	Sample	Yes	Yes	1	F3	Glucose	KFBHR	16941	15908	22	0.899467632
s20220805064	PT1 glu 4.1	Enriched	GH7a	NA	4684	TP1	15	Sample	Yes	Yes	1	F4	Glucose	KFBHR	11527	10756	21	1.055677865
s20220805065	PT1 glu 1.2	Enriched	GH7a	NA	29719	TP1	15	Sample	Yes	Yes	1	F5	Glucose	KFBHR	34333	31956	27	0.809345888
s20220805066	PT1 glu 2.2	Enriched	GH7a	NA	24338	TP1	15	Sample	Yes	Yes	1	F6	Glucose	KFBHR	37045	33307	28	1.167585471
s20220805067	PT1 glu 3.2	Enriched	GH7a	NA	26574	TP1	15	Sample	Yes	Yes	1	F7	Glucose	KFBHR	45238	41427	22	1.057469612
s20220805068	PT1 glu 4.2	Enriched	GH7a	NA	2440	TP1	15	Sample	Yes	Yes	1	F8	Glucose	KFBHR	6504	5847	Sample failed QC	Sample failed QC
s20220805069	PT1 glu 1.3	Enriched	GH7a	NA	2446	TP1	15	Sample	Yes	Yes	1	F9	Glucose	KFBHR	2524	2268	Sample failed QC	Sample failed QC
s20220805070	PT1 glu 2.3	Enriched	GH7a	NA	27667	TP1	15	Sample	Yes	Yes	1	F10	Glucose	KFBHR	34647	31530	25	1.174929837
s20220805071	PT1 glu 3.3	Enriched	GH7a	NA	5747	TP1	15	Sample	Yes	Yes	1	F11	Glucose	KFBHR	16557	15459	18	1.004928648
s20220805072	PT1 glu 4.3	Enriched	GH7a	NA	34004	TP1	15	Sample	Yes	Yes	1	F12	Glucose	KFBHR	30907	28016	25	1.323455964
s20220805073	Tube Syto 1	Bulk	Syto59	100000	2292	None	NA	Sample	Yes	No	1	G1	None	KFBHR	1473	426	Sample failed QC	Sample failed QC
s20220805074	Tube Syto 2	Bulk	Syto59	100000	31444	None	NA	Sample	Yes	No	1	G2	None	KFBHR	39460	33192	101	1.910003872
s20220805075	Tube Syto 3	Bulk	Syto59	100000	1985	None	NA	Sample	Yes	No	1	G3	None	KFBHR	1818	1645	Sample failed QC	Sample failed QC
s20220805076	Tube Syto 4	Bulk	Syto59	100000	4771	None	NA	Sample	Yes	No	1	G4	None	KFBHR	17912	16336	10	1.31794157
s20220805077	Tube Syto 5	Bulk	Syto59	100000	29763	None	NA	Sample	Yes	No	1	G5	None	KFBHR	32842	28945	88	1.769446082
s20220805078	Tube Negative 1	Depleted	GH7a	100000	10473	None	NA	Sample	Yes	No	1	G6	None	KFBHR	12635	11364	38	1.337797261
s20220805079	Tube Negative 2	Depleted	GH7a	100000	2234	None	NA	Sample	Yes	No	1	G7	None	KFBHR	3584	2977	Sample failed QC	Sample failed QC
s20220805080	Tube Negative 3	Depleted	GH7a	100000	2035	None	NA	Sample	Yes	No	1	G8	None	KFBHR	3270	2724	Sample failed QC	Sample failed QC
s20220805081	Tube Negative 4	Depleted	GH7a	100000	4731	None	NA	Sample	Yes	No	1	G9	None	KFBHR	3093	1035	Sample failed QC	Sample failed QC
s20220805082	Tube Negative 5	Depleted	GH7a	100000	31833	None	NA	Sample	Yes	No	1	G10	None	KFBHR	43232	36918	89	1.765108032
s20220805083	Tube Positive 1	Enriched	GH7a	100000	2489	None	NA	Sample	Yes	No	1	G11	None	KFBHR	7087	6158	Sample failed QC	Sample failed QC
s20220805084	Tube Positive 2	Enriched	GH7a	100000	8946	None	NA	Sample	Yes	No	1	G12	None	KFBHR	26668	23148	61	2.35697116
s20220805085	Tube Positive 3	Enriched	GH7a	100000	28574	None	NA	Sample	Yes	No	1	H1	None	KFBHR	52508	42248	136	2.273766402
s20220805086	Tube Positive 4	Enriched	GH7a	100000	33026	None	NA	Sample	Yes	No	1	H2	None	KFBHR	46394	37869	114	2.159466356
s20220805087	Tube Positive 5	Enriched	GH7a	100000	3934	None	NA	Sample	Yes	No	1	H3	None	KFBHR	12521	10662	29	2.49238441
s20220805088	Extract Rep 1	None	None	NA	24232	None	NA	Sample	No	No	1	H4	None	KFBHR	54597	37284	309	3.634549271
s20220805089	Extract Rep 2	None	None	NA	20980	None	NA	Sample	No	No	1	H5	None	KFBHR	68626	49722	390	4.424094862
s20220805090	Extract Rep 3	None	None	NA	24337	None	NA	Sample	No	No	1	H6	None	KFBHR	59659	46013	344	4.358126721
s20220805091	Extract Rep 4	None	None	NA	23500	None	NA	Sample	No	No	1	H7	None	KFBHR	55156	41481	374	4.547544221
s20220805092	PBS only	None	None	NA	2585	None	NA	Control	No	No	1	H8	None	KFBHR	9344	8480	Sample failed QC	Sample failed QC
s20220805093	PBS all events 1	PBS	None	1000	6617	None	NA	Control	Yes	No	1	H9	None	KFBHR	25889	23131	18	2.063458814
s20220805094	PBS all events 2	PBS	None	1000	9320	None	NA	Control	Yes	No	1	H10	None	KFBHR	11338	10697	13	1.59387457
s20220805095	PBS all events 3	PBS	None	1000	6751	None	NA	Control	Yes	No	1	H11	None	KFBHR	27189	25039	15	2.073292348
s20220805096	PCR negative 1	None	None	NA	1600	None	NA	Control	No	No	1	H12	None	KFBHR	2337	2087	Sample failed QC	Sample failed QC
s20220805097	ST2 cell 1.1	Bulk	Syto59	NA	34525	TP2	25	Sample	Yes	Yes	2	A1	Cellobiose	KFBHR	37904	33898	19	1.829508644
s20220805098	ST2 cell 2.1	Bulk	Syto59	NA	48173	TP2	25	Sample	Yes	Yes	2	A2	Cellobiose	KFBHR	48842	42487	23	1.649786945
s20220805099	ST2 cell 3.1	Bulk	Syto59	NA	46663	TP2	25	Sample	Yes	Yes	2	A3	Cellobiose	KFBHR	43246	38356	19	1.897517459
s20220805100	ST2 cell 4.1	Bulk	Syto59	NA	52944	TP2	25	Sample	Yes	Yes	2	A4	Cellobiose	KFBHR	50925	43544	23	1.718577119
s20220805101	ST2 cell 1.2	Bulk	Syto59	NA	39301	TP2	25	Sample	Yes	Yes	2	A5	Cellobiose	KFBHR	46209	39496	20	1.609146239
s20220805102	ST2 cell 2.2	Bulk	Syto59	NA	34427	TP2	25	Sample	Yes	Yes	2	A6	Cellobiose	KFBHR	53302	46899	24	1.680817497
s20220805103	ST2 cell 3.2	Bulk	Syto59	NA	25569	TP2	25	Sample	Yes	Yes	2	A7	Cellobiose	KFBHR	55289	49954	20	1.868288839
s20220805104	ST2 cell 4.2	Bulk	Syto59	NA	30371	TP2	25	Sample	Yes	Yes	2	A8	Cellobiose	KFBHR	45405	39428	23	1.685829403
s20220805105	ST2 cell 1.3	Bulk	Syto59	NA	22812	TP2	25	Sample	Yes	Yes	2	A9	Cellobiose	KFBHR	49833	44455	18	1.594542703
s20220805106	ST2 cell 2.3	Bulk	Syto59	NA	29069	TP2	25	Sample	Yes	Yes	2	A10	Cellobiose	KFBHR	52795	45539	24	1.673397455
s20220805107	ST2 cell 3.3	Bulk	Syto59	NA	25858	TP2	25	Sample	Yes	Yes	2	A11	Cellobiose	KFBHR	58087	50148	19	1.789515729
s20220805108	ST2 cell 4.3	Bulk	Syto59	NA	29929	TP2	25	Sample	Yes	Yes	2	A12	Cellobiose	KFBHR	55471	48726	22	1.663658217
s20220805109	NT2 cell 1.1	Depleted	GH7a	NA	28212	TP2	25	Sample	Yes	Yes	2	B1	Cellobiose	KFBHR	50072	44529	19	1.398299869
s20220805110	NT2 cell 2.1	Depleted	GH7a	NA	30795	TP2	25	Sample	Yes	Yes	2	B2	Cellobiose	KFBHR	40029	35965	17	1.215475355
s20220805111	NT2 cell 3.1	Depleted	GH7a	NA	31092	TP2	25	Sample	Yes	Yes	2	B3	Cellobiose	KFBHR	46205	41174	21	1.652321345
s20220805112	NT2 cell 4.1	Depleted	GH7a	NA	31332	TP2	25	Sample	Yes	Yes	2	B4	Cellobiose	KFBHR	51576	45093	21	1.624819534
s20220805113	NT2 cell 1.2	Depleted	GH7a	NA	28692	TP2	25	Sample	Yes	Yes	2	B5	Cellobiose	KFBHR	45844	40967	20	1.447833696
s20220805114	NT2 cell 2.2	Depleted	GH7a	NA	34857	TP2	25	Sample	Yes	Yes	2	B6	Cellobiose	KFBHR	49891	44230	22	1.264659768
s20220805115	NT2 cell 3.2	Depleted	GH7a	NA	31411	TP2	25	Sample	Yes	Yes	2	B7	Cellobiose	KFBHR	52332	47413	19	1.356791694
s20220805116	NT2 cell 4.2	Depleted	GH7a	NA	31431	TP2	25	Sample	Yes	Yes	2	B8	Cellobiose	KFBHR	53595	47912	24	1.498777386
s20220805117	NT2 cell 1.3	Depleted	GH7a	NA	28182	TP2	25	Sample	Yes	Yes	2	B9	Cellobiose	KFBHR	44683	38528	18	1.404065723
s20220805118	NT2 cell 2.3	Depleted	GH7a	NA	33330	TP2	25	Sample	Yes	Yes	2	B10	Cellobiose	KFBHR	44562	40593	16	1.26656422
s20220805119	NT2 cell 3.3	Depleted	GH7a	NA	30957	TP2	25	Sample	Yes	Yes	2	B11	Cellobiose	KFBHR	45162	40776	23	1.557589221
s20220805120	NT2 cell 4.3	Depleted	GH7a	NA	37397	TP2	25	Sample	Yes	Yes	2	B12	Cellobiose	KFBHR	34926	31234	21	1.72400072
s20220805121	PT2 cell 1.1	Enriched	GH7a	NA	28703	TP2	25	Sample	Yes	Yes	2	C1	Cellobiose	KFBHR	32736	30511	14	0.771311225
s20220805122	PT2 cell 2.1	Enriched	GH7a	NA	36526	TP2	25	Sample	Yes	Yes	2	C2	Cellobiose	KFBHR	52380	46738	16	0.829727297
s20220805123	PT2 cell 3.1	Enriched	GH7a	NA	31552	TP2	25	Sample	Yes	Yes	2	C3	Cellobiose	KFBHR	39875	36334	16	0.537898988
s20220805124	PT2 cell 4.1	Enriched	GH7a	NA	31731	TP2	25	Sample	Yes	Yes	2	C4	Cellobiose	KFBHR	40379	36098	14	0.633689131
s20220805125	PT2 cell 1.2	Enriched	GH7a	NA	25575	TP2	25	Sample	Yes	Yes	2	C5	Cellobiose	KFBHR	32848	30380	14	0.766196859
s20220805126	PT2 cell 2.2	Enriched	GH7a	NA	27827	TP2	25	Sample	Yes	Yes	2	C6	Cellobiose	KFBHR	43084	38521	13	0.791801942
s20220805127	PT2 cell 3.2	Enriched	GH7a	NA	28139	TP2	25	Sample	Yes	Yes	2	C7	Cellobiose	KFBHR	40043	36877	14	0.613021941
s20220805128	PT2 cell 4.2	Enriched	GH7a	NA	30070	TP2	25	Sample	Yes	Yes	2	C8	Cellobiose	KFBHR	42902	38610	19	0.878802265
s20220805129	PT2 cell 1.3	Enriched	GH7a	NA	28051	TP2	25	Sample	Yes	Yes	2	C9	Cellobiose	KFBHR	40854	36247	17	0.7466034
s20220805130	PT2 cell 2.3	Enriched	GH7a	NA	24894	TP2	25	Sample	Yes	Yes	2	C10	Cellobiose	KFBHR	47426	42413	19	0.840356134
s20220805131	PT2 cell 3.3	Enriched	GH7a	NA	30912	TP2	25	Sample	Yes	Yes	2	C11	Cellobiose	KFBHR	52520	47606	17	0.661595055
s20220805132	PT2 cell 4.3	Enriched	GH7a	NA	29030	TP2	25	Sample	Yes	Yes	2	C12	Cellobiose	KFBHR	39117	35146	16	0.90951627
s20220805133	ST2 glu 1.1	Bulk	Syto59	NA	37242	TP2	25	Sample	Yes	Yes	2	D1	Glucose	KFBHR	49149	43455	21	1.810290869
s20220805134	ST2 glu 2.1	Bulk	Syto59	NA	34370	TP2	25	Sample	Yes	Yes	2	D2	Glucose	KFBHR	52608	45253	26	2.015397606
s20220805135	ST2 glu 3.1	Bulk	Syto59	NA	36624	TP2	25	Sample	Yes	Yes	2	D3	Glucose	KFBHR	56918	50395	24	1.567190964
s20220805136	ST2 glu 4.1	Bulk	Syto59	NA	35558	TP2	25	Sample	Yes	Yes	2	D4	Glucose	KFBHR	48280	43224	22	1.729956418
s20220805137	ST2 glu 1.2	Bulk	Syto59	NA	34029	TP2	25	Sample	Yes	Yes	2	D5	Glucose	KFBHR	60428	53191	23	1.724782001
s20220805138	ST2 glu 2.2	Bulk	Syto59	NA	35442	TP2	25	Sample	Yes	Yes	2	D6	Glucose	KFBHR	43179	37879	23	1.685004142
s20220805139	ST2 glu 3.2	Bulk	Syto59	NA	36268	TP2	25	Sample	Yes	Yes	2	D7	Glucose	KFBHR	56550	50063	24	1.609564664
s20220805140	ST2 glu 4.2	Bulk	Syto59	NA	33382	TP2	25	Sample	Yes	Yes	2	D8	Glucose	KFBHR	54097	46887	20	1.84522516
s20220805141	ST2 glu 1.3	Bulk	Syto59	NA	30461	TP2	25	Sample	Yes	Yes	2	D9	Glucose	KFBHR	54551	47044	23	1.780735
s20220805142	ST2 glu 2.3	Bulk	Syto59	NA	32574	TP2	25	Sample	Yes	Yes	2	D10	Glucose	KFBHR	42194	37386	20	1.718660313
s20220805143	ST2 glu 3.3	Bulk	Syto59	NA	34805	TP2	25	Sample	Yes	Yes	2	D11	Glucose	KFBHR	33014	29383	16	1.716229055
s20220805144	ST2 glu 4.3	Bulk	Syto59	NA	30649	TP2	25	Sample	Yes	Yes	2	D12	Glucose	KFBHR	45525	40664	18	1.673442163
s20220805145	NT2 glu 1.1	Depleted	GH7a	NA	34686	TP2	25	Sample	Yes	Yes	2	E1	Glucose	KFBHR	46014	41112	24	1.778147625
s20220805146	NT2 glu 2.1	Depleted	GH7a	NA	30896	TP2	25	Sample	Yes	Yes	2	E2	Glucose	KFBHR	43958	38597	23	1.962713219
s20220805147	NT2 glu 3.1	Depleted	GH7a	NA	32753	TP2	25	Sample	Yes	Yes	2	E3	Glucose	KFBHR	50812	44629	21	1.872854203
s20220805148	NT2 glu 4.1	Depleted	GH7a	NA	33629	TP2	25	Sample	Yes	Yes	2	E4	Glucose	KFBHR	66752	58854	28	1.939568101
s20220805149	NT2 glu 1.2	Depleted	GH7a	NA	33710	TP2	25	Sample	Yes	Yes	2	E5	Glucose	KFBHR	50685	44443	22	1.826872285
s20220805150	NT2 glu 2.2	Depleted	GH7a	NA	30292	TP2	25	Sample	Yes	Yes	2	E6	Glucose	KFBHR	43814	38213	19	1.9529125
s20220805151	NT2 glu 3.2	Depleted	GH7a	NA	30698	TP2	25	Sample	Yes	Yes	2	E7	Glucose	KFBHR	54967	49767	24	1.926681125
s20220805152	NT2 glu 4.2	Depleted	GH7a	NA	30641	TP2	25	Sample	Yes	Yes	2	E8	Glucose	KFBHR	56421	50995	24	1.970828562
s20220805153	NT2 glu 1.3	Depleted	GH7a	NA	29369	TP2	25	Sample	Yes	Yes	2	E9	Glucose	KFBHR	49777	44700	22	1.792494124
s20220805154	NT2 glu 2.3	Depleted	GH7a	NA	30393	TP2	25	Sample	Yes	Yes	2	E10	Glucose	KFBHR	46763	40190	20	1.922628833
s20220805155	NT2 glu 3.3	Depleted	GH7a	NA	33937	TP2	25	Sample	Yes	Yes	2	E11	Glucose	KFBHR	47989	42818	24	1.862745541
s20220805156	NT2 glu 4.3	Depleted	GH7a	NA	25688	TP2	25	Sample	Yes	Yes	2	E12	Glucose	KFBHR	42974	38630	22	1.792704007
s20220805157	PT2 glu 1.1	Enriched	GH7a	NA	46004	TP2	25	Sample	Yes	Yes	2	F1	Glucose	KFBHR	48802	44340	15	0.398627094
s20220805158	PT2 glu 2.1	Enriched	GH7a	NA	39836	TP2	25	Sample	Yes	Yes	2	F2	Glucose	KFBHR	44531	40298	15	0.539880179
s20220805159	PT2 glu 3.1	Enriched	GH7a	NA	39825	TP2	25	Sample	Yes	Yes	2	F3	Glucose	KFBHR	52184	47236	19	0.506654519
s20220805160	PT2 glu 4.1	Enriched	GH7a	NA	38956	TP2	25	Sample	Yes	Yes	2	F4	Glucose	KFBHR	46996	41784	19	0.607977053
s20220805161	PT2 glu 1.2	Enriched	GH7a	NA	41914	TP2	25	Sample	Yes	Yes	2	F5	Glucose	KFBHR	41694	37511	12	0.37014151
s20220805162	PT2 glu 2.2	Enriched	GH7a	NA	38747	TP2	25	Sample	Yes	Yes	2	F6	Glucose	KFBHR	43619	40016	18	0.659508389
s20220805163	PT2 glu 3.2	Enriched	GH7a	NA	38734	TP2	25	Sample	Yes	Yes	2	F7	Glucose	KFBHR	60654	54003	16	0.654729087
s20220805164	PT2 glu 4.2	Enriched	GH7a	NA	35476	TP2	25	Sample	Yes	Yes	2	F8	Glucose	KFBHR	44135	40425	16	0.677880743
s20220805165	PT2 glu 1.3	Enriched	GH7a	NA	36758	TP2	25	Sample	Yes	Yes	2	F9	Glucose	KFBHR	48005	43505	16	0.352072942
s20220805166	PT2 glu 2.3	Enriched	GH7a	NA	31341	TP2	25	Sample	Yes	Yes	2	F10	Glucose	KFBHR	39714	36193	17	0.5700856
s20220805167	PT2 glu 3.3	Enriched	GH7a	NA	34807	TP2	25	Sample	Yes	Yes	2	F11	Glucose	KFBHR	37059	34392	17	0.626186933
s20220805168	PT2 glu 4.3	Enriched	GH7a	NA	26495	TP2	25	Sample	Yes	Yes	2	F12	Glucose	KFBHR	42055	39379	17	0.670793199
s20220805169	ST3 cell 1.1	Bulk	Syto59	NA	34629	TP3	35	Sample	Yes	Yes	2	G1	Cellobiose	KFBHR	43283	37410	19	2.107591112
s20220805170	ST3 cell 2.1	Bulk	Syto59	NA	31801	TP3	35	Sample	Yes	Yes	2	G2	Cellobiose	KFBHR	50739	42990	23	1.957182566
s20220805171	ST3 cell 3.1	Bulk	Syto59	NA	34767	TP3	35	Sample	Yes	Yes	2	G3	Cellobiose	KFBHR	45810	40096	20	1.836640699
s20220805172	ST3 cell 4.1	Bulk	Syto59	NA	31256	TP3	35	Sample	Yes	Yes	2	G4	Cellobiose	KFBHR	46833	41337	21	1.929650821
s20220805173	ST3 cell 1.2	Bulk	Syto59	NA	29000	TP3	35	Sample	Yes	Yes	2	G5	Cellobiose	KFBHR	43158	37778	19	2.125033193
s20220805174	ST3 cell 2.2	Bulk	Syto59	NA	32033	TP3	35	Sample	Yes	Yes	2	G6	Cellobiose	KFBHR	53847	46634	24	1.900754813
s20220805175	ST3 cell 3.2	Bulk	Syto59	NA	26978	TP3	35	Sample	Yes	Yes	2	G7	Cellobiose	KFBHR	45756	39740	19	1.766137466
s20220805176	ST3 cell 4.2	Bulk	Syto59	NA	28912	TP3	35	Sample	Yes	Yes	2	G8	Cellobiose	KFBHR	55758	48714	23	1.828715024
s20220805177	ST3 cell 1.3	Bulk	Syto59	NA	29653	TP3	35	Sample	Yes	Yes	2	G9	Cellobiose	KFBHR	24298	21808	17	2.067794
s20220805178	ST3 cell 2.3	Bulk	Syto59	NA	34391	TP3	35	Sample	Yes	Yes	2	G10	Cellobiose	KFBHR	53376	47233	25	1.922868549
s20220805179	ST3 cell 3.3	Bulk	Syto59	NA	26780	TP3	35	Sample	Yes	Yes	2	G11	Cellobiose	KFBHR	60382	53335	21	1.830179556
s20220805180	ST3 cell 4.3	Bulk	Syto59	NA	24125	TP3	35	Sample	Yes	Yes	2	G12	Cellobiose	KFBHR	53851	47749	22	1.845683166
s20220805181	NT3 cell 1.1	Depleted	GH7a	NA	39802	TP3	35	Sample	Yes	Yes	2	H1	Cellobiose	KFBHR	27698	25503	19	1.602627667
s20220805182	NT3 cell 2.1	Depleted	GH7a	NA	40269	TP3	35	Sample	Yes	Yes	2	H2	Cellobiose	KFBHR	25008	21547	20	1.818944175
s20220805183	NT3 cell 3.1	Depleted	GH7a	NA	32733	TP3	35	Sample	Yes	Yes	2	H3	Cellobiose	KFBHR	46201	41127	22	1.810383097
s20220805184	NT3 cell 4.1	Depleted	GH7a	NA	36648	TP3	35	Sample	Yes	Yes	2	H4	Cellobiose	KFBHR	53335	46418	22	1.750591417
s20220805185	NT3 cell 1.2	Depleted	GH7a	NA	33416	TP3	35	Sample	Yes	Yes	2	H5	Cellobiose	KFBHR	45820	41713	18	1.469135709
s20220805186	NT3 cell 2.2	Depleted	GH7a	NA	35620	TP3	35	Sample	Yes	Yes	2	H6	Cellobiose	KFBHR	50527	45103	19	1.772191368
s20220805187	NT3 cell 3.2	Depleted	GH7a	NA	34589	TP3	35	Sample	Yes	Yes	2	H7	Cellobiose	KFBHR	55306	48963	21	1.744389399
s20220805188	NT3 cell 4.2	Depleted	GH7a	NA	30964	TP3	35	Sample	Yes	Yes	2	H8	Cellobiose	KFBHR	65711	56763	25	1.718899346
s20220805189	Sheath Beginning	Sheath	None	NA	1623	None	NA	Control	Yes	No	2	H9	None	KFBHR	2048	1589	Sample failed QC	Sample failed QC
s20220805190	Sheath Middle	Sheath	None	NA	1795	None	NA	Control	Yes	No	2	H10	None	KFBHR	2440	2205	Sample failed QC	Sample failed QC
s20220805191	Sheath End	Sheath	None	NA	2108	None	NA	Control	Yes	No	2	H11	None	KFBHR	823	665	Sample failed QC	Sample failed QC
s20220805192	PCR negative 2	None	None	NA	2797	None	NA	Control	No	No	2	H12	None	KFBHR	14034	11855	25	3.024404193
s20220805193	NT3 cell 1.3	Depleted	GH7a	NA	31291	TP3	35	Sample	Yes	Yes	3	A1	Cellobiose	KFBHR	41604	36427	19	1.519942438
s20220805194	NT3 cell 2.3	Depleted	GH7a	NA	33954	TP3	35	Sample	Yes	Yes	3	A2	Cellobiose	KFBHR	42924	37606	21	1.74443749
s20220805195	NT3 cell 3.3	Depleted	GH7a	NA	30222	TP3	35	Sample	Yes	Yes	3	A3	Cellobiose	KFBHR	47843	42145	23	1.657572437
s20220805196	NT3 cell 4.3	Depleted	GH7a	NA	31631	TP3	35	Sample	Yes	Yes	3	A4	Cellobiose	KFBHR	55079	47357	24	1.688052637
s20220805197	PT3 cell 1.1	Enriched	GH7a	NA	34113	TP3	35	Sample	Yes	Yes	3	A5	Cellobiose	KFBHR	49635	43791	18	1.807558975
s20220805198	PT3 cell 2.1	Enriched	GH7a	NA	34074	TP3	35	Sample	Yes	Yes	3	A6	Cellobiose	KFBHR	47531	41177	18	1.537296859
s20220805199	PT3 cell 3.1	Enriched	GH7a	NA	48099	TP3	35	Sample	Yes	Yes	3	A7	Cellobiose	KFBHR	30158	27476	18	1.100566346
s20220805200	PT3 cell 4.1	Enriched	GH7a	NA	41128	TP3	35	Sample	Yes	Yes	3	A8	Cellobiose	KFBHR	39827	34897	19	1.62604503
s20220805201	PT3 cell 1.2	Enriched	GH7a	NA	27788	TP3	35	Sample	Yes	Yes	3	A9	Cellobiose	KFBHR	62866	55022	21	1.843575876
s20220805202	PT3 cell 2.2	Enriched	GH7a	NA	28444	TP3	35	Sample	Yes	Yes	3	A10	Cellobiose	KFBHR	47066	41342	17	1.542667434
s20220805203	PT3 cell 3.2	Enriched	GH7a	NA	33138	TP3	35	Sample	Yes	Yes	3	A11	Cellobiose	KFBHR	33654	30169	18	1.078596903
s20220805204	PT3 cell 4.2	Enriched	GH7a	NA	37794	TP3	35	Sample	Yes	Yes	3	A12	Cellobiose	KFBHR	36451	32831	21	1.632598884
s20220805205	PT3 cell 1.3	Enriched	GH7a	NA	34200	TP3	35	Sample	Yes	Yes	3	B1	Cellobiose	KFBHR	44206	38707	18	1.843071759
s20220805206	PT3 cell 2.3	Enriched	GH7a	NA	39469	TP3	35	Sample	Yes	Yes	3	B2	Cellobiose	KFBHR	48540	43064	21	1.563987736
s20220805207	PT3 cell 3.3	Enriched	GH7a	NA	42484	TP3	35	Sample	Yes	Yes	3	B3	Cellobiose	KFBHR	43436	38447	19	0.950377034
s20220805208	PT3 cell 4.3	Enriched	GH7a	NA	38392	TP3	35	Sample	Yes	Yes	3	B4	Cellobiose	KFBHR	50648	44828	22	1.649929971
s20220805209	ST3 glu 1.1	Bulk	Syto59	NA	33469	TP3	35	Sample	Yes	Yes	3	B5	Glucose	KFBHR	42075	36642	21	1.780297415
s20220805210	ST3 glu 2.1	Bulk	Syto59	NA	33786	TP3	35	Sample	Yes	Yes	3	B6	Glucose	KFBHR	35612	30012	23	2.116186112
s20220805211	ST3 glu 3.1	Bulk	Syto59	NA	33365	TP3	35	Sample	Yes	Yes	3	B7	Glucose	KFBHR	54652	46886	23	1.955910515
s20220805212	ST3 glu 4.1	Bulk	Syto59	NA	30780	TP3	35	Sample	Yes	Yes	3	B8	Glucose	KFBHR	44541	38684	23	2.069689534
s20220805213	ST3 glu 1.2	Bulk	Syto59	NA	28435	TP3	35	Sample	Yes	Yes	3	B9	Glucose	KFBHR	36468	32686	21	1.784333096
s20220805214	ST3 glu 2.2	Bulk	Syto59	NA	35924	TP3	35	Sample	Yes	Yes	3	B10	Glucose	KFBHR	48177	42163	23	2.139882197
s20220805215	ST3 glu 3.2	Bulk	Syto59	NA	39254	TP3	35	Sample	Yes	Yes	3	B11	Glucose	KFBHR	40084	35344	22	1.887860886
s20220805216	ST3 glu 4.2	Bulk	Syto59	NA	27915	TP3	35	Sample	Yes	Yes	3	B12	Glucose	KFBHR	55813	47981	24	2.0614861
s20220805217	ST3 glu 1.3	Bulk	Syto59	NA	40450	TP3	35	Sample	Yes	Yes	3	C1	Glucose	KFBHR	40358	35387	20	1.693526786
s20220805218	ST3 glu 2.3	Bulk	Syto59	NA	39360	TP3	35	Sample	Yes	Yes	3	C2	Glucose	KFBHR	51506	43882	23	2.097068476
s20220805219	ST3 glu 3.3	Bulk	Syto59	NA	39553	TP3	35	Sample	Yes	Yes	3	C3	Glucose	KFBHR	41977	35637	23	1.903399482
s20220805220	ST3 glu 4.3	Bulk	Syto59	NA	36297	TP3	35	Sample	Yes	Yes	3	C4	Glucose	KFBHR	55635	48390	26	2.057728544
s20220805221	NT3 glu 1.1	Depleted	GH7a	NA	39998	TP3	35	Sample	Yes	Yes	3	C5	Glucose	KFBHR	41113	36308	22	1.526117655
s20220805222	NT3 glu 2.1	Depleted	GH7a	NA	39736	TP3	35	Sample	Yes	Yes	3	C6	Glucose	KFBHR	48730	42329	19	1.606665023
s20220805223	NT3 glu 3.1	Depleted	GH7a	NA	31928	TP3	35	Sample	Yes	Yes	3	C7	Glucose	KFBHR	47948	43205	21	1.666174597
s20220805224	NT3 glu 4.1	Depleted	GH7a	NA	30981	TP3	35	Sample	Yes	Yes	3	C8	Glucose	KFBHR	49422	43319	21	1.821490692
s20220805225	NT3 glu 1.2	Depleted	GH7a	NA	32753	TP3	35	Sample	Yes	Yes	3	C9	Glucose	KFBHR	56864	49340	22	1.607820989
s20220805226	NT3 glu 2.2	Depleted	GH7a	NA	29233	TP3	35	Sample	Yes	Yes	3	C10	Glucose	KFBHR	50063	44394	19	1.636309685
s20220805227	NT3 glu 3.2	Depleted	GH7a	NA	34001	TP3	35	Sample	Yes	Yes	3	C11	Glucose	KFBHR	56120	49369	21	1.675997336
s20220805228	NT3 glu 4.2	Depleted	GH7a	NA	29938	TP3	35	Sample	Yes	Yes	3	C12	Glucose	KFBHR	60927	53084	24	1.715720847
s20220805229	NT3 glu 1.3	Depleted	GH7a	NA	42138	TP3	35	Sample	Yes	Yes	3	D1	Glucose	KFBHR	45222	39860	20	1.632181656
s20220805230	NT3 glu 2.3	Depleted	GH7a	NA	39732	TP3	35	Sample	Yes	Yes	3	D2	Glucose	KFBHR	46530	39341	17	1.576255897
s20220805231	NT3 glu 3.3	Depleted	GH7a	NA	40111	TP3	35	Sample	Yes	Yes	3	D3	Glucose	KFBHR	43932	38849	19	1.557326576
s20220805232	NT3 glu 4.3	Depleted	GH7a	NA	34568	TP3	35	Sample	Yes	Yes	3	D4	Glucose	KFBHR	43244	38169	22	1.753763401
s20220805233	PT3 glu 1.1	Enriched	GH7a	NA	43809	TP3	35	Sample	Yes	Yes	3	D5	Glucose	KFBHR	51440	45298	20	1.187006036
s20220805234	PT3 glu 2.1	Enriched	GH7a	NA	40886	TP3	35	Sample	Yes	Yes	3	D6	Glucose	KFBHR	43136	36714	18	1.731017895
s20220805235	PT3 glu 3.1	Enriched	GH7a	NA	48765	TP3	35	Sample	Yes	Yes	3	D7	Glucose	KFBHR	49307	42990	20	1.473153852
s20220805236	PT3 glu 4.1	Enriched	GH7a	NA	32516	TP3	35	Sample	Yes	Yes	3	D8	Glucose	KFBHR	47544	41165	18	1.72353666
s20220805237	PT3 glu 1.2	Enriched	GH7a	NA	43035	TP3	35	Sample	Yes	Yes	3	D9	Glucose	KFBHR	29522	25979	17	1.199264344
s20220805238	PT3 glu 2.2	Enriched	GH7a	NA	37547	TP3	35	Sample	Yes	Yes	3	D10	Glucose	KFBHR	43103	37326	22	1.745194861
s20220805239	PT3 glu 3.2	Enriched	GH7a	NA	33032	TP3	35	Sample	Yes	Yes	3	D11	Glucose	KFBHR	32270	28649	22	1.573543922
s20220805240	PT3 glu 4.2	Enriched	GH7a	NA	27598	TP3	35	Sample	Yes	Yes	3	D12	Glucose	KFBHR	44507	39122	20	1.728777668
s20220805241	PT3 glu 1.3	Enriched	GH7a	NA	36060	TP3	35	Sample	Yes	Yes	3	E1	Glucose	KFBHR	44038	39502	17	1.234906047
s20220805242	PT3 glu 2.3	Enriched	GH7a	NA	34024	TP3	35	Sample	Yes	Yes	3	E2	Glucose	KFBHR	46298	40659	20	1.77969515
s20220805243	PT3 glu 3.3	Enriched	GH7a	NA	36888	TP3	35	Sample	Yes	Yes	3	E3	Glucose	KFBHR	48735	42636	19	1.498491093
s20220805244	PT3 glu 4.3	Enriched	GH7a	NA	39929	TP3	35	Sample	Yes	Yes	3	E4	Glucose	KFBHR	53794	47025	21	1.694736053
s20220805245	ST4 cell 1.1	Bulk	Syto59	NA	39555	TP4	45	Sample	Yes	Yes	3	E5	Cellobiose	KFBHR	53866	46559	21	2.0921843
s20220805246	ST4 cell 2.1	Bulk	Syto59	NA	38378	TP4	45	Sample	Yes	Yes	3	E6	Cellobiose	KFBHR	41462	35477	21	1.798175558
s20220805247	ST4 cell 3.1	Bulk	Syto59	NA	35369	TP4	45	Sample	Yes	Yes	3	E7	Cellobiose	KFBHR	36402	32796	20	1.753108459
s20220805248	ST4 cell 4.1	Bulk	Syto59	NA	32296	TP4	45	Sample	Yes	Yes	3	E8	Cellobiose	KFBHR	48985	42923	25	1.764514862
s20220805249	ST4 cell 1.2	Bulk	Syto59	NA	34061	TP4	45	Sample	Yes	Yes	3	E9	Cellobiose	KFBHR	34200	30001	20	2.093154972
s20220805250	ST4 cell 2.2	Bulk	Syto59	NA	30519	TP4	45	Sample	Yes	Yes	3	E10	Cellobiose	KFBHR	40135	34787	22	1.815546268
s20220805251	ST4 cell 3.2	Bulk	Syto59	NA	42155	TP4	45	Sample	Yes	Yes	3	E11	Cellobiose	KFBHR	21935	19643	19	1.787383036
s20220805252	ST4 cell 4.2	Bulk	Syto59	NA	33186	TP4	45	Sample	Yes	Yes	3	E12	Cellobiose	KFBHR	43618	37844	24	1.827543764
s20220805253	ST4 cell 1.3	Bulk	Syto59	NA	43159	TP4	45	Sample	Yes	Yes	3	F1	Cellobiose	KFBHR	47518	38637	21	2.104649256
s20220805254	ST4 cell 2.3	Bulk	Syto59	NA	42451	TP4	45	Sample	Yes	Yes	3	F2	Cellobiose	KFBHR	48902	41237	23	1.808392641
s20220805255	ST4 cell 3.3	Bulk	Syto59	NA	43862	TP4	45	Sample	Yes	Yes	3	F3	Cellobiose	KFBHR	48177	41096	21	1.758764375
s20220805256	ST4 cell 4.3	Bulk	Syto59	NA	41530	TP4	45	Sample	Yes	Yes	3	F4	Cellobiose	KFBHR	56034	47649	24	1.727745362
s20220805257	NT4 cell 1.1	Depleted	GH7a	NA	45114	TP4	45	Sample	Yes	Yes	3	F5	Cellobiose	KFBHR	47044	41144	22	1.447533121
s20220805258	NT4 cell 2.1	Depleted	GH7a	NA	36966	TP4	45	Sample	Yes	Yes	3	F6	Cellobiose	KFBHR	33495	30238	19	1.718748529
s20220805259	NT4 cell 3.1	Depleted	GH7a	NA	38855	TP4	45	Sample	Yes	Yes	3	F7	Cellobiose	KFBHR	53113	46005	22	1.608437398
s20220805260	NT4 cell 4.1	Depleted	GH7a	NA	37452	TP4	45	Sample	Yes	Yes	3	F8	Cellobiose	KFBHR	50596	44593	24	1.684937009
s20220805261	NT4 cell 1.2	Depleted	GH7a	NA	33867	TP4	45	Sample	Yes	Yes	3	F9	Cellobiose	KFBHR	36523	32696	19	1.417935943
s20220805262	NT4 cell 2.2	Depleted	GH7a	NA	35698	TP4	45	Sample	Yes	Yes	3	F10	Cellobiose	KFBHR	40516	35489	20	1.693168589
s20220805263	NT4 cell 3.2	Depleted	GH7a	NA	38008	TP4	45	Sample	Yes	Yes	3	F11	Cellobiose	KFBHR	35832	31163	20	1.594283223
s20220805264	NT4 cell 4.2	Depleted	GH7a	NA	37195	TP4	45	Sample	Yes	Yes	3	F12	Cellobiose	KFBHR	33919	29760	23	1.696868214
s20220805265	NT4 cell 1.3	Depleted	GH7a	NA	37438	TP4	45	Sample	Yes	Yes	3	G1	Cellobiose	KFBHR	39960	35963	22	1.509129344
s20220805266	NT4 cell 2.3	Depleted	GH7a	NA	37208	TP4	45	Sample	Yes	Yes	3	G2	Cellobiose	KFBHR	46929	40125	21	1.708665721
s20220805267	NT4 cell 3.3	Depleted	GH7a	NA	33824	TP4	45	Sample	Yes	Yes	3	G3	Cellobiose	KFBHR	2981	399	Sample failed QC	Sample failed QC
s20220805268	NT4 cell 4.3	Depleted	GH7a	NA	40154	TP4	45	Sample	Yes	Yes	3	G4	Cellobiose	KFBHR	53272	47240	25	1.670431332
s20220805269	PT4 cell 1.1	Enriched	GH7a	NA	37646	TP4	45	Sample	Yes	Yes	3	G5	Cellobiose	KFBHR	44416	39200	19	1.72345032
s20220805270	PT4 cell 2.1	Enriched	GH7a	NA	46832	TP4	45	Sample	Yes	Yes	3	G6	Cellobiose	KFBHR	2195	191	Sample failed QC	Sample failed QC
s20220805271	PT4 cell 3.1	Enriched	GH7a	NA	38274	TP4	45	Sample	Yes	Yes	3	G7	Cellobiose	KFBHR	56618	47123	21	1.973018589
s20220805272	PT4 cell 4.1	Enriched	GH7a	NA	42261	TP4	45	Sample	Yes	Yes	3	G8	Cellobiose	KFBHR	46080	41524	19	1.384751497
s20220805273	PT4 cell 1.2	Enriched	GH7a	NA	27672	TP4	45	Sample	Yes	Yes	3	G9	Cellobiose	KFBHR	2225	263	Sample failed QC	Sample failed QC
s20220805274	PT4 cell 2.2	Enriched	GH7a	NA	30435	TP4	45	Sample	Yes	Yes	3	G10	Cellobiose	KFBHR	2707	379	Sample failed QC	Sample failed QC
s20220805275	PT4 cell 3.2	Enriched	GH7a	NA	25364	TP4	45	Sample	Yes	Yes	3	G11	Cellobiose	KFBHR	2233	257	Sample failed QC	Sample failed QC
s20220805276	PT4 cell 4.2	Enriched	GH7a	NA	37578	TP4	45	Sample	Yes	Yes	3	G12	Cellobiose	KFBHR	44788	38535	22	1.482996807
s20220805277	PT4 cell 1.3	Enriched	GH7a	NA	39724	TP4	45	Sample	Yes	Yes	3	H1	Cellobiose	KFBHR	51929	46665	19	1.733896167
s20220805278	PT4 cell 2.3	Enriched	GH7a	NA	39725	TP4	45	Sample	Yes	Yes	3	H2	Cellobiose	KFBHR	50322	44461	20	1.510051397
s20220805279	PT4 cell 3.3	Enriched	GH7a	NA	52343	TP4	45	Sample	Yes	Yes	3	H3	Cellobiose	KFBHR	42817	36455	21	1.961970377
s20220805280	PT4 cell 4.3	Enriched	GH7a	NA	47560	TP4	45	Sample	Yes	Yes	3	H4	Cellobiose	KFBHR	39851	35965	19	1.410829222
s20220805281	ST4 glu 1.1	Bulk	Syto59	NA	36052	TP4	45	Sample	Yes	Yes	3	H5	Glucose	KFBHR	47714	41593	19	1.771147648
s20220805282	ST4 glu 2.1	Bulk	Syto59	NA	38515	TP4	45	Sample	Yes	Yes	3	H6	Glucose	KFBHR	35789	30141	25	2.015006819
s20220805283	ST4 glu 3.1	Bulk	Syto59	NA	43115	TP4	45	Sample	Yes	Yes	3	H7	Glucose	KFBHR	43163	36092	22	1.972540862
s20220805284	ST4 glu 4.1	Bulk	Syto59	NA	33971	TP4	45	Sample	Yes	Yes	3	H8	Glucose	KFBHR	49814	43283	23	1.979848955
s20220805285	Extraction control 1	None	None	NA	2916	None	NA	Control	No	No	3	H9	None	KFBHR	8354	6942	Sample failed QC	Sample failed QC
s20220805286	Extraction control 2	None	None	NA	6905	None	NA	Control	No	No	3	H10	None	KFBHR	15449	13230	50	3.608861869
s20220805287	Water blank 1	None	None	NA	1775	None	NA	Control	No	No	3	H11	None	KFBHR	2981	2746	Sample failed QC	Sample failed QC
s20220805288	PCR negative 3	None	None	NA	1879	None	NA	Control	No	No	3	H12	None	KFBHR	2365	2182	Sample failed QC	Sample failed QC
s20220805289	ST4 glu 1.2	Bulk	Syto59	NA	31241	TP4	45	Sample	Yes	Yes	4	A1	Glucose	KFBHR	34301	30288	19	1.797607201
s20220805290	ST4 glu 2.2	Bulk	Syto59	NA	27157	TP4	45	Sample	Yes	Yes	4	A2	Glucose	KFBHR	42015	36689	22	2.037102618
s20220805291	ST4 glu 3.2	Bulk	Syto59	NA	26209	TP4	45	Sample	Yes	Yes	4	A3	Glucose	KFBHR	16382	14737	17	2.078703528
s20220805292	ST4 glu 4.2	Bulk	Syto59	NA	25111	TP4	45	Sample	Yes	Yes	4	A4	Glucose	KFBHR	36054	30880	22	2.026423609
s20220805293	ST4 glu 1.3	Bulk	Syto59	NA	24296	TP4	45	Sample	Yes	Yes	4	A5	Glucose	KFBHR	43532	38904	20	1.82382085
s20220805294	ST4 glu 2.3	Bulk	Syto59	NA	27006	TP4	45	Sample	Yes	Yes	4	A6	Glucose	KFBHR	47141	41439	25	2.057036602
s20220805295	ST4 glu 3.3	Bulk	Syto59	NA	25128	TP4	45	Sample	Yes	Yes	4	A7	Glucose	KFBHR	46350	39589	20	1.952913282
s20220805296	ST4 glu 4.3	Bulk	Syto59	NA	25274	TP4	45	Sample	Yes	Yes	4	A8	Glucose	KFBHR	55946	49290	21	1.982303608
s20220805297	NT4 glu 1.1	Depleted	GH7a	NA	24971	TP4	45	Sample	Yes	Yes	4	A9	Glucose	KFBHR	43397	38478	17	1.650584597
s20220805298	NT4 glu 2.1	Depleted	GH7a	NA	30567	TP4	45	Sample	Yes	Yes	4	A10	Glucose	KFBHR	30766	27944	17	1.501062812
s20220805299	NT4 glu 3.1	Depleted	GH7a	NA	34011	TP4	45	Sample	Yes	Yes	4	A11	Glucose	KFBHR	41083	36812	19	1.682611257
s20220805300	NT4 glu 4.1	Depleted	GH7a	NA	40935	TP4	45	Sample	Yes	Yes	4	A12	Glucose	KFBHR	31843	28276	20	1.500762121
s20220805301	NT4 glu 1.2	Depleted	GH7a	NA	33291	TP4	45	Sample	Yes	Yes	4	B1	Glucose	KFBHR	45725	39450	21	1.743341515
s20220805302	NT4 glu 2.2	Depleted	GH7a	NA	36783	TP4	45	Sample	Yes	Yes	4	B2	Glucose	KFBHR	37682	33359	17	1.517262879
s20220805303	NT4 glu 3.2	Depleted	GH7a	NA	29901	TP4	45	Sample	Yes	Yes	4	B3	Glucose	KFBHR	42858	38104	19	1.798544234
s20220805304	NT4 glu 4.2	Depleted	GH7a	NA	42663	TP4	45	Sample	Yes	Yes	4	B4	Glucose	KFBHR	35716	30774	19	1.491904782
s20220805305	NT4 glu 1.3	Depleted	GH7a	NA	32448	TP4	45	Sample	Yes	Yes	4	B5	Glucose	KFBHR	39870	35878	19	1.642295732
s20220805306	NT4 glu 2.3	Depleted	GH7a	NA	30100	TP4	45	Sample	Yes	Yes	4	B6	Glucose	KFBHR	40400	35749	17	1.48134377
s20220805307	NT4 glu 3.3	Depleted	GH7a	NA	29426	TP4	45	Sample	Yes	Yes	4	B7	Glucose	KFBHR	44651	40256	19	1.694665362
s20220805308	NT4 glu 4.3	Depleted	GH7a	NA	30013	TP4	45	Sample	Yes	Yes	4	B8	Glucose	KFBHR	44906	39886	21	1.429981477
s20220805309	PT4 glu 1.1	Enriched	GH7a	NA	29044	TP4	45	Sample	Yes	Yes	4	B9	Glucose	KFBHR	39420	34392	23	2.058531486
s20220805310	PT4 glu 2.1	Enriched	GH7a	NA	30964	TP4	45	Sample	Yes	Yes	4	B10	Glucose	KFBHR	33751	29756	23	1.983291523
s20220805311	PT4 glu 3.1	Enriched	GH7a	NA	31251	TP4	45	Sample	Yes	Yes	4	B11	Glucose	KFBHR	39959	35521	22	1.827028129
s20220805312	PT4 glu 4.1	Enriched	GH7a	NA	33932	TP4	45	Sample	Yes	Yes	4	B12	Glucose	KFBHR	32653	28764	21	1.804260249
s20220805313	PT4 glu 1.2	Enriched	GH7a	NA	34479	TP4	45	Sample	Yes	Yes	4	C1	Glucose	KFBHR	42947	36841	25	1.99737577
s20220805314	PT4 glu 2.2	Enriched	GH7a	NA	32643	TP4	45	Sample	Yes	Yes	4	C2	Glucose	KFBHR	42934	37258	20	1.896098998
s20220805315	PT4 glu 3.2	Enriched	GH7a	NA	29321	TP4	45	Sample	Yes	Yes	4	C3	Glucose	KFBHR	42976	37409	23	1.797328553
s20220805316	PT4 glu 4.2	Enriched	GH7a	NA	30619	TP4	45	Sample	Yes	Yes	4	C4	Glucose	KFBHR	36990	32129	20	1.824766483
s20220805317	PT4 glu 1.3	Enriched	GH7a	NA	30293	TP4	45	Sample	Yes	Yes	4	C5	Glucose	KFBHR	50513	43682	24	2.003567612
s20220805318	PT4 glu 2.3	Enriched	GH7a	NA	31803	TP4	45	Sample	Yes	Yes	4	C6	Glucose	KFBHR	32062	28550	24	1.930319577
s20220805319	PT4 glu 3.3	Enriched	GH7a	NA	23291	TP4	45	Sample	Yes	Yes	4	C7	Glucose	KFBHR	47969	41524	21	1.813512359
s20220805320	PT4 glu 4.3	Enriched	GH7a	NA	27109	TP4	45	Sample	Yes	Yes	4	C8	Glucose	KFBHR	49245	43443	22	1.832252052
s20220805321	Overnight extraction 1	None	None	NA	27098	None	NA	Sample	No	No	4	C9	None	KFBHR	34653	27405	136	3.083946598
s20220805322	Overnight extraction 2	None	None	NA	23240	None	NA	Sample	No	No	4	C10	None	KFBHR	46418	38139	103	2.396400272
s20220805323	Overnight extraction 3	None	None	NA	31082	None	NA	Sample	No	No	4	C11	None	KFBHR	37028	32754	105	2.643041663
s20220805324	Overnight extraction 4	None	None	NA	2778	None	NA	Sample	No	No	4	C12	None	KFBHR	2	1	Sample failed QC	Sample failed QC
s20220805325	PCR negative 4	None	None	NA	3884	None	NA	Control	No	No	4	D1	None	KFBHR	17434	15414	Sample failed QC	Sample failed QC
s20220805326	PCR negative 5	None	None	NA	2088	None	NA	Control	No	No	4	D2	None	KFBHR	1144	1062	Sample failed QC	Sample failed QC
s20220805327	PCR negative 6	None	None	NA	2216	None	NA	Control	No	No	4	D3	None	KFBHR	1157	1083	Sample failed QC	Sample failed QC
s20220812001	ST2 XB 1.1	Bulk	Syto59	NA	50562	TP1	28	Sample	Yes	Yes	1	A1	Xylobiose	KFBHL	25671	21501	12	1.003479483
s20220812002	ST2 XB 2.1	Bulk	Syto59	NA	28740	TP1	28	Sample	Yes	Yes	1	A2	Xylobiose	KFBHL	38918	32826	12	1.032246641
s20220812003	ST2 XB 3.1	Bulk	Syto59	NA	32441	TP1	28	Sample	Yes	Yes	1	A3	Xylobiose	KFBHL	34815	29692	14	1.041398009
s20220812004	ST2 XB 4.1	Bulk	Syto59	NA	30879	TP1	28	Sample	Yes	Yes	1	A4	Xylobiose	KFBHL	38806	32700	16	0.996600066
s20220812005	ST2 XB 1.2	Bulk	Syto59	NA	33819	TP1	28	Sample	Yes	Yes	1	A5	Xylobiose	KFBHL	12328	10879	13	1.290721177
s20220812006	ST2 XB 2.2	Bulk	Syto59	NA	40190	TP1	28	Sample	Yes	Yes	1	A6	Xylobiose	KFBHL	29039	24563	12	1.009869685
s20220812007	ST2 XB 3.2	Bulk	Syto59	NA	44058	TP1	28	Sample	Yes	Yes	1	A7	Xylobiose	KFBHL	25190	21848	12	1.056811701
s20220812008	ST2 XB 4.2	Bulk	Syto59	NA	31729	TP1	28	Sample	Yes	Yes	1	A8	Xylobiose	KFBHL	29751	25788	13	1.021582121
s20220812009	ST2 XB1.3	Bulk	Syto59	NA	33171	TP1	28	Sample	Yes	Yes	1	A9	Xylobiose	KFBHL	39983	32744	13	0.888089093
s20220812010	ST2 XB 2.3	Bulk	Syto59	NA	39897	TP1	28	Sample	Yes	Yes	1	A10	Xylobiose	KFBHL	32480	27602	11	0.92067704
s20220812011	ST2 XB 3.3	Bulk	Syto59	NA	35719	TP1	28	Sample	Yes	Yes	1	A11	Xylobiose	KFBHL	34326	29088	16	1.154695304
s20220812012	ST2 XB 4.3	Bulk	Syto59	NA	39035	TP1	28	Sample	Yes	Yes	1	A12	Xylobiose	KFBHL	29534	24145	14	1.059547421
s20220812013	NT2 XB 1.1	Depleted	Sys161	NA	30225	TP1	28	Sample	Yes	Yes	1	B1	Xylobiose	KFBHL	39489	32675	15	0.98331444
s20220812014	NT2 XB 2.1	Depleted	Sys161	NA	30389	TP1	28	Sample	Yes	Yes	1	B2	Xylobiose	KFBHL	22868	19616	12	0.91639791
s20220812015	NT2 XB 3.1	Depleted	Sys161	NA	29668	TP1	28	Sample	Yes	Yes	1	B3	Xylobiose	KFBHL	20075	18066	14	1.588174449
s20220812016	NT2 XB 4.1	Depleted	Sys161	NA	44539	TP1	28	Sample	Yes	Yes	1	B4	Xylobiose	KFBHL	28243	24083	12	1.107064669
s20220812017	NT2 XB 1.2	Depleted	Sys161	NA	38753	TP1	28	Sample	Yes	Yes	1	B5	Xylobiose	KFBHL	34959	28817	12	0.972587937
s20220812018	NT2 XB 2.2	Depleted	Sys161	NA	36457	TP1	28	Sample	Yes	Yes	1	B6	Xylobiose	KFBHL	40044	33672	14	0.947421252
s20220812019	NT2 XB 3.2	Depleted	Sys161	NA	46127	TP1	28	Sample	Yes	Yes	1	B7	Xylobiose	KFBHL	17553	14962	12	1.150078094
s20220812020	NT2 XB 4.2	Depleted	Sys161	NA	30173	TP1	28	Sample	Yes	Yes	1	B8	Xylobiose	KFBHL	40486	33989	14	1.07804435
s20220812021	NT2 XB 1.3	Depleted	Sys161	NA	31598	TP1	28	Sample	Yes	Yes	1	B9	Xylobiose	KFBHL	40739	34372	12	0.942509498
s20220812022	NT2 XB 2.3	Depleted	Sys161	NA	39989	TP1	28	Sample	Yes	Yes	1	B10	Xylobiose	KFBHL	38918	32191	14	1.011278546
s20220812023	NT2 XB 3.3	Depleted	Sys161	NA	29864	TP1	28	Sample	Yes	Yes	1	B11	Xylobiose	KFBHL	37328	30177	13	1.11361223
s20220812024	NT2 XB 4.3	Depleted	Sys161	NA	27010	TP1	28	Sample	Yes	Yes	1	B12	Xylobiose	KFBHL	39460	33611	12	1.083113008
s20220812025	PT2 XB 1.1	Enriched	Sys161	NA	35592	TP1	28	Sample	Yes	Yes	1	C1	Xylobiose	KFBHL	33952	28972	14	1.596208609
s20220812026	PT2 XB 2.1	Enriched	Sys161	NA	36606	TP1	28	Sample	Yes	Yes	1	C2	Xylobiose	KFBHL	29955	25094	16	1.833214587
s20220812027	PT2 XB 3.1	Enriched	Sys161	NA	33997	TP1	28	Sample	Yes	Yes	1	C3	Xylobiose	KFBHL	40970	32994	17	1.967294878
s20220812028	PT2 XB 4.1	Enriched	Sys161	NA	40653	TP1	28	Sample	Yes	Yes	1	C4	Xylobiose	KFBHL	30679	26869	20	1.832970812
s20220812029	PT2 XB 1.2	Enriched	Sys161	NA	36809	TP1	28	Sample	Yes	Yes	1	C5	Xylobiose	KFBHL	39937	32287	19	1.821567709
s20220812030	PT2 XB 2.2	Enriched	Sys161	NA	33684	TP1	28	Sample	Yes	Yes	1	C6	Xylobiose	KFBHL	40817	34245	16	1.781286136
s20220812031	PT2 XB 3.2	Enriched	Sys161	NA	35360	TP1	28	Sample	Yes	Yes	1	C7	Xylobiose	KFBHL	33718	28211	17	1.89446417
s20220812032	PT2 XB 4.2	Enriched	Sys161	NA	31654	TP1	28	Sample	Yes	Yes	1	C8	Xylobiose	KFBHL	29857	24899	18	1.923602165
s20220812033	PT2 XB 1.3	Enriched	Sys161	NA	29274	TP1	28	Sample	Yes	Yes	1	C9	Xylobiose	KFBHL	14901	13377	12	1.886843003
s20220812034	PT2 XB 2.3	Enriched	Sys161	NA	26818	TP1	28	Sample	Yes	Yes	1	C10	Xylobiose	KFBHL	49661	40559	22	1.771246573
s20220812035	PT2 XB 3.3	Enriched	Sys161	NA	30916	TP1	28	Sample	Yes	Yes	1	C11	Xylobiose	KFBHL	47099	38906	27	1.898348021
s20220812036	PT2 XB 4.3	Enriched	Sys161	NA	27542	TP1	28	Sample	Yes	Yes	1	C12	Xylobiose	KFBHL	43146	34980	20	1.920223653
s20220812037	ST2 XL 1.1	Bulk	Syto59	NA	33670	TP1	28	Sample	Yes	Yes	1	D1	Xylose	KFBHL	37317	32195	15	0.941662301
s20220812038	ST2 XL 2.1	Bulk	Syto59	NA	42617	TP1	28	Sample	Yes	Yes	1	D2	Xylose	KFBHL	33997	28376	14	1.156638848
s20220812039	ST2 XL 3.1	Bulk	Syto59	NA	41549	TP1	28	Sample	Yes	Yes	1	D3	Xylose	KFBHL	25235	21271	13	1.308000034
s20220812040	ST2 XL 4.1	Bulk	Syto59	NA	36052	TP1	28	Sample	Yes	Yes	1	D4	Xylose	KFBHL	35609	30901	18	1.213631628
s20220812041	ST2 XL 1.2	Bulk	Syto59	NA	44007	TP1	28	Sample	Yes	Yes	1	D5	Xylose	KFBHL	23454	21324	13	0.964016058
s20220812042	ST2 XL 2.2	Bulk	Syto59	NA	41079	TP1	28	Sample	Yes	Yes	1	D6	Xylose	KFBHL	34063	30410	13	1.159545613
s20220812043	ST2 XL 3.2	Bulk	Syto59	NA	33976	TP1	28	Sample	Yes	Yes	1	D7	Xylose	KFBHL	38102	32645	12	1.354217448
s20220812044	ST2 XL 4.2	Bulk	Syto59	NA	43505	TP1	28	Sample	Yes	Yes	1	D8	Xylose	KFBHL	36679	31410	19	1.20413489
s20220812045	ST2 XL 1.3	Bulk	Syto59	NA	40224	TP1	28	Sample	Yes	Yes	1	D9	Xylose	KFBHL	23475	20337	12	1.279476574
s20220812046	ST2 XL 2.3	Bulk	Syto59	NA	33498	TP1	28	Sample	Yes	Yes	1	D10	Xylose	KFBHL	45613	39818	16	1.276195146
s20220812047	ST2 XL 3.3	Bulk	Syto59	NA	31672	TP1	28	Sample	Yes	Yes	1	D11	Xylose	KFBHL	42144	35474	15	1.462952824
s20220812048	ST2 XL 4.3	Bulk	Syto59	NA	29209	TP1	28	Sample	Yes	Yes	1	D12	Xylose	KFBHL	45670	40373	18	1.225652314
s20220812049	NT2 XL 1.1	Depleted	Sys161	NA	35809	TP1	28	Sample	Yes	Yes	1	E1	Xylose	KFBHL	43518	37126	12	1.30440485
s20220812050	NT2 XL 2.1	Depleted	Sys161	NA	32446	TP1	28	Sample	Yes	Yes	1	E2	Xylose	KFBHL	43461	35181	16	1.429126651
s20220812051	NT2 XL 3.1	Depleted	Sys161	NA	34592	TP1	28	Sample	Yes	Yes	1	E3	Xylose	KFBHL	34202	29325	15	1.330271219
s20220812052	NT2 XL 4.1	Depleted	Sys161	NA	38921	TP1	28	Sample	Yes	Yes	1	E4	Xylose	KFBHL	18035	15845	9	0.917497332
s20220812053	NT2 XL 1.2	Depleted	Sys161	NA	37445	TP1	28	Sample	Yes	Yes	1	E5	Xylose	KFBHL	38248	32043	12	1.264869409
s20220812054	NT2 XL 2.2	Depleted	Sys161	NA	38589	TP1	28	Sample	Yes	Yes	1	E6	Xylose	KFBHL	32800	27702	15	1.422117006
s20220812055	NT2 XL 3.2	Depleted	Sys161	NA	46319	TP1	28	Sample	Yes	Yes	1	E7	Xylose	KFBHL	27095	22691	15	1.245973797
s20220812056	NT2 XL 4.2	Depleted	Sys161	NA	43099	TP1	28	Sample	Yes	Yes	1	E8	Xylose	KFBHL	33218	29326	13	0.846071122
s20220812057	NT2 XL 1.3	Depleted	Sys161	NA	35317	TP1	28	Sample	Yes	Yes	1	E9	Xylose	KFBHL	23372	20181	11	1.25745341
s20220812058	NT2 XL 2.3	Depleted	Sys161	NA	30681	TP1	28	Sample	Yes	Yes	1	E10	Xylose	KFBHL	39095	31582	14	1.617923627
s20220812059	NT2 XL 3.3	Depleted	Sys161	NA	37604	TP1	28	Sample	Yes	Yes	1	E11	Xylose	KFBHL	18519	15129	14	1.455297424
s20220812060	NT2 XL 4.3	Depleted	Sys161	NA	37373	TP1	28	Sample	Yes	Yes	1	E12	Xylose	KFBHL	37126	31958	15	0.94717694
s20220812061	PT2 XL 1.1	Enriched	Sys161	NA	36123	TP1	28	Sample	Yes	Yes	1	F1	Xylose	KFBHL	33593	28040	14	1.740526179
s20220812062	PT2 XL 2.1	Enriched	Sys161	NA	37594	TP1	28	Sample	Yes	Yes	1	F2	Xylose	KFBHL	41621	34233	16	1.545279039
s20220812063	PT2 XL 3.1	Enriched	Sys161	NA	35869	TP1	28	Sample	Yes	Yes	1	F3	Xylose	KFBHL	26279	22015	17	1.998536903
s20220812064	PT2 XL 4.1	Enriched	Sys161	NA	28376	TP1	28	Sample	Yes	Yes	1	F4	Xylose	KFBHL	19310	16640	11	1.510414367
s20220812065	PT2 XL 1.2	Enriched	Sys161	NA	33533	TP1	28	Sample	Yes	Yes	1	F5	Xylose	KFBHL	31713	27531	12	1.530088084
s20220812066	PT2 XL 2.2	Enriched	Sys161	NA	33687	TP1	28	Sample	Yes	Yes	1	F6	Xylose	KFBHL	35028	29336	12	1.397390233
s20220812067	PT2 XL 3.2	Enriched	Sys161	NA	43939	TP1	28	Sample	Yes	Yes	1	F7	Xylose	KFBHL	33525	28173	15	2.002438133
s20220812068	PT2 XL 4.2	Enriched	Sys161	NA	42240	TP1	28	Sample	Yes	Yes	1	F8	Xylose	KFBHL	28210	24090	15	1.562741323
s20220812069	PT2 XL 1.3	Enriched	Sys161	NA	39298	TP1	28	Sample	Yes	Yes	1	F9	Xylose	KFBHL	24825	21041	14	1.728936395
s20220812070	PT2 XL 2.3	Enriched	Sys161	NA	35077	TP1	28	Sample	Yes	Yes	1	F10	Xylose	KFBHL	29962	25137	15	1.654112539
s20220812071	PT2 XL 3.3	Enriched	Sys161	NA	32470	TP1	28	Sample	Yes	Yes	1	F11	Xylose	KFBHL	28709	25026	16	2.113168963
s20220812072	PT2 XL 4.3	Enriched	Sys161	NA	34905	TP1	28	Sample	Yes	Yes	1	F12	Xylose	KFBHL	37649	31231	15	1.565811796
s20220812073	ST3 XB 1.1	Bulk	Syto59	NA	40114	TP2	38	Sample	Yes	Yes	1	G1	Xylobiose	KFBHL	31526	27010	13	1.636181634
s20220812074	ST3 XB 2.1	Bulk	Syto59	NA	40521	TP2	38	Sample	Yes	Yes	1	G2	Xylobiose	KFBHL	29035	25605	13	1.731368578
s20220812075	ST3 XB 3.1	Bulk	Syto59	NA	40172	TP2	38	Sample	Yes	Yes	1	G3	Xylobiose	KFBHL	30105	27498	17	1.842648612
s20220812076	ST3 XB 4.1	Bulk	Syto59	NA	31359	TP2	38	Sample	Yes	Yes	1	G4	Xylobiose	KFBHL	36284	31617	18	1.840486305
s20220812077	ST3 XB 1.2	Bulk	Syto59	NA	34479	TP2	38	Sample	Yes	Yes	1	G5	Xylobiose	KFBHL	20749	18822	13	1.475876164
s20220812078	ST3 XB 2.2	Bulk	Syto59	NA	20626	TP2	38	Sample	Yes	Yes	1	G6	Xylobiose	KFBHL	18153	16695	10	1.69811742
s20220812079	ST3 XB 3.2	Bulk	Syto59	NA	37504	TP2	38	Sample	Yes	Yes	1	G7	Xylobiose	KFBHL	35329	31260	17	1.777913451
s20220812080	ST3 XB 4.2	Bulk	Syto59	NA	43262	TP2	38	Sample	Yes	Yes	1	G8	Xylobiose	KFBHL	23684	20741	15	1.758913142
s20220812081	ST3 XB 1.3	Bulk	Syto59	NA	39733	TP2	38	Sample	Yes	Yes	1	G9	Xylobiose	KFBHL	42091	35515	15	1.612699491
s20220812082	ST3 XB 2.3	Bulk	Syto59	NA	34466	TP2	38	Sample	Yes	Yes	1	G10	Xylobiose	KFBHL	42063	37047	16	1.788502481
s20220812083	ST3 XB 3.3	Bulk	Syto59	NA	31634	TP2	38	Sample	Yes	Yes	1	G11	Xylobiose	KFBHL	38278	34344	19	1.805226993
s20220812084	ST3 XB 4.3	Bulk	Syto59	NA	32563	TP2	38	Sample	Yes	Yes	1	G12	Xylobiose	KFBHL	38234	33642	19	1.81136937
s20220812085	NT3 XB 1.1	Depleted	Sys161	NA	31497	TP2	38	Sample	Yes	Yes	1	H1	Xylobiose	KFBHL	50257	42326	20	1.846273131
s20220812086	NT3 XB 2.1	Depleted	Sys161	NA	34083	TP2	38	Sample	Yes	Yes	1	H2	Xylobiose	KFBHL	32620	28028	14	1.727962739
s20220812087	NT3 XB 3.1	Depleted	Sys161	NA	32050	TP2	38	Sample	Yes	Yes	1	H3	Xylobiose	KFBHL	36970	31527	16	1.71348556
s20220812088	NT3 XB 4.1	Depleted	Sys161	NA	29161	TP2	38	Sample	Yes	Yes	1	H4	Xylobiose	KFBHL	41661	36512	17	1.937475289
s20220812089	NT3 XB 1.2	Depleted	Sys161	NA	28399	TP2	38	Sample	Yes	Yes	1	H5	Xylobiose	KFBHL	46027	39782	17	1.86494044
s20220812090	NT3 XB 2.2	Depleted	Sys161	NA	30357	TP2	38	Sample	Yes	Yes	1	H6	Xylobiose	KFBHL	41489	36332	15	1.762712635
s20220812091	NT3 XB 3.2	Depleted	Sys161	NA	51414	TP2	38	Sample	Yes	Yes	1	H7	Xylobiose	KFBHL	29193	25784	15	1.667979898
s20220812092	NT3 XB 4.2	Depleted	Sys161	NA	44724	TP2	38	Sample	Yes	Yes	1	H8	Xylobiose	KFBHL	39525	34761	18	1.912303002
s20220812093	Sheath Fluid Beg	Sheath	None	NA	2146	None	NA	Control	Yes	No	1	H9	None	KFBHL	5208	4506	Sample failed QC	Sample failed QC
s20220812094	Sheath Fluid Mid	Sheath	None	NA	2415	None	NA	Control	Yes	No	1	H10	None	KFBHL	693	656	Sample failed QC	Sample failed QC
s20220812095	Sheath Fluid End	Sheath	None	NA	11204	None	NA	Control	Yes	No	1	H11	None	KFBHL	21253	19175	Sample failed QC	Sample failed QC
s20220812096	PCR Negative 1	None	None	NA	1594	None	NA	Control	No	No	1	H12	None	KFBHL	1463	1236	Sample failed QC	Sample failed QC
s20220812097	NT3 XB 1.3	Depleted	Sys161	NA	45750	TP2	38	Sample	Yes	Yes	2	A1	Xylobiose	KFBHL	33814	29447	20	1.948398208
s20220812098	NT3 XB 2.3	Depleted	Sys161	NA	34081	TP2	38	Sample	Yes	Yes	2	A2	Xylobiose	KFBHL	40360	35181	15	1.838242277
s20220812099	NT3 XB 3.3	Depleted	Sys161	NA	35381	TP2	38	Sample	Yes	Yes	2	A3	Xylobiose	KFBHL	39444	34150	16	1.724959655
s20220812100	NT3 XB 4.3	Depleted	Sys161	NA	32240	TP2	38	Sample	Yes	Yes	2	A4	Xylobiose	KFBHL	45835	38639	19	1.871487511
s20220812101	PT3 XB 1.1	Enriched	Sys161	NA	38445	TP2	38	Sample	Yes	Yes	2	A5	Xylobiose	KFBHL	38114	31752	13	1.884426234
s20220812102	PT3 XB 2.1	Enriched	Sys161	NA	24367	TP2	38	Sample	Yes	Yes	2	A6	Xylobiose	KFBHL	35798	31858	17	1.821880103
s20220812103	PT3 XB 3.1	Enriched	Sys161	NA	31235	TP2	38	Sample	Yes	Yes	2	A7	Xylobiose	KFBHL	43107	36729	16	2.107037103
s20220812104	PT3 XB 4.1	Enriched	Sys161	NA	30458	TP2	38	Sample	Yes	Yes	2	A8	Xylobiose	KFBHL	38933	32363	21	2.199231631
s20220812105	PT3 XB 1.2	Enriched	Sys161	NA	29927	TP2	38	Sample	Yes	Yes	2	A9	Xylobiose	KFBHL	38743	33618	14	1.878402305
s20220812106	PT3 XB 2.2	Enriched	Sys161	NA	41382	TP2	38	Sample	Yes	Yes	2	A10	Xylobiose	KFBHL	36987	31510	18	1.931096213
s20220812107	PT3 XB 3.2	Enriched	Sys161	NA	7175	TP2	38	Sample	Yes	Yes	2	A11	Xylobiose	KFBHL	22830	19921	28	2.256164996
s20220812108	PT3 XB 4.2	Enriched	Sys161	NA	28312	TP2	38	Sample	Yes	Yes	2	A12	Xylobiose	KFBHL	42810	37185	19	2.210380771
s20220812109	PT3 XB 1.3	Enriched	Sys161	NA	29621	TP2	38	Sample	Yes	Yes	2	B1	Xylobiose	KFBHL	42271	35508	15	1.921352376
s20220812110	PT3 XB 2.3	Enriched	Sys161	NA	5196	TP2	38	Sample	Yes	Yes	2	B2	Xylobiose	KFBHL	15921	14294	22	1.876722578
s20220812111	PT3 XB 3.3	Enriched	Sys161	NA	30411	TP2	38	Sample	Yes	Yes	2	B3	Xylobiose	KFBHL	32671	28386	16	2.162176121
s20220812112	PT3 XB 4.3	Enriched	Sys161	NA	30722	TP2	38	Sample	Yes	Yes	2	B4	Xylobiose	KFBHL	40517	33870	18	2.172681276
s20220812113	ST3 XL 1.1	Bulk	Syto59	NA	30353	TP2	38	Sample	Yes	Yes	2	B5	Xylose	KFBHL	32985	27958	15	1.675328092
s20220812114	ST3 XL 2.1	Bulk	Syto59	NA	29297	TP2	38	Sample	Yes	Yes	2	B6	Xylose	KFBHL	47608	40373	19	1.847099618
s20220812115	ST3 XL 3.1	Bulk	Syto59	NA	46104	TP2	38	Sample	Yes	Yes	2	B7	Xylose	KFBHL	33156	28792	15	1.513668222
s20220812116	ST3 XL 4.1	Bulk	Syto59	NA	30872	TP2	38	Sample	Yes	Yes	2	B8	Xylose	KFBHL	42213	36692	22	1.918274858
s20220812117	ST3 XL 1.2	Bulk	Syto59	NA	36909	TP2	38	Sample	Yes	Yes	2	B9	Xylose	KFBHL	31949	25933	16	1.62553937
s20220812118	ST3 XL 2.2	Bulk	Syto59	NA	32699	TP2	38	Sample	Yes	Yes	2	B10	Xylose	KFBHL	36906	32284	17	1.796074868
s20220812119	ST3 XL 3.2	Bulk	Syto59	NA	36796	TP2	38	Sample	Yes	Yes	2	B11	Xylose	KFBHL	39206	33807	17	1.696231437
s20220812120	ST3 XL 4.2	Bulk	Syto59	NA	29076	TP2	38	Sample	Yes	Yes	2	B12	Xylose	KFBHL	35384	30591	21	1.879410092
s20220812121	ST3 XL 1.3	Bulk	Syto59	NA	34208	TP2	38	Sample	Yes	Yes	2	C1	Xylose	KFBHL	24565	21475	15	1.712204357
s20220812122	ST3 XL 2.3	Bulk	Syto59	NA	31936	TP2	38	Sample	Yes	Yes	2	C2	Xylose	KFBHL	41829	36913	18	1.736126425
s20220812123	ST3 XL 3.3	Bulk	Syto59	NA	40631	TP2	38	Sample	Yes	Yes	2	C3	Xylose	KFBHL	35558	30566	14	1.689457677
s20220812124	ST3 XL 4.3	Bulk	Syto59	NA	34109	TP2	38	Sample	Yes	Yes	2	C4	Xylose	KFBHL	27579	23500	18	1.96724668
s20220812125	NT3 XL 1.1	Depleted	Sys161	NA	30913	TP2	38	Sample	Yes	Yes	2	C5	Xylose	KFBHL	20581	18180	10	0.908161554
s20220812126	NT3 XL 2.1	Depleted	Sys161	NA	43533	TP2	38	Sample	Yes	Yes	2	C6	Xylose	KFBHL	27682	24412	14	0.805100317
s20220812127	NT3 XL 3.1	Depleted	Sys161	NA	34850	TP2	38	Sample	Yes	Yes	2	C7	Xylose	KFBHL	34903	29965	17	1.692623354
s20220812128	NT3 XL 4.1	Depleted	Sys161	NA	36085	TP2	38	Sample	Yes	Yes	2	C8	Xylose	KFBHL	34696	30247	19	1.931947679
s20220812129	NT3 XL 1.2	Depleted	Sys161	NA	39027	TP2	38	Sample	Yes	Yes	2	C9	Xylose	KFBHL	27464	23084	12	1.122411501
s20220812130	NT3 XL 2.2	Depleted	Sys161	NA	35694	TP2	38	Sample	Yes	Yes	2	C10	Xylose	KFBHL	42024	35988	16	1.077533041
s20220812131	NT3 XL 3.2	Depleted	Sys161	NA	33726	TP2	38	Sample	Yes	Yes	2	C11	Xylose	KFBHL	42727	36231	18	1.736949186
s20220812132	NT3 XL 4.2	Depleted	Sys161	NA	33598	TP2	38	Sample	Yes	Yes	2	C12	Xylose	KFBHL	35139	31404	20	1.785509892
s20220812133	NT3 XL 1.3	Depleted	Sys161	NA	46577	TP2	38	Sample	Yes	Yes	2	D1	Xylose	KFBHL	32782	28254	14	1.233032407
s20220812134	NT3 XL 2.3	Depleted	Sys161	NA	43915	TP2	38	Sample	Yes	Yes	2	D2	Xylose	KFBHL	36437	31367	13	0.913821756
s20220812135	NT3 XL 3.3	Depleted	Sys161	NA	46817	TP2	38	Sample	Yes	Yes	2	D3	Xylose	KFBHL	35976	29866	15	1.63340181
s20220812136	NT3 XL 4.3	Depleted	Sys161	NA	35898	TP2	38	Sample	Yes	Yes	2	D4	Xylose	KFBHL	34659	30975	20	1.767843627
s20220812137	PT3 XL 1.1	Enriched	Sys161	NA	44185	TP2	38	Sample	Yes	Yes	2	D5	Xylose	KFBHL	35263	29183	15	2.113911368
s20220812138	PT3 XL 2.1	Enriched	Sys161	NA	37528	TP2	38	Sample	Yes	Yes	2	D6	Xylose	KFBHL	33874	27472	17	1.97202696
s20220812139	PT3 XL 3.1	Enriched	Sys161	NA	50732	TP2	38	Sample	Yes	Yes	2	D7	Xylose	KFBHL	36228	30699	13	1.134256224
s20220812140	PT3 XL 4.1	Enriched	Sys161	NA	39656	TP2	38	Sample	Yes	Yes	2	D8	Xylose	KFBHL	38953	32419	21	2.006715993
s20220812141	PT3 XL 1.2	Enriched	Sys161	NA	40145	TP2	38	Sample	Yes	Yes	2	D9	Xylose	KFBHL	40229	32817	15	2.126170918
s20220812142	PT3 XL 2.2	Enriched	Sys161	NA	31949	TP2	38	Sample	Yes	Yes	2	D10	Xylose	KFBHL	35651	29459	17	1.948893407
s20220812143	PT3 XL 3.2	Enriched	Sys161	NA	40243	TP2	38	Sample	Yes	Yes	2	D11	Xylose	KFBHL	31751	27334	13	1.12757837
s20220812144	PT3 XL 4.2	Enriched	Sys161	NA	38750	TP2	38	Sample	Yes	Yes	2	D12	Xylose	KFBHL	32301	27537	16	1.998464358
s20220812145	PT3 XL 1.3	Enriched	Sys161	NA	42601	TP2	38	Sample	Yes	Yes	2	E1	Xylose	KFBHL	38721	31397	13	2.070278152
s20220812146	PT3 XL 2.3	Enriched	Sys161	NA	43366	TP2	38	Sample	Yes	Yes	2	E2	Xylose	KFBHL	28405	23277	14	1.880519943
s20220812147	PT3 XL 3.3	Enriched	Sys161	NA	34308	TP2	38	Sample	Yes	Yes	2	E3	Xylose	KFBHL	37834	31756	13	1.269691004
s20220812148	PT3 XL 4.3	Enriched	Sys161	NA	38419	TP2	38	Sample	Yes	Yes	2	E4	Xylose	KFBHL	38525	32537	16	1.929227961
s20220812149	ST4 XB 1.1	Bulk	Syto59	NA	36387	TP3	48	Sample	Yes	Yes	2	E5	Xylobiose	KFBHL	34647	30108	14	1.574055687
s20220812150	ST4 XB 2.1	Bulk	Syto59	NA	39791	TP3	48	Sample	Yes	Yes	2	E6	Xylobiose	KFBHL	30018	26566	15	1.62449312
s20220812151	ST4 XB 3.1	Bulk	Syto59	NA	66500	TP3	48	Sample	Yes	Yes	2	E7	Xylobiose	KFBHL	28968	26113	19	1.645654804
s20220812152	ST4 XB 4.1	Bulk	Syto59	NA	42317	TP3	48	Sample	Yes	Yes	2	E8	Xylobiose	KFBHL	30606	26112	14	1.711797585
s20220812153	ST4 XB 1.2	Bulk	Syto59	NA	45785	TP3	48	Sample	Yes	Yes	2	E9	Xylobiose	KFBHL	35021	30923	14	1.58070978
s20220812154	ST4 XB 2.2	Bulk	Syto59	NA	41005	TP3	48	Sample	Yes	Yes	2	E10	Xylobiose	KFBHL	34009	29036	14	1.627803255
s20220812155	ST4 XB 3.2	Bulk	Syto59	NA	44660	TP3	48	Sample	Yes	Yes	2	E11	Xylobiose	KFBHL	33957	30336	18	1.673689164
s20220812156	ST4 XB 4.2	Bulk	Syto59	NA	36161	TP3	48	Sample	Yes	Yes	2	E12	Xylobiose	KFBHL	27294	24134	15	1.798573503
s20220812157	ST4 XB 1.3	Bulk	Syto59	NA	40163	TP3	48	Sample	Yes	Yes	2	F1	Xylobiose	KFBHL	37172	32856	20	1.611829738
s20220812158	ST4 XB 2.3	Bulk	Syto59	NA	40424	TP3	48	Sample	Yes	Yes	2	F2	Xylobiose	KFBHL	29732	26833	14	1.627721013
s20220812159	ST4 XB 3.3	Bulk	Syto59	NA	44260	TP3	48	Sample	Yes	Yes	2	F3	Xylobiose	KFBHL	40099	35625	21	1.725984157
s20220812160	ST4 XB 4.3	Bulk	Syto59	NA	36104	TP3	48	Sample	Yes	Yes	2	F4	Xylobiose	KFBHL	33400	28551	16	1.818483736
s20220812161	NT4 XB 1.1	Depleted	Sys161	NA	42157	TP3	48	Sample	Yes	Yes	2	F5	Xylobiose	KFBHL	39416	33892	19	1.796973173
s20220812162	NT4 XB 2.1	Depleted	Sys161	NA	38728	TP3	48	Sample	Yes	Yes	2	F6	Xylobiose	KFBHL	33142	29992	14	1.692281637
s20220812163	NT4 XB 3.1	Depleted	Sys161	NA	60489	TP3	48	Sample	Yes	Yes	2	F7	Xylobiose	KFBHL	34364	30243	17	1.559647416
s20220812164	NT4 XB 4.1	Depleted	Sys161	NA	42911	TP3	48	Sample	Yes	Yes	2	F8	Xylobiose	KFBHL	36768	32599	18	1.687152158
s20220812165	NT4 XB 1.2	Depleted	Sys161	NA	39096	TP3	48	Sample	Yes	Yes	2	F9	Xylobiose	KFBHL	33377	29430	19	1.784800503
s20220812166	NT4 XB 2.2	Depleted	Sys161	NA	37889	TP3	48	Sample	Yes	Yes	2	F10	Xylobiose	KFBHL	36370	32174	13	1.625452555
s20220812167	NT4 XB 3.2	Depleted	Sys161	NA	47231	TP3	48	Sample	Yes	Yes	2	F11	Xylobiose	KFBHL	32262	28359	16	1.578960594
s20220812168	NT4 XB 4.2	Depleted	Sys161	NA	31271	TP3	48	Sample	Yes	Yes	2	F12	Xylobiose	KFBHL	35853	32200	15	1.643469418
s20220812169	NT4 XB 1.3	Depleted	Sys161	NA	45401	TP3	48	Sample	Yes	Yes	2	G1	Xylobiose	KFBHL	31670	27756	15	1.742847787
s20220812170	NT4 XB 2.3	Depleted	Sys161	NA	40656	TP3	48	Sample	Yes	Yes	2	G2	Xylobiose	KFBHL	32191	28142	14	1.655936399
s20220812171	NT4 XB 3.3	Depleted	Sys161	NA	42286	TP3	48	Sample	Yes	Yes	2	G3	Xylobiose	KFBHL	38690	34254	16	1.549460581
s20220812172	NT4 XB 4.3	Depleted	Sys161	NA	32681	TP3	48	Sample	Yes	Yes	2	G4	Xylobiose	KFBHL	38012	33765	15	1.657551687
s20220812173	PT4 XB 1.1	Enriched	Sys161	NA	45371	TP3	48	Sample	Yes	Yes	2	G5	Xylobiose	KFBHL	25001	22103	11	1.134822341
s20220812174	PT4 XB 2.1	Enriched	Sys161	NA	41082	TP3	48	Sample	Yes	Yes	2	G6	Xylobiose	KFBHL	36240	31861	14	1.738699306
s20220812175	PT4 XB 3.1	Enriched	Sys161	NA	49039	TP3	48	Sample	Yes	Yes	2	G7	Xylobiose	KFBHL	28491	24008	14	2.060463851
s20220812176	PT4 XB 4.1	Enriched	Sys161	NA	39452	TP3	48	Sample	Yes	Yes	2	G8	Xylobiose	KFBHL	41735	34785	15	2.001815831
s20220812177	PT4 XB 1.2	Enriched	Sys161	NA	46553	TP3	48	Sample	Yes	Yes	2	G9	Xylobiose	KFBHL	13441	12140	12	1.345808655
s20220812178	PT4 XB 2.2	Enriched	Sys161	NA	42594	TP3	48	Sample	Yes	Yes	2	G10	Xylobiose	KFBHL	40409	35596	17	1.806234069
s20220812179	PT4 XB 3.2	Enriched	Sys161	NA	38716	TP3	48	Sample	Yes	Yes	2	G11	Xylobiose	KFBHL	38810	32519	15	2.019244111
s20220812180	PT4 XB 4.2	Enriched	Sys161	NA	43112	TP3	48	Sample	Yes	Yes	2	G12	Xylobiose	KFBHL	36807	30423	16	2.017163648
s20220812181	PT4 XB 1.3	Enriched	Sys161	NA	42802	TP3	48	Sample	Yes	Yes	2	H1	Xylobiose	KFBHL	19754	17880	10	1.252392671
s20220812182	PT4 XB 2.3	Enriched	Sys161	NA	31226	TP3	48	Sample	Yes	Yes	2	H2	Xylobiose	KFBHL	21761	18844	10	1.720743174
s20220812183	PT4 XB 3.3	Enriched	Sys161	NA	36879	TP3	48	Sample	Yes	Yes	2	H3	Xylobiose	KFBHL	32709	28186	17	2.070339338
s20220812184	PT4 XB 4.3	Enriched	Sys161	NA	43377	TP3	48	Sample	Yes	Yes	2	H4	Xylobiose	KFBHL	43667	35575	15	2.009656899
s20220812185	Tube Syto 1	Bulk	Syto59	100000	27634	None	NA	Sample	Yes	No	2	H5	None	KFBHL	46070	40379	59	1.541052879
s20220812186	Tube Syto 2	Bulk	Syto59	100000	4883	None	NA	Sample	Yes	No	2	H6	None	KFBHL	11669	8631	24	2.503098735
s20220812187	Tube Syto 3	Bulk	Syto59	100000	3053	None	NA	Sample	Yes	No	2	H7	None	KFBHL	2048	1821	Sample failed QC	Sample failed QC
s20220812188	Tube Syto 4	Bulk	Syto59	100000	2100	None	NA	Sample	Yes	No	2	H8	None	KFBHL	1981	1699	Sample failed QC	Sample failed QC
s20220812189	Tube Syto 5	Bulk	Syto59	100000	1764	None	NA	Sample	Yes	No	2	H9	None	KFBHL	1343	1223	Sample failed QC	Sample failed QC
s20220812190	Tube Negative 1	Depleted	Sys161	100000	2677	None	NA	Sample	Yes	No	2	H10	None	KFBHL	6230	5588	Sample failed QC	Sample failed QC
s20220812191	Tube Negative 2	Depleted	Sys161	100000	32839	None	NA	Sample	Yes	No	2	H11	None	KFBHL	27243	24021	45	1.561804025
s20220812192	PCR Negative 2	None	None	NA	3357	None	NA	Control	No	No	2	H12	None	KFBHL	18408	15075	50	3.807735298
s20220812193	ST4 XL 1.1	Bulk	Syto59	NA	47992	TP3	48	Sample	Yes	Yes	3	A1	Xylose	KFBHL	30935	26384	15	1.663939325
s20220812194	ST4 XL 2.1	Bulk	Syto59	NA	41363	TP3	48	Sample	Yes	Yes	3	A2	Xylose	KFBHL	37719	32267	15	1.910581317
s20220812195	ST4 XL 3.1	Bulk	Syto59	NA	38493	TP3	48	Sample	Yes	Yes	3	A3	Xylose	KFBHL	44977	37765	17	1.818885947
s20220812196	ST4 XL 4.1	Bulk	Syto59	NA	41474	TP3	48	Sample	Yes	Yes	3	A4	Xylose	KFBHL	41254	34433	18	1.987406526
s20220812197	ST4 XL 1.2	Bulk	Syto59	NA	42220	TP3	48	Sample	Yes	Yes	3	A5	Xylose	KFBHL	34751	30342	17	1.694104682
s20220812198	ST4 XL 2.2	Bulk	Syto59	NA	35330	TP3	48	Sample	Yes	Yes	3	A6	Xylose	KFBHL	45154	38323	19	1.945720428
s20220812199	ST4 XL 3.2	Bulk	Syto59	NA	43423	TP3	48	Sample	Yes	Yes	3	A7	Xylose	KFBHL	35240	29701	15	1.761893721
s20220812200	ST4 XL 4.2	Bulk	Syto59	NA	50281	TP3	48	Sample	Yes	Yes	3	A8	Xylose	KFBHL	30989	26840	18	2.02285823
s20220812201	ST4 XL 1.3	Bulk	Syto59	NA	41462	TP3	48	Sample	Yes	Yes	3	A9	Xylose	KFBHL	38967	33875	18	1.689344618
s20220812202	ST4 XL 2.3	Bulk	Syto59	NA	40945	TP3	48	Sample	Yes	Yes	3	A10	Xylose	KFBHL	37660	32496	19	1.919454761
s20220812203	ST4 XL 3.3	Bulk	Syto59	NA	36058	TP3	48	Sample	Yes	Yes	3	A11	Xylose	KFBHL	29927	25619	15	1.731146093
s20220812204	ST4 XL 4.3	Bulk	Syto59	NA	43676	TP3	48	Sample	Yes	Yes	3	A12	Xylose	KFBHL	30151	26605	17	1.970958589
s20220812205	NT4 XL 1.1	Depleted	Sys161	NA	46812	TP3	48	Sample	Yes	Yes	3	B1	Xylose	KFBHL	33536	29049	13	1.35062081
s20220812206	NT4 XL 2.1	Depleted	Sys161	NA	47806	TP3	48	Sample	Yes	Yes	3	B2	Xylose	KFBHL	43059	36926	14	1.303454084
s20220812207	NT4 XL 3.1	Depleted	Sys161	NA	45900	TP3	48	Sample	Yes	Yes	3	B3	Xylose	KFBHL	39104	30072	17	1.924756098
s20220812208	NT4 XL 4.1	Depleted	Sys161	NA	45903	TP3	48	Sample	Yes	Yes	3	B4	Xylose	KFBHL	38036	33134	19	2.00282886
s20220812209	NT4 XL 1.2	Depleted	Sys161	NA	52549	TP3	48	Sample	Yes	Yes	3	B5	Xylose	KFBHL	29250	25267	15	1.422940619
s20220812210	NT4 XL 2.2	Depleted	Sys161	NA	50386	TP3	48	Sample	Yes	Yes	3	B6	Xylose	KFBHL	30395	25594	12	1.279432693
s20220812211	NT4 XL 3.2	Depleted	Sys161	NA	57613	TP3	48	Sample	Yes	Yes	3	B7	Xylose	KFBHL	32736	25911	15	1.927486369
s20220812212	NT4 XL 4.2	Depleted	Sys161	NA	32613	TP3	48	Sample	Yes	Yes	3	B8	Xylose	KFBHL	40637	35550	19	2.064909299
s20220812213	NT4 XL 1.3	Depleted	Sys161	NA	50156	TP3	48	Sample	Yes	Yes	3	B9	Xylose	KFBHL	25255	22339	12	1.410657827
s20220812214	NT4 XL 2.3	Depleted	Sys161	NA	41666	TP3	48	Sample	Yes	Yes	3	B10	Xylose	KFBHL	45362	38371	13	1.300433645
s20220812215	NT4 XL 3.3	Depleted	Sys161	NA	38238	TP3	48	Sample	Yes	Yes	3	B11	Xylose	KFBHL	41383	33276	16	1.905390884
s20220812216	NT4 XL 4.3	Depleted	Sys161	NA	38172	TP3	48	Sample	Yes	Yes	3	B12	Xylose	KFBHL	45520	38407	19	2.017676942
s20220812217	PT4 XL 1.1	Enriched	Sys161	NA	47593	TP3	48	Sample	Yes	Yes	3	C1	Xylose	KFBHL	37776	32782	16	1.459405874
s20220812218	PT4 XL 2.1	Enriched	Sys161	NA	39646	TP3	48	Sample	Yes	Yes	3	C2	Xylose	KFBHL	49979	42197	21	1.809712444
s20220812219	PT4 XL 3.1	Enriched	Sys161	NA	49840	TP3	48	Sample	Yes	Yes	3	C3	Xylose	KFBHL	35774	28758	13	1.575161384
s20220812220	PT4 XL 4.1	Enriched	Sys161	NA	47269	TP3	48	Sample	Yes	Yes	3	C4	Xylose	KFBHL	37602	32555	19	1.930469308
s20220812221	PT4 XL 1.2	Enriched	Sys161	NA	37770	TP3	48	Sample	Yes	Yes	3	C5	Xylose	KFBHL	47750	40114	18	1.509063915
s20220812222	PT4 XL 2.2	Enriched	Sys161	NA	41426	TP3	48	Sample	Yes	Yes	3	C6	Xylose	KFBHL	34446	28922	17	1.74726718
s20220812223	PT4 XL 3.2	Enriched	Sys161	NA	43140	TP3	48	Sample	Yes	Yes	3	C7	Xylose	KFBHL	32371	27134	13	1.587420956
s20220812224	PT4 XL 4.2	Enriched	Sys161	NA	37268	TP3	48	Sample	Yes	Yes	3	C8	Xylose	KFBHL	37030	31580	19	1.885240777
s20220812225	PT4 XL 1.3	Enriched	Sys161	NA	32888	TP3	48	Sample	Yes	Yes	3	C9	Xylose	KFBHL	44431	37393	17	1.526614433
s20220812226	PT4 XL 2.3	Enriched	Sys161	NA	29838	TP3	48	Sample	Yes	Yes	3	C10	Xylose	KFBHL	48044	40763	20	1.744750808
s20220812227	PT4 XL 3.3	Enriched	Sys161	NA	34185	TP3	48	Sample	Yes	Yes	3	C11	Xylose	KFBHL	49002	40469	14	1.659454079
s20220812228	PT4 XL 4.3	Enriched	Sys161	NA	30762	TP3	48	Sample	Yes	Yes	3	C12	Xylose	KFBHL	48245	40321	21	1.987046275
s20220812229	ST5 XB 1.1	Bulk	Syto59	NA	38808	TP4	64	Sample	Yes	Yes	3	D1	Xylobiose	KFBHL	41834	36824	17	1.455482236
s20220812230	ST5 XB 2.1	Bulk	Syto59	NA	44409	TP4	64	Sample	Yes	Yes	3	D2	Xylobiose	KFBHL	31747	27732	14	1.523493293
s20220812231	ST5 XB 3.1	Bulk	Syto59	NA	46191	TP4	64	Sample	Yes	Yes	3	D3	Xylobiose	KFBHL	27190	24458	20	1.433935284
s20220812232	ST5 XB 4.1	Bulk	Syto59	NA	42444	TP4	64	Sample	Yes	Yes	3	D4	Xylobiose	KFBHL	30507	24810	15	1.723416903
s20220812233	ST5 XB 1.2	Bulk	Syto59	NA	46783	TP4	64	Sample	Yes	Yes	3	D5	Xylobiose	KFBHL	38600	33815	17	1.495618769
s20220812234	ST5 XB 2.2	Bulk	Syto59	NA	47469	TP4	64	Sample	Yes	Yes	3	D6	Xylobiose	KFBHL	33167	28739	13	1.627054193
s20220812235	ST5 XB 3.2	Bulk	Syto59	NA	50785	TP4	64	Sample	Yes	Yes	3	D7	Xylobiose	KFBHL	30151	26309	18	1.49852207
s20220812236	ST5 XB 4.2	Bulk	Syto59	NA	35503	TP4	64	Sample	Yes	Yes	3	D8	Xylobiose	KFBHL	34123	28907	18	1.754869333
s20220812237	ST5 XB 1.3	Bulk	Syto59	NA	52522	TP4	64	Sample	Yes	Yes	3	D9	Xylobiose	KFBHL	27886	23978	14	1.480107317
s20220812238	ST5 XB 2.3	Bulk	Syto59	NA	48088	TP4	64	Sample	Yes	Yes	3	D10	Xylobiose	KFBHL	32735	29012	16	1.649925568
s20220812239	ST5 XB 3.3	Bulk	Syto59	NA	45337	TP4	64	Sample	Yes	Yes	3	D11	Xylobiose	KFBHL	29840	26607	19	1.620697201
s20220812240	ST5 XB 4.3	Bulk	Syto59	NA	42957	TP4	64	Sample	Yes	Yes	3	D12	Xylobiose	KFBHL	31428	26895	18	1.799416107
s20220812241	NT5 XB 1.1	Depleted	Sys161	NA	38660	TP4	64	Sample	Yes	Yes	3	E1	Xylobiose	KFBHL	40439	35240	19	1.784325825
s20220812242	NT5 XB 2.1	Depleted	Sys161	NA	45372	TP4	64	Sample	Yes	Yes	3	E2	Xylobiose	KFBHL	30500	27204	13	1.673468566
s20220812243	NT5 XB 3.1	Depleted	Sys161	NA	43626	TP4	64	Sample	Yes	Yes	3	E3	Xylobiose	KFBHL	41739	36601	18	1.388488573
s20220812244	NT5 XB 4.1	Depleted	Sys161	NA	55996	TP4	64	Sample	Yes	Yes	3	E4	Xylobiose	KFBHL	35436	31277	15	1.584273913
s20220812245	NT5 XB 1.2	Depleted	Sys161	NA	30497	TP4	64	Sample	Yes	Yes	3	E5	Xylobiose	KFBHL	42342	36769	20	1.843783497
s20220812246	NT5 XB 2.2	Depleted	Sys161	NA	42728	TP4	64	Sample	Yes	Yes	3	E6	Xylobiose	KFBHL	33125	28666	16	1.687066896
s20220812247	NT5 XB 3.2	Depleted	Sys161	NA	62598	TP4	64	Sample	Yes	Yes	3	E7	Xylobiose	KFBHL	22584	20428	16	1.388616734
s20220812248	NT5 XB 4.2	Depleted	Sys161	NA	53331	TP4	64	Sample	Yes	Yes	3	E8	Xylobiose	KFBHL	38025	32990	14	1.60029633
s20220812249	NT5 XB 1.3	Depleted	Sys161	NA	51153	TP4	64	Sample	Yes	Yes	3	E9	Xylobiose	KFBHL	29510	25769	16	1.795491786
s20220812250	NT5 XB 2.3	Depleted	Sys161	NA	50431	TP4	64	Sample	Yes	Yes	3	E10	Xylobiose	KFBHL	31144	26973	15	1.63003845
s20220812251	NT5 XB 3.3	Depleted	Sys161	NA	35999	TP4	64	Sample	Yes	Yes	3	E11	Xylobiose	KFBHL	30470	26994	18	1.373375164
s20220812252	NT5 XB 4.3	Depleted	Sys161	NA	44622	TP4	64	Sample	Yes	Yes	3	E12	Xylobiose	KFBHL	41381	35264	16	1.488354385
s20220812253	PT5 XB 1.1	Enriched	Sys161	NA	48116	TP4	64	Sample	Yes	Yes	3	F1	Xylobiose	KFBHL	37133	29957	14	1.808871008
s20220812254	PT5 XB 2.1	Enriched	Sys161	NA	49817	TP4	64	Sample	Yes	Yes	3	F2	Xylobiose	KFBHL	34166	29270	15	1.620633173
s20220812255	PT5 XB 3.1	Enriched	Sys161	NA	43161	TP4	64	Sample	Yes	Yes	3	F3	Xylobiose	KFBHL	38921	31647	17	2.013720905
s20220812256	PT5 XB 4.1	Enriched	Sys161	NA	37561	TP4	64	Sample	Yes	Yes	3	F4	Xylobiose	KFBHL	36164	30146	17	2.008948889
s20220812257	PT5 XB 1.2	Enriched	Sys161	NA	45813	TP4	64	Sample	Yes	Yes	3	F5	Xylobiose	KFBHL	42602	35107	17	1.79012001
s20220812258	PT5 XB 2.2	Enriched	Sys161	NA	58806	TP4	64	Sample	Yes	Yes	3	F6	Xylobiose	KFBHL	26231	23465	16	1.593933226
s20220812259	PT5 XB 3.2	Enriched	Sys161	NA	58572	TP4	64	Sample	Yes	Yes	3	F7	Xylobiose	KFBHL	30638	25702	15	2.022816197
s20220812260	PT5 XB 4.2	Enriched	Sys161	NA	46185	TP4	64	Sample	Yes	Yes	3	F8	Xylobiose	KFBHL	41702	33713	16	2.020933081
s20220812261	PT5 XB 1.3	Enriched	Sys161	NA	52888	TP4	64	Sample	Yes	Yes	3	F9	Xylobiose	KFBHL	28094	23204	15	1.809050766
s20220812262	PT5 XB 2.3	Enriched	Sys161	NA	50095	TP4	64	Sample	Yes	Yes	3	F10	Xylobiose	KFBHL	39286	33876	15	1.595117654
s20220812263	PT5 XB 3.3	Enriched	Sys161	NA	49580	TP4	64	Sample	Yes	Yes	3	F11	Xylobiose	KFBHL	30504	25209	15	2.03034418
s20220812264	PT5 XB 4.3	Enriched	Sys161	NA	29499	TP4	64	Sample	Yes	Yes	3	F12	Xylobiose	KFBHL	43102	34764	20	2.042810074
s20220812265	ST5 XL 1.1	Bulk	Syto59	NA	49107	TP4	64	Sample	Yes	Yes	3	G1	Xylose	KFBHL	24208	21414	15	1.59645259
s20220812266	ST5 XL 2.1	Bulk	Syto59	NA	39417	TP4	64	Sample	Yes	Yes	3	G2	Xylose	KFBHL	36154	30962	16	1.834825173
s20220812267	ST5 XL 3.1	Bulk	Syto59	NA	28048	TP4	64	Sample	Yes	Yes	3	G3	Xylose	KFBHL	3370	418	Sample failed QC	Sample failed QC
s20220812268	ST5 XL 4.1	Bulk	Syto59	NA	38446	TP4	64	Sample	Yes	Yes	3	G4	Xylose	KFBHL	39708	34551	20	1.981500386
s20220812269	ST5 XL 1.2	Bulk	Syto59	NA	53309	TP4	64	Sample	Yes	Yes	3	G5	Xylose	KFBHL	26555	23103	18	1.592819299
s20220812270	ST5 XL 2.2	Bulk	Syto59	NA	51557	TP4	64	Sample	Yes	Yes	3	G6	Xylose	KFBHL	2372	241	Sample failed QC	Sample failed QC
s20220812271	ST5 XL 3.2	Bulk	Syto59	NA	55214	TP4	64	Sample	Yes	Yes	3	G7	Xylose	KFBHL	33821	28707	17	1.782166631
s20220812272	ST5 XL 4.2	Bulk	Syto59	NA	35174	TP4	64	Sample	Yes	Yes	3	G8	Xylose	KFBHL	46914	40109	19	2.020090489
s20220812273	Tube Negative 3	Depleted	Sys161	100000	1831	None	NA	Sample	Yes	No	3	G9	None	KFBHL	18	0	Sample failed QC	Sample failed QC
s20220812274	Tube Negative 4	Depleted	Sys161	100000	2184	None	NA	Sample	Yes	No	3	G10	None	KFBHL	12	0	Sample failed QC	Sample failed QC
s20220812275	Tube Negative 5	Depleted	Sys161	100000	5115	None	NA	Sample	Yes	No	3	G11	None	KFBHL	506	31	Sample failed QC	Sample failed QC
s20220812276	Tube Positive 1	Enriched	Sys161	100000	32658	None	NA	Sample	Yes	No	3	G12	None	KFBHL	40123	30893	80	2.608233956
s20220812277	Tube Positive 2	Enriched	Sys161	100000	26262	None	NA	Sample	Yes	No	3	H1	None	KFBHL	52800	43854	143	3.069539128
s20220812278	Tube Positive 3	Enriched	Sys161	100000	17345	None	NA	Sample	Yes	No	3	H2	None	KFBHL	41314	33871	117	3.030980552
s20220812279	Tube Positive 4	Enriched	Sys161	100000	27906	None	NA	Sample	Yes	No	3	H3	None	KFBHL	52477	42366	111	2.775088364
s20220812280	Tube Positive 5	Enriched	Sys161	100000	32372	None	NA	Sample	Yes	No	3	H4	None	KFBHL	36954	30555	99	2.728048999
s20220812281	Overnight Incubation 1	None	None	NA	28259	None	NA	Sample	No	No	3	H5	None	KFBHL	47973	39379	133	3.042143724
s20220812282	Overnight Incubation 2	None	None	NA	22660	None	NA	Sample	No	No	3	H6	None	KFBHL	33545	26591	101	2.23812797
s20220812283	Overnight Incubation 3	None	None	NA	37490	None	NA	Sample	No	No	3	H7	None	KFBHL	35056	29548	94	2.673430002
s20220812284	Overnight Incubation 4	None	None	NA	26075	None	NA	Sample	No	No	3	H8	None	KFBHL	48845	40849	130	2.54679009
s20220812285	Overnight Control	None	None	NA	2604	None	NA	Control	No	No	3	H9	None	KFBHL	2949	2731	Sample failed QC	Sample failed QC
s20220812286	Water Blank 1	None	None	NA	2643	None	NA	Control	No	No	3	H10	None	KFBHL	4352	3737	Sample failed QC	Sample failed QC
s20220812287	Water Blank 2	None	None	NA	1459	None	NA	Control	No	No	3	H11	None	KFBHL	562	495	Sample failed QC	Sample failed QC
s20220812288	PCR Negative 3	None	None	NA	1868	None	NA	Control	No	No	3	H12	None	KFBHL	844	724	Sample failed QC	Sample failed QC
s20220812289	ST5 XL 1.3	Bulk	Syto59	NA	40137	TP4	64	Sample	Yes	Yes	4	A1	Xylose	KFBHL	24625	21609	15	1.66208229
s20220812290	ST5 XL 2.3	Bulk	Syto59	NA	34983	TP4	64	Sample	Yes	Yes	4	A2	Xylose	KFBHL	44202	37471	17	1.832470176
s20220812291	ST5 XL 3.3	Bulk	Syto59	NA	34832	TP4	64	Sample	Yes	Yes	4	A3	Xylose	KFBHL	17437	15732	14	1.807230508
s20220812292	ST5 XL 4.3	Bulk	Syto59	NA	35557	TP4	64	Sample	Yes	Yes	4	A4	Xylose	KFBHL	28466	23788	18	1.957738408
s20220812293	NT5 XL 1.1	Depleted	Sys161	NA	36184	TP4	64	Sample	Yes	Yes	4	A5	Xylose	KFBHL	30267	26353	15	1.517954726
s20220812294	NT5 XL 2.1	Depleted	Sys161	NA	40340	TP4	64	Sample	Yes	Yes	4	A6	Xylose	KFBHL	35093	29920	13	1.474085023
s20220812295	NT5 XL 3.1	Depleted	Sys161	NA	28333	TP4	64	Sample	Yes	Yes	4	A7	Xylose	KFBHL	31181	25576	17	1.885192426
s20220812296	NT5 XL 4.1	Depleted	Sys161	NA	35108	TP4	64	Sample	Yes	Yes	4	A8	Xylose	KFBHL	33207	28983	20	1.948640704
s20220812297	NT5 XL 1.2	Depleted	Sys161	NA	36272	TP4	64	Sample	Yes	Yes	4	A9	Xylose	KFBHL	33149	28413	16	1.523843796
s20220812298	NT5 XL 2.2	Depleted	Sys161	NA	34083	TP4	64	Sample	Yes	Yes	4	A10	Xylose	KFBHL	31310	26949	13	1.432670235
s20220812299	NT5 XL 3.2	Depleted	Sys161	NA	36201	TP4	64	Sample	Yes	Yes	4	A11	Xylose	KFBHL	35864	29542	19	1.947761593
s20220812300	NT5 XL 4.2	Depleted	Sys161	NA	40895	TP4	64	Sample	Yes	Yes	4	A12	Xylose	KFBHL	37195	32349	19	1.903479507
s20220812301	NT5 XL 1.3	Depleted	Sys161	NA	44717	TP4	64	Sample	Yes	Yes	4	B1	Xylose	KFBHL	27900	23646	13	1.484726266
s20220812302	NT5 XL 2.3	Depleted	Sys161	NA	39928	TP4	64	Sample	Yes	Yes	4	B2	Xylose	KFBHL	29737	25282	14	1.425141157
s20220812303	NT5 XL 3.3	Depleted	Sys161	NA	42986	TP4	64	Sample	Yes	Yes	4	B3	Xylose	KFBHL	31913	25419	16	1.977920926
s20220812304	NT5 XL 4.3	Depleted	Sys161	NA	45980	TP4	64	Sample	Yes	Yes	4	B4	Xylose	KFBHL	28542	24185	18	1.892200568
s20220812305	PT5 XL 1.1	Enriched	Sys161	NA	44246	TP4	64	Sample	Yes	Yes	4	B5	Xylose	KFBHL	39982	34620	22	1.730144589
s20220812306	PT5 XL 2.1	Enriched	Sys161	NA	40976	TP4	64	Sample	Yes	Yes	4	B6	Xylose	KFBHL	33412	28584	18	1.428428337
s20220812307	PT5 XL 3.1	Enriched	Sys161	NA	41480	TP4	64	Sample	Yes	Yes	4	B7	Xylose	KFBHL	37184	30708	18	1.609568177
s20220812308	PT5 XL 4.1	Enriched	Sys161	NA	38457	TP4	64	Sample	Yes	Yes	4	B8	Xylose	KFBHL	34757	29655	20	1.649094158
s20220812309	PT5 XL 1.2	Enriched	Sys161	NA	36360	TP4	64	Sample	Yes	Yes	4	B9	Xylose	KFBHL	36712	31274	21	1.702116757
s20220812310	PT5 XL 2.2	Enriched	Sys161	NA	41806	TP4	64	Sample	Yes	Yes	4	B10	Xylose	KFBHL	28557	24643	17	1.314181167
s20220812311	PT5 XL 3.2	Enriched	Sys161	NA	39857	TP4	64	Sample	Yes	Yes	4	B11	Xylose	KFBHL	35625	29457	14	1.509735339
s20220812312	PT5 XL 4.2	Enriched	Sys161	NA	42642	TP4	64	Sample	Yes	Yes	4	B12	Xylose	KFBHL	26914	23267	19	1.784110021
s20220812313	PT5 XL 1.3	Enriched	Sys161	NA	50363	TP4	64	Sample	Yes	Yes	4	C1	Xylose	KFBHL	25520	21685	20	1.736951352
s20220812314	PT5 XL 2.3	Enriched	Sys161	NA	42506	TP4	64	Sample	Yes	Yes	4	C2	Xylose	KFBHL	34778	29585	15	1.362488
s20220812315	PT5 XL 3.3	Enriched	Sys161	NA	39817	TP4	64	Sample	Yes	Yes	4	C3	Xylose	KFBHL	33387	27309	16	1.601340932
s20220812316	PT5 XL 4.3	Enriched	Sys161	NA	43381	TP4	64	Sample	Yes	Yes	4	C4	Xylose	KFBHL	28766	23953	17	1.653098912
s20220812317	Cell Extraction 1	None	None	NA	13622	None	NA	Sample	No	No	4	C5	None	KFBHL	20931	17154	197	4.26672175
s20220812318	Cell Extraction 2	None	None	NA	14674	None	NA	Sample	No	No	4	C6	None	KFBHL	18722	15203	156	3.804424616
s20220812319	Cell Extraction 3	None	None	NA	16658	None	NA	Sample	No	No	4	C7	None	KFBHL	22069	17476	139	3.705587819
s20220812320	Cell Extraction 4	None	None	NA	23286	None	NA	Sample	No	No	4	C8	None	KFBHL	37862	27697	210	3.500244359
s20220812321	Extraction Control	None	None	NA	1774	None	NA	Control	No	No	4	C9	None	KFBHL	1307	1074	Sample failed QC	Sample failed QC
s20220812322	Water Blank 3	None	None	NA	2189	None	NA	Control	No	No	4	C10	None	KFBHL	1081	990	Sample failed QC	Sample failed QC
s20220812323	PCR Negative 4	None	None	NA	1899	None	NA	Control	No	No	4	C11	None	KFBHL	900	815	Sample failed QC	Sample failed QC
s20220812324	PCR Negative 5	None	None	NA	1054	None	NA	Control	No	No	4	C12	None	KFBHL	1	1	Sample failed QC	Sample failed QC
