# Supplementary material for: Selection and enrichment of microbial species with an increased lignocellulolytic phenotype from a native soil microbiome by activity-based probing
Source: ISME Commun. 2023 Sep 30;3:106. doi: 10.1038/s43705-023-00305-w (PMC10542759; doi:10.1038/s43705-023-00305-w)
Supplement: Supplementary file 4 — Amplicon metadata table [file 43705_2023_305_MOESM4_ESM.csv]

ASVid	Sequence Feature	fasta	taxonomy
ASV0001	3d2dd6b27696d7419700adcfcc8b221a	GCGTTATCCGGAATTATTGGGCGTAAAGAGCTCGTAGGCGGTTTGTCGCGTCTGCTGTGAAAGACCGGGGCTCAACTCCGGTTCTGCAGTGGGTACGGGCAGACTAGAGTGCAGTAGGGGAGACTGGAATTCCTGGTGTAGCGGTGAAATGCGCAGATATCAGGAGGAACACCGATGGCGAAGGCAGGTCTCTGGGCTGTAACTGACGCTGAGGAGCGAAAGCATG	d__Bacteria; p__Actinobacteriota; c__Actinobacteria; o__Micrococcales; f__Micrococcaceae; g__Paenarthrobacter
ASV0002	91566909e89b4e7bd49d98df129ad3f8	GCGTTGTCCGGAATTATTGGGCGTAAAGCGTACGCAGGCGGTTTCTTAAGTCTGATGTGAAAGCCCACGGCTCAACCGTGGAGGGTCATTGGAAACTGGGGAACTTGAGTACAGAAGAGGAGAGTGGAATTCCACGTGTAGCGGTGAAATGCGTAGAGATGTGGAGGAACACCAGTGGCGAAGGCGACTCTCTGGTCTGTAACTGACGCTGAGGTACGAAAGCGTG	d__Bacteria; p__Firmicutes; c__Bacilli; o__Bacillales; f__Bacillaceae; g__Bacillus; s__Bacillus_niabensis
ASV0003	c8f1458c1f4f1bd7e93c4a521aeb050f	GCGTTAATCGGAATTACTGGGCGTAAAGCGCGCGTAGGTGGTTCGTTAAGTTGGATGTGAAATCCCCGGGCTCAACCTGGGAACTGCATTCAAAACTGTCGAGCTAGAGTATGGTAGAGGGTGGTGGAATTTCCTGTGTAGCGGTGAAATGCGTAGATATAGGAAGGAACACCAGTGGCGAAGGCGACCACCTGGACTGATACTGACACTGAGGTGCGAAAGCGTG	d__Bacteria; p__Proteobacteria; c__Gammaproteobacteria; o__Pseudomonadales; f__Pseudomonadaceae; g__Pseudomonas
ASV0004	5703770b0083059e66bf580d204dc7f2	GCGTTAATCGGAATTACTGGGCGTAAAGCGCACGCAGGCGGTCTGTTAAGTCAGATGTGAAATCCCCGGGCTCAACCCGGGAACTGCATTTGAAACTGGCAGGCTTGAGTCTCGTAGAGGGGGGTAGAATTCCAGGTGTAGCGGTGAAATGCGTAGAGATCTGGAGGAATACCGGTGGCGAAGGCGGCCCCCTGGACGAAGACTGACGCTCAGGTGCGAAAGCGTG	d__Bacteria; p__Proteobacteria; c__Gammaproteobacteria; o__Enterobacterales
ASV0005	a48a4340652fd770150d09a5a1b0dedf	GCGTTAATCGGAATTACTGGGCGTAAAGCGCGCGTAGGTGGTTCGTTAAGTTGGATGTGAAATCCCCGGGCTCAACCTGGGAACTGCATTCAAAACTGACGAGCTAGAGTATGGTAGAGGGTGGTGGAATTTCCTGTGTAGCGGTGAAATGCGTAGATATAGGAAGGAACACCAGTGGCGAAGGCGACCACCTGGACTGATACTGACACTGAGGTGCGAAAGCGTG	d__Bacteria; p__Proteobacteria; c__Gammaproteobacteria; o__Pseudomonadales; f__Pseudomonadaceae; g__Pseudomonas
ASV0006	5fbc28f61f1d6405145331171d6ce439	GCGTTAATCGGAATTACTGGGCGTAAAGCGCGCGTAGGTGGTTTGTTAAGTTGGATGTGAAAGCCCCGGGCTCAACCTGGGAACTGCATCCAAAACTGGCAAGCTAGAGTATGGCAGAGGGTGGTGGAATTTCCTGTGTAGCGGTGAAATGCGTAGATATAGGAAGGAACACCAGTGGCGAAGGCGACCACCTGGGCTAATACTGACACTGAGGTGCGAAAGCGTG	d__Bacteria; p__Proteobacteria; c__Gammaproteobacteria; o__Pseudomonadales; f__Pseudomonadaceae
ASV0007	837966fb2659c89425953719a3e27f7e	GCGTTGTCCGGAATTATTGGGCGTAAAGCGCGCGCAGGCGGCCTTTTAAGTCTGATGTGAAAGCCCCCGGCTCAACCGGGGAGGGTCATTGGAAACTGGAAGGCTTGAGTGCAGAAGAGAAGAGCGGAATTCCACGTGTAGCGGTGAAATGCGTAGAGATGTGGAGGAACACCAGTGGCGAAGGCGGCTCTTTGGTCTGTAACTGACGCTGAGGCGCGAAAGCGTG	d__Bacteria; p__Firmicutes; c__Bacilli; o__Bacillales; f__Planococcaceae; g__Domibacillus
ASV0008	51230a5e5088f6b061ee8ec1424567e7	GCGTTATCCGGAATTATTGGGCGTAAAGAGCTCGTAGGCGGTTTGTCGCGTCTGCCGTGAAAGTCCGGGGCTCAACTCCGGATCTGCGGTGGGTACGGGCAGACTAGAGTGATGTAGGGGAGACTGGAATTCCTGGTGTAGCGGTGAAATGCGCAGATATCAGGAGGAACACCGATGGCGAAGGCAGGTCTCTGGGCATTAACTGACGCTGAGGAGCGAAAGCATG	d__Bacteria; p__Actinobacteriota; c__Actinobacteria; o__Micrococcales; f__Micrococcaceae
ASV0009	388e7203da030c51c288a22c0863f301	GCGTTATCCGGAATCATTGGGTTTAAAGGGTCCGTAGGCGGTCTTATAAGTCAGTGGTGAAATCTCCCCGCTCAACGGGGAAACGGCCATTGATACTGTAGGACTTGAATTATTAGGAAGTAACTAGAATATGTAGTGTAGCGGTGAAATGCTTAGAGATTACATGGAATACCAATTGCGAAGGCAGGTTACTACTAATGGATTGACGCTGATGGACGAAAGCGTG	d__Bacteria; p__Bacteroidota; c__Bacteroidia; o__Flavobacteriales; f__Flavobacteriaceae; g__Flavobacterium
ASV0010	f3efd45fabde511bb6ec9fc4fa1bd954	GCGTTAATCGGAATTACTGGGCGTAAAGCGCGCGTAGGTGGTTCGTTAAGTTGGATGTGAAAGCCCCGGGCTCAACCTGGGAACTGCATTCAAAACTGTCGAGCTAGAGTATGGTAGAGGGTGGTGGAATTTCCTGTGTAGCGGTGAAATGCGTAGATATAGGAAGGAACACCAGTGGCGAAGGCGACCACCTGGACTGATACTGACACTGAGGTGCGAAAGCGTG	d__Bacteria; p__Proteobacteria; c__Gammaproteobacteria; o__Pseudomonadales; f__Pseudomonadaceae; g__Pseudomonas
ASV0011	db97930639ab10d7d64a3ac9f8494a01	GCGTTATCCGGAATTATTGGGCGTAAAGCGCTCGCAGGCGGTCTTTTAAGTCTGATGTGAAAGCCCACGGCTCAACCGTGGAGGGTCATTGGAAACTGGGAGACTTGAGTGCAGAAGAGGAGAGTGGAATTCCACGTGTAGCGGTGAAATGCGTAGAGATGTGGAGGAACACCAGTGGCGAAGGCGACTCTCTGGTCTGTAACTGACGCTGAGGAGCGAAAGCGTG	d__Bacteria; p__Firmicutes; c__Bacilli; o__Bacillales; f__Bacillaceae; g__Bacillus; s__Bacillus_alkalitelluris
ASV0012	def66e932f43c32346575b1c453423a0	GCGTTGTCCGGAATTATTGGGCGTAAAGCGCGCGCAGGTGGTCTCTTAAGTCTGATGTGAAAGCCCCCGGCTCAACCGGGGAGGGTCATTGGAAACTGGGAGACTTGAGTGCAGGAGAGAAGAGTGGAATTCCACGTGTAGCGGTGAAATGCGTAGAGATGTGGAGGAACACCAGTGGCGAAGGCGACTCTTTGGCCTGTAACTGACACTGAGGCGCGAAAGCGTG	d__Bacteria; p__Firmicutes; c__Bacilli; o__Bacillales; f__Bacillaceae; g__Bacillus
ASV0013	d373d95d01136935eaa41f2670a528d0	GCGTTAATCGGAATTACTGGGCGTAAAGCGCGCGTAGGTGGTTCGTTAAGTTGGATGTGAAATCCCCGGGCTCAACCTGGGAACTGCATCCAAAACTGGCGAGCTAGAGTATGGTAGAGGGTGGTGGAATTTCCTGTGTAGCGGTGAAATGCGTAGATATAGGAAGGAACACCAGTGGCGAAGGCGACCACCTGGACTGATACTGACACTGAGGTGCGAAAGCGTG	d__Bacteria; p__Proteobacteria; c__Gammaproteobacteria; o__Pseudomonadales; f__Pseudomonadaceae; g__Pseudomonas
ASV0014	ea9c1b34ec885aec9ad5269388f66035	GCGTTATCCGGAATTATTGGGCGTAAAGAGCTCGTAGGCGGTTTGTCGCGTCTGCCGTGAAAGTCCGGGGCTCAACTCCGGATCTGCGGTGGGTACGGGCAGGCTAGAGTGATGTAGGGGAGACTGGAATTCCTGGTGTAGCGGTGAAATGCGCAGATATCAGGAGGAACACCGATGGCGAAGGCAGGTCTCTGGGCATTAACTGACGCTGAGGAGCGAAAGCATG	d__Bacteria; p__Actinobacteriota; c__Actinobacteria; o__Micrococcales; f__Micrococcaceae
ASV0015	3b1148a1eb8abbff3e4f83129640ad7b	GCGTTAATCGGAATTACTGGGCGTAAAGCGTGCGCAGGCGGTTTTGTAAGTCTGTTGTGAAATCCCCGGGCTTAACCTGGGAATGGCAATGGAGACTGCAAGGCTAGAGTTTGGCAGAGGGGGGTAGAATTCCACGTGTAGCAGTGAAATGCGTAGAGATGTGGAGGAACACCGATGGCGAAGGCAGCCCCCTGGGTCAAGACTGACGCTCATGCACGAAAGCGTG	d__Bacteria; p__Proteobacteria; c__Gammaproteobacteria; o__Burkholderiales; f__Oxalobacteraceae; g__Massilia
ASV0016	39bd85937cea5e0503cb1057118256c4	GCGTTAATCGGAATTACTGGGCGTAAAGCGCGCGTAGGTGGTTTGTTAAGTTGGATGTGAAATCCCCGGGCTCAACCTGGGAACTGCATTCAAAACTGACTGACTAGAGTGTGGTAGAGGGTGGTGGAATTTCCTGTGTAGCGGTGAAATGCGTAGATATAGGAAGGAACACCAGTGGCGAAGGCGACCACCTGGACTGATACTGACACTGAGGTGCGAAAGCGTG	d__Bacteria; p__Proteobacteria; c__Gammaproteobacteria; o__Pseudomonadales; f__Pseudomonadaceae; g__Pseudomonas
ASV0017	4591f095b9e3bd5f6d7f8cc6cb5cbccc	GCGTTGTTCGGAATTACTGGGCGTAAAGCGCACGTAGGCGGACATTTAAGTCAGGGGTGAAATCCCGCAGCTCAACTGCGGAACTGCCTTTGATACTGGGTGTCTAGAGTATGGAAGAGGTAAGTGGAATTGCGAGTGTAGAGGTGAAATTCGTAGATATTCGCAGGAACACCAGTGGCGAAGGCGGCTTACTGGTCCATTACTGACGCTGAGGTGCGAAAGCGTG	d__Bacteria; p__Proteobacteria; c__Alphaproteobacteria; o__Rhizobiales; f__Rhizobiaceae
ASV0018	78e4c3cbb46349f364feaa45cc32e03f	GCGTTATCCGGAATCATTGGGTTTAAAGGGTCCGTAGGCGGTTTGGTAAGTCAGTGGTGAAAGCCCATCGCTCAACGGTGGAACGGCCATTGATACTGCCAGACTTGAATTATTAGGAAGTAACTAGAATATGTAGTGTAGCGGTGAAATGCTTAGAGATTACATGGAATACCAATTGCGAAGGCAGGTTACTACTAATGGATTGACGCTGATGGACGAAAGCGTG	d__Bacteria; p__Bacteroidota; c__Bacteroidia; o__Flavobacteriales; f__Flavobacteriaceae; g__Flavobacterium
ASV0019	d254c80f0d8aaa03ec0165d6f80985bf	GCGTTATCCGGAATCATTGGGTTTAAAGGGTCCGTAGGCGGTTTAATAAGTCAGTGGTGAAAGCCCATCGCTCAACGGTGGAACGGCCATTGATACTGTTAGACTTGAATTATTAGGAAGTAACTAGAATATGTAGTGTAGCGGTGAAATGCTTAGAGATTACATGGAATACCAATTGCGAAGGCAGGTTACTACTAATTGATTGACGCTGATGGACGAAAGCGTG	d__Bacteria; p__Bacteroidota; c__Bacteroidia; o__Flavobacteriales; f__Flavobacteriaceae; g__Flavobacterium
ASV0020	e9b7a29e582c7c751c14be224df3adce	GCGTTAATCGGAATTACTGGGCGTAAAGCGCGCGTAGGTGGTTTGTTAAGTTGGATGTGAAAGCCCTGGGCTCAACCTGGGAACTGCATCCAAAACTGGCAAGCTAGAGTATGGCAGAGGGTGGTGGAATTTCCTGTGTAGCGGTGAAATGCGTAGATATAGGAAGGAACACCAGTGGCGAAGGCGACCACCTGGGCTAATACTGACACTGAGGTGCGAAAGCGTG	d__Bacteria; p__Proteobacteria; c__Gammaproteobacteria; o__Pseudomonadales; f__Pseudomonadaceae
ASV0021	e7de780932590434675f38924af09952	GCGTTGTCCGGAATTATTGGGCGTAAAGCGCGCGCAGGCGGTTTCTTAAGTCTGATGTGAAAGCCCACGGCTCAACCGTGGAGGGTCATTGGAAACTGGGGAACTTGAGTGCAGAAGAGGAGAGTGGAATTCCACGTGTAGCGGTGAAATGCGTAGAGATGTGGAGGAACACCAGTGGCGAAGGCGACTCTCTGGTCTGTAACTGACGCTGAGGCGCGAAAGCGTG	d__Bacteria; p__Firmicutes; c__Bacilli; o__Bacillales; f__Bacillaceae; g__Bacillus
ASV0022	92baaf16a4a9b4834fb708af428202cd	GCGTTAATCGGAATTACTGGGCGTAAAGCGTGCGCAGGCGGTTTGCTAAGACCGATGTGAAATCCCCGGGCTCAACCTGGGAACTGCATTGGTGACTGGCAGGCTAGAGTATGGCAGAGGGGGGTAGAATTCCACGTGTAGCAGTGAAATGCGTAGAGATGTGGAGGAATACCGATGGCGAAGGCAGCCCCCTGGGCCAATACTGACGCTCATGCACGAAAGCGTG	d__Bacteria; p__Proteobacteria; c__Gammaproteobacteria; o__Burkholderiales; f__Burkholderiaceae; g__Burkholderia-Caballeronia-Paraburkholderia
ASV0023	51a9050950265a7d86a79a2eb6620095	GCGTTAATCGGAATTACTGGGCGTAAAGCGCGCGTAGGTGGTTTGTTAAGTTGGATGTGAAAGCCCCGGGCTCAACCTGGGAACTGCATTCAAAACTGACAAGCTAGAGTATGGTAGAGGGTGGTGGAATTTCCTGTGTAGCGGTGAAATGCGTAGATATAGGAAGGAACACCAGTGGCGAAGGCGACCACCTGGACTGATACTGACACTGAGGTGCGAAAGCGTG	d__Bacteria; p__Proteobacteria; c__Gammaproteobacteria; o__Pseudomonadales; f__Pseudomonadaceae; g__Pseudomonas
ASV0024	92f094668c8d4554d5318047f54f2853	GCGTTGTCCGGAATTATTGGGCGTAAAGCGCGCGCAGGCGGTCCTTTAAGTCTGATGTGAAAGCCCACGGCTCAACCGTGGAGGGTCATTGGAAACTGGGGGACTTGAGTACAGAAGAGGAAAGCGGAATTCCACGTGTAGCGGTGAAATGCGTAGAGATGTGGAGGAACACCAGTGGCGAAGGCGGCTTTCTGGTCTGTAACTGACGCTGAGGCGCGAAAGCGTG	d__Bacteria; p__Firmicutes; c__Bacilli; o__Bacillales
ASV0025	6fce37a0b25c9d33e7d1c472831d3299	GCGTTGTCCGGAATTATTGGGCGTAAAGCGCGCGCAGGCGGCCTTTTAAGTCTGATGTGAAAGCCCCCGGCTCAACCGGGGAAGGTCATTGGAAACTGGAAGGCTTGAGTGCAGAAGAGAAGAGCGGAATTCCACGTGTAGCGGTGAAATGCGTAGAGATGTGGAGGAACACCAGTGGCGAAGGCGGCTCTTTGGTCTGTAACTGACGCTGAGGCGCGAAAGCGTG	d__Bacteria; p__Firmicutes; c__Bacilli; o__Bacillales; f__Planococcaceae; g__Domibacillus
ASV0026	12312aad2140681a72058e5e28f13836	GCGTTAATCGGAATTACTGGGCGTAAAGCGCGCGTAGGTGGTTTGTTAAGTTGGATGTGAAATCCCCGGGCTCAACCTGGGAACTGCATTCAAAACTGACTGACTAGAGTGTGGTAGAGGGTGGTGGAATTTCCTGTGTAGCGGTGAAATGCGTAGATATAGGAAGTTTTTTTTAATGATACGGCGACCACCGAGATCTACACTGACACTGAGGTGCGAAAGCGTG	d__Bacteria; p__Proteobacteria; c__Gammaproteobacteria; o__Pseudomonadales; f__Pseudomonadaceae; g__Pseudomonas
ASV0027	041e883bcbfdefeba780d302b90abc21	GCGTTATCCGGAATCATTGGGTTTAAAGGGTCTGTAGGCGGTTTGGTAAGTCAGTGGTGAAAGCCCATCGCTCAACGGTGGAACGGCCATTGATACTGCCAGACTTGAATTATTAGGAAGTAACTAGAATATGTAGTGTAGCGGTGAAATGCTTAGAGATTACATGGAATACCAATTGCGAAGGCAGGTTACTACTAATGGATTGACGCTGATGGACGAAAGCGTG	d__Bacteria; p__Bacteroidota; c__Bacteroidia; o__Flavobacteriales; f__Flavobacteriaceae; g__Flavobacterium
ASV0028	caa546aedb44bcdb370508ab6467c571	GCGTTAATCGGAATTACTGGGCGTAAAGCGCACGCAGGCGGTTTGTTAAGTCAGATGTGAAATCCCCGGGCTCAACCTGGGAACTGCATCTGATACTGGCAAGCTTGAGTCTCGTAGAGGGGGGTAGAATTCCAGGTGTAGCGGTGAAATGCGTAGAGATCTGGAGGAATACCGGTGGCGAAGGCGGCCCCCTGGACGAAGACTGACGCTCAGGTGCGAAAGCGTG	d__Bacteria; p__Proteobacteria; c__Gammaproteobacteria; o__Enterobacterales; f__Enterobacteriaceae; g__Escherichia-Shigella
ASV0029	9794080f5a14d3405dd2e0d2b9c0d5f5	GCGTTAATCGGAATTACTGGGCGTAAAGCGCGCGTAGGTGGTTTGTTAAGTTGGATGTGAAAGCCCCGGGCTCAACCTGGGAACTGCATCCAAAACTGGCAAGCTAGAGTACGGTAGAGGGTGGTGGAATTTCCTGTGTAGCGGTGAAATGCGTAGATATAGGAAGGAACACCAGTGGCGAAGGCGACCACCTGGACTGATACTGACACTGAGGTGCGAAAGCGTG	d__Bacteria; p__Proteobacteria; c__Gammaproteobacteria; o__Pseudomonadales; f__Pseudomonadaceae; g__Pseudomonas
ASV0030	cd0c8df24fdc736fb757be4613970414	GCGTTAATCGGAATTACTGGGCGTAAAGCGCGCGTAGGTGGTTCGTTAAGTTGGATGTGAAATCCCCGGGCTCAACCTGGGAACTGCATTCAAAACTGACGGGCTAGAGTATGGTAGAGGGTGGTGGAATTTCCTGTGTAGCGGTGAAATGCGTAGATATAGGAAGGAACACCAGTGGCGAAGGCGACCACCTGGACTGATACTGACACTGAGGTGCGAAAGCGTG	d__Bacteria; p__Proteobacteria; c__Gammaproteobacteria; o__Pseudomonadales; f__Pseudomonadaceae; g__Pseudomonas
ASV0031	c39c9599f20500bc9a9a6a35c9b76e62	GCGTTAATCGGAATTACTGGGCGTAAAGCGCGCGTAGGTGGTTTGTTAAGTTGGATGTGAAATCCCCGGGCTCAACCTGGGAACTGCATCCAAAACTGGCAAGCTAGAGTATGGTAGAGGGTGGTGGAATTTCCTGTGTAGCGGTGAAATGCGTAGATATAGGAAGGAACACCAGTGGCGAAGGCGACCACCTGGACTGATACTGACACTGAGGTGCGAAAGCGTG	d__Bacteria; p__Proteobacteria; c__Gammaproteobacteria; o__Pseudomonadales; f__Pseudomonadaceae; g__Pseudomonas
ASV0032	b041d3b7df21de9a67126b6501c01ffb	GCGTTAATCGGAATTACTGGGCGTAAAGCGCACGCAGGCGGTCTGTCAAGTCGGATGTGAAATCCCCGGGCTCAACCTGGGAACTGCATTCGAAACTGGCAGGCTAGAGTCTTGTAGAGGGGGGTAGAATTCCAGGTGTAGCGGTGAAATGCGTAGAGATCTGGAGGAATACCGGTGGCGAAGGCGGCCCCCTGGACAAAGACTGACGCTCAGGTGCGAAAGCGTG	d__Bacteria; p__Proteobacteria; c__Gammaproteobacteria; o__Enterobacterales; f__Enterobacteriaceae
ASV0033	5bda61b1620e4aab993b1e690d9a6aa4	GCGTTATCCGGATTTATTGGGTTTAAAGGGTGCGTAGGCGGCTTATTAAGTCAGGGGTGAAAGACGGTGGCTCAACCATCGCAGTGCCTTTGATACTGATGAGCTTGAATACACTAGAGGTAGGCGGAATGTGACAAGTAGCGGTGAAATGCATAGATATGTCACAGAACACCGATTGCGAAGGCAGCTTACTATGGTGTCATTGACGCTGAGGCACGAAAGCGTG	d__Bacteria; p__Bacteroidota; c__Bacteroidia; o__Sphingobacteriales; f__Sphingobacteriaceae
ASV0034	e2d343a3ca04316b7fb92e3b44e91b6d	GCGTTGCTCGGAATTACTGGGCGTAAAGGGAGCGTAGGCGGACATTTAAGTCAGAGGTGAAATCCCGGAGCTTAACTTCGGAACTGCCTTTGATACTGGATGTCTTGAGTGTGAGAGAGGTATGTGGAACTCCGAGTGTAGAGGTGAAATTCGTAGATATTCGGAAGAACACCAGTGGCGAAGGCGACATACTGGCTCATTACTGACGCTGAGGCTCGAAAGCGTG	d__Bacteria; p__Proteobacteria; c__Alphaproteobacteria; o__Caulobacterales; f__Caulobacteraceae; g__Brevundimonas; s__Brevundimonas_alba
ASV0035	04fc1bd89a488b757f4f236b27cb99b2	GCGTTATCCGGAATTATTGGGCGTAAAGAGCTCGTAGGCGGTTTGTCGCGTCTGCCGTGAAAGTCCGGGGCTTAACCCCGGATCTGCGGTGGGTACGGGCAGACTTGAGTGATGTAGGGGAGACTGGAATTCCTGGTGTAGCGGTGAAATGCGCAGATATCAGGAGGAACACCGATGGCGAAGGCAGGTCTCTGGGCATTAACTGACGCTGAGGAGCGAAAGCATG	d__Bacteria; p__Actinobacteriota; c__Actinobacteria; o__Micrococcales; f__Micrococcaceae; g__Arthrobacter
ASV0036	425be50b6a6fa5a1fbfb4312c94258ec	GCGTTGTTCGGAATTACTGGGCGTAAAGCGCACGTAGGCGGATTGTTAAGTGAGGGGTGAAATCCCAGGGCTCAACCCTGGAACTGCCTTTCATACTGGCAATCTAGAGTCCAGAAGAGGTGAGTGGAATTCCGAGTGTAGAGGTGAAATTCGTAGATATTCGGAGGAACACCAGTGGCGAAGGCGGCTCACTGGTCTGGAACTGACGCTGAGGTGCGAAAGCGTG	d__Bacteria; p__Proteobacteria; c__Alphaproteobacteria; o__Rhizobiales; f__Rhizobiaceae; g__Ensifer
ASV0037	8a1aa64aaaec797a23fb12bc8a0d6c18	GCGTTGTCCGGAATTATTGGGCGTAAAGCGCGCGCAGGCGGTCCCTTAAGTCTGATGTGAAAGCCCACGGCTCAACCGTGGAGGGTCATTGGAAACTGGGGGACTTGAGTGCAGAAGAGGAGAGCGGAATTCCACGTGTAGCGGTGAAATGCGTAGAGATGTGGAGGAACACCAGTGGCGAAGGCGGCTCTCTGGTCTGTAACTGACGCTGAGGCGCGAAAGCGTG	d__Bacteria; p__Firmicutes; c__Bacilli; o__Bacillales; f__Bacillaceae; g__Geobacillus
ASV0038	a55492036795f0f0e75e354ee0a66f86	GCGTTAATCGGAATTACTGGGCGTAAAGCGCGCGTAGGTGGTTTGTTAAGTTGAATGTGAAATCCCCGGGCTCAACCTGGGAACTGCATCCAAAACTGGCAAGCTAGAGTATGGTAGAGGGTGGTGGAATTTCCTGTGTAGCGGTGAAATGCGTAGATATAGGAAGGAACACCAGTGGCGAAGGCGACCACCTGGACTGATACTGACACTGAGGTGCGAAAGCGTG	d__Bacteria; p__Proteobacteria; c__Gammaproteobacteria; o__Pseudomonadales; f__Pseudomonadaceae; g__Pseudomonas
ASV0039	f9b483fce71f9ca205f4489847cfd77b	GCGTTATCCGGAATTATTGGGCGTAAAGAGCTCGTAGGCGGTTTGTCGCGTCTGCCGTGAAAGTCCGGGGCTTAACTCCGGATCTGCGGTGGGTACGGGCAGACTTGAGTGATGTAGGGGAGACTGGAATTCCTGGTGTAGCGGTGAAATGCGCAGATATCAGGAGGAACACCGATGGCGAAGGCAGGTCTCTGGGCATTAACTGACGCTGAGGAGCGAAAGCATG	d__Bacteria; p__Actinobacteriota; c__Actinobacteria; o__Micrococcales; f__Micrococcaceae; g__Arthrobacter
ASV0040	a736cf5a44a49f7f1eaff636bbf3f12f	GCGTTATCCGGATTTATTGGGTTTAAAGGGTGCGTAGGCGGCTTATTAAGTCAGGGGTGAAAGACGGTGGCTCAACCATCGCAGTGCCCTTGATACTGATGAGCTTGAATGAACTAGAGGTAGGCGGAATGTGACAAGTAGCGGTGAAATGCATAGATATGTCACAGAACACCGATTGCGAAGGCAGCTTACTATGGTTTTATTGACGCTGAGGCACGAAAGCGTG	d__Bacteria; p__Bacteroidota; c__Bacteroidia; o__Sphingobacteriales; f__Sphingobacteriaceae; g__Pedobacter
ASV0041	e97dcae944f44322f54d3050449bf320	GCGTTACTCGGAATTACTGGGCGTAAAGCGTGCGTAGGTGGTGGTTTAAGTCTGATGTGAAAGCCCTGGGCTCAACCTGGGAATGGCATTGGAAACTGGATCACTGGAGTGCGGTAGAGGATGGCGGAATTCCCGGTGTAGCAGTGAAATGCGTAGAGATCGGGAGGAACATCCGTGGCGAAGGCGGCCATCTGGACCAGCACTGACACTGAGGCACGAAAGCGTG	d__Bacteria; p__Proteobacteria; c__Gammaproteobacteria; o__Xanthomonadales; f__Xanthomonadaceae; g__Lysobacter; s__uncultured_Lysobacter
ASV0042	1a501a07c58caed447b6cc2ebf55d59c	GCGTTGCTCGGAATTACTGGGCGTAAAGGGAGCGTAGGCGGACATTTAAGTCAGAGGTGAAATCCCGGAGCTTAACTTCGGAACTGCCTTTGATACTGGGTGTCTTGAGTGTGAGAGAGGTATGTGGAACTCCGAGTGTAGAGGTGAAATTCGTAGATATTCGGAAGAACACCAGTGGCGAAGGCGACATACTGGCTCATTACTGACGCTGAGGCTCGAAAGCGTG	d__Bacteria; p__Proteobacteria; c__Alphaproteobacteria; o__Caulobacterales; f__Caulobacteraceae; g__Brevundimonas
ASV0043	4eb21682ef81bfb5052641f9e9dce874	GCGTTAATCGGAATTACTGGGCGTAAAGCGCGCGTAGGTGGTTCGTTAAGTTGAATGTGAAATCCCCGGGCTCAACCTGGGAACTGCATCCAAAACTGGCGAGCTAGAGTATGGTAGAGGGTGGTGGAATTTCCTGTGTAGCGGTGAAATGCGTAGATATAGGAAGGAACACCAGTGGCGAAGGCGACCACCTGGACTGATACTGACACTGAGGTGCGAAAGCGTG	d__Bacteria; p__Proteobacteria; c__Gammaproteobacteria; o__Pseudomonadales; f__Pseudomonadaceae; g__Pseudomonas
ASV0044	a0ff8cb67d8d6e5b36831bb744188c2f	GCGTTATCCGGAATTATTGGGCGTAAAGCGCGCGTAGGCGGTTTCTTAAGTCTGATGTGAAAGCCCACGGCTCAACCGTGGAGGGTCATTGGAAACTGGGAAACTTGAGTACAGAAGAGGAAAGTGGAATTCCATGTGTAGCGGTGAAATGCGCAGAGATATGGAGGAACACCAGTGGCGAAGGCGACTTTCTGGTCTGTAACTGACGCTGATGTGCGAAAGCGTG	d__Bacteria; p__Firmicutes; c__Bacilli; o__Staphylococcales; f__Staphylococcaceae; g__Staphylococcus
ASV0045	cda2d2575b9858710591abf09a00b750	GCGTTGCTCGGAATTACTGGGCGTAAAGGGAGCGTAGGCGGACATTTAAGTCAGGGGTGAAATCCCGGAGCTCAACTCCGGAACTGCCCTTGATACTGGGTGTCTTGAGTGTGAGAGAGGTATGTGGAACTCCGAGTGTAGAGGTGAAATTCGTAGATATTCGGAAGAACACCAGTGGCGAAGGCGACATACTGGCTCATTACTGACGCTGAGGCTCGAAAGCGTG	d__Bacteria; p__Proteobacteria; c__Alphaproteobacteria; o__Caulobacterales; f__Caulobacteraceae; g__Brevundimonas
ASV0046	c6424bbf84a9c21eb0a50994a2d6a01e	GCGTTATCCGGATTTATTGGGTTTAAAGGGTGCGTAGGCGGCCTATTAAGTCAGGGGTGAAAGACGGTGGCTCAACCATCGCAGTGCCTTTGATACTGATGGGCTTGATTACACTTGAGGTAGGCGGAATGTGACAAGTAGCGGTGAAATGCATAGATATGTCACAGAACACCAATTGCGAAGGCAGCTTACTAAGGTGTCAATGACGCTGAGGCACGAAAGCGTG	d__Bacteria; p__Bacteroidota; c__Bacteroidia; o__Sphingobacteriales; f__Sphingobacteriaceae; g__Pedobacter
ASV0047	8534f85d7cc207d5a9efdde5d40f80a3	GCGTTATCCGGATTTATTGGGTTTAAAGGGTGCGTAGGCGGCTTATTAAGTCAGGGGTGAAAGACGGTGGCTCAACCATCGCAGTGCCTTTGATACTGATGAGCTTGAATACACTAGAGGTAGGCGGAATGTGACAAGTAGCGGTGAAATGCATAGATATGTCACAGAACACCGATTGCGAAGGCAGCTTACTATGGTGTGATTGACGCTGAGGCACGAAAGCGTG	d__Bacteria; p__Bacteroidota; c__Bacteroidia; o__Sphingobacteriales; f__Sphingobacteriaceae; g__Pedobacter
ASV0048	9dc1c03b549cee715e90b9bfe520a993	GCGTTAATCGGAATTACTGGGCGTAAAGCGCGCGTAGGTGGTTTGTTAAGTTGGATGTGAAATCCCCGGGCTCAACCTGGGAACTGCATTCAAAACTGACTGACTAGAGTGTGGTAGAGGGTGGTGGAATTTCCTGTGTAGCGGTGAAATGCGTAGATATAGGAAGTATTTTTAAATGATACGGCGACCACCGAGATCTACACTGACACTGAGGTGCGAAAGCGTG	d__Bacteria; p__Proteobacteria; c__Gammaproteobacteria; o__Pseudomonadales; f__Pseudomonadaceae; g__Pseudomonas
ASV0049	97d99a9ebefec634fdd690c507129f54	GCGTTATCCGGATTTATTGGGTTTAAAGGGTCCGTAGGCGGACTTATAAGTCAGTGGTGAAAGCCTGTCGCTTAACGATAGAACTGCCATTGATACTGTAAGTCTTGAGTATATTTGAGGTAGCTGGAATAAGTAGTGTAGCGGTGAAATGCATAGATATTACTTAGAACACCAATTGCGAAGGCAGGTTACCAAGATATAACTGACGCTGAGGGACGAAAGCGTG	d__Bacteria; p__Bacteroidota; c__Bacteroidia; o__Flavobacteriales; f__Weeksellaceae; g__Cloacibacterium
ASV0050	d86ca3c0c166b9413dd7da030c8982b9	GCGTTAATCGGAATTACTGGGCGTAAAGCGCGCGTAGGTGGTTTGTTAAGTTGGAAGTGAAAGCCCCGGGCTCAACCTGGGAACTGCTTTCAAAACTGGCAAGCTAGAGTATGGCAGAGGGTGGTGGAATTTCCTGTGTAGCGGTGAAATGCGTAGATATAGGAAGGAACACCAGTGGCGAAGGCGACCACCTGGGCTAATACTGACACTGAGGTGCGAAAGCGTG	d__Bacteria; p__Proteobacteria; c__Gammaproteobacteria; o__Pseudomonadales; f__Pseudomonadaceae; g__Pseudomonas; s__Pseudomonas_xanthomarina
ASV0051	3369a396f082bfd75b54353ad38057b2	GCGTTAATCGGAATTACTGGGCGTAAAGCGCGCGTAGGTGGTTTGTTAAGTTGGATGTGAAATCCCCGGGCTCAACCTGGGAACTGCATTCAAAACTGACTGACTAGAGTGTGGTAGAGGGTGGTGGAATTTCCTGTGTAGCGGTGAAATGCGTAGATATAGGAAGTATTTTTTAATGATACGGCGACCACCGAGATCTACACTGACACTGAGGTGCGAAAGCGTG	d__Bacteria; p__Proteobacteria; c__Gammaproteobacteria; o__Pseudomonadales; f__Pseudomonadaceae; g__Pseudomonas
ASV0052	8c14efe9621dc42a9a55d36a3b30e77a	GCGTTGTCCGGAATTATTGGGCGTAAAGAGCTCGTAGGCGGTTTGTCGCGTCTGCTGTGAAAACCTGAGGCTCAACCTCGGGCTTGCAGTGGGTACGGGCAGACTAGAGTGCGGTAGGGGTGACTGGAATTCCTGGTGTAGCGGTGGAATGCGCAGATATCAGGAGGAACACCGATGGCGAAGGCAGGTCACTGGGCCGCAACTGACGCTGAGGAGCGAAAGCATG	d__Bacteria; p__Actinobacteriota; c__Actinobacteria; o__Micrococcales; f__Cellulomonadaceae; g__Cellulomonas
ASV0053	131fdb3ae8ab9cb98f713abf7eabe414	GCGTTGTTCGGATTTACTGGGCGTAAAGCGCACGTAGGCGGATTGGTCAGTTAGGGGTGAAATCCCAGAGCTCAACTCTGGAACTGCCTTTAATACTGCCAGTCTAGAGTCCGGAAGAGGTGAGTGGAACTCCTAGTGTAGAGGTGGAATTCGTAGATATTAGGAAGAACACCAGTGGCGAAGGCGGCTCACTGGTCCGGTACTGACGCTGAGGTGCGAAAGCGTG	d__Bacteria; p__Proteobacteria; c__Alphaproteobacteria; o__Rhizobiales; f__Devosiaceae; g__Devosia
ASV0054	a678002c8eda549fc4290e9e2e3c354a	GCGTTACTCGGAATTACTGGGCGTAAAGCGTGCGTAGGTGGTGGCTTAAGTCCGTTGTGAAAGCCCTGGGCTCAACCTGGGAATTGCAGTGGATACTGGGTCACTAGAGTGTGGTAGAGGGTGGCGGAATTCCCGGTGTAGCAGTGAAATGCGTAGAGATCGGGAGGAACACCCGTGGCGAAGGCGGCCACCTGGGCCAACACTGACACTGAGGCACGAAAGCGTG	d__Bacteria; p__Proteobacteria; c__Gammaproteobacteria; o__Xanthomonadales; f__Xanthomonadaceae; g__Pseudoxanthomonas; s__Pseudoxanthomonas_taiwanensis
ASV0055	7ae80a0b38cd13b5d59fe2a3821f67e1	GCGTTAATCGGAATTACTGGGCGTAAAGCGTGCGCAGGCGGTTTTGTAAGTCTGTTGTGAAATCCCCGGGCTTAACCTGGGAATGGCAATGGAGACTGCAAGGCTAGAGTTTGGCAGAGGGGGGTAGAATTCCACGTGTAGCAGTGAAATGCGTAGAGATGTGGAGGAACACCGATGGCGAAGGCAGCCCCCTGGGTAAAGACTGACGCTCATGCACGAAAGCGTG	d__Bacteria; p__Proteobacteria; c__Gammaproteobacteria; o__Burkholderiales; f__Oxalobacteraceae; g__Massilia
ASV0056	f0415d8991ae22211ee2aa083ecabe2e	GCGTTAATCGGAATTACTGGGCGTAAAGCGTGCGCAGGCGGTTTTGTAAGACAGAGGTGAAATCCCCGGGCTCAACCTGGGAACTGCCTTTGTGACTGCAAGGCTGGAGTGCGGCAGAGGGGGATGGAATTCCGCGTGTAGCAGTGAAATGCGTAGATATGCGGAGGAACACCGATGGCGAAGGCAATCCCCTGGGCCTGCACTGACGCTCATGCACGAAAGCGTG	d__Bacteria; p__Proteobacteria; c__Gammaproteobacteria; o__Burkholderiales; f__Comamonadaceae
ASV0057	ffc5ff2991ef3e9e8ce9db9b54803fe6	GCGTTGTTCGGAATTACTGGGCGTAAAGCGCACGTAGGCGGATATTTAAGTCAGGGGTGAAATCCCAGAGCTCAACTCTGGAACTGCCTTTGATACTGGGTATCTTGAGTATGGAAGAGGTAAGTGGAATTGCGAGTGTAGAGGTGAAATTCGTAGATATTCGCAGGAACACCAGTGGCGAAGGCGGCTTACTGGTCCATAACTGACGCTGAGGTGCGAAAGCGTG	d__Bacteria; p__Proteobacteria; c__Alphaproteobacteria; o__Rhizobiales; f__Rhizobiaceae; g__Allorhizobium-Neorhizobium-Pararhizobium-Rhizobium
ASV0058	f3115a8a6744150444e3a2cb49e9673c	GCGTTGTTCGGAATTACTGGGCGTAAAGCGCACGTAGGCGGATATTTAAGTCAGGGGTGAAATCCCAGAGCTCAACTCTGGAACTGCCTCTGATACTGGGTATCTTGAGTATGGAAGAGGTGAGTGGAATTGCGAGTGTAGAGGTGAAATTCGTAGATATTCGCAGGAACACCAGTGGCGAAGGCGGCTCACTGGTCCATAACTGACGCTGAGGTGCGAAAGCGTG	d__Bacteria; p__Proteobacteria; c__Alphaproteobacteria; o__Rhizobiales; f__Rhizobiaceae; g__Pseudorhizobium
ASV0059	a68689c5cb05a6b35fd282269b3dca58	GCGTTGTCCGGAATTATTGGGCGTAAAGCGCGCGCAGGCGGCCTTTTAAGTCTGATGTGAAAGCTCCCGGCTCAACCGGGGAGGGTCATTGGAAACTGGAAGGCTTGAGTGCAGAAGAGAAGAGCGGAATTCCACGTGTAGCGGTGAAATGCGTAGAGATGTGGAGGAACACCAGTGGCGAAGGCGGCTCTTTGGTCTGTAACTGACGCTGAGGCGCGAAAGCGTG	d__Bacteria; p__Firmicutes; c__Bacilli; o__Bacillales; f__Planococcaceae; g__Domibacillus
ASV0060	8a6ce5f24903651cdc7f94de70eea371	GCGTTATCCGGAGTGACTGGGCGTAAAGAGTTGCGTAGGTGGTTTGTAAAGTGAATAGTGAAATCTGGCGGCTCAACCGTACAGGCTATTATTCAAACTCACAAACTCGAGAATGGTAGAGGTAACTGGAATTTCTTGTGTAGGAGTGAAATCCGTAGATATAAGAAGGAACACCAATGGCGTAGGCAGGTTACTGGACCATTTCTGACACTGAGGCACGAAAGCGTG	d__Bacteria; p__Patescibacteria; c__Saccharimonadia; o__Saccharimonadales; f__Saccharimonadaceae; g__TM7a
ASV0061	bc81d643e105b22a48cb21d434fafcc5	GCGTTATCCGGAATTATTGGGCGTAAAGAGCTCGTAGGCGGTTTGTCGCGTCTGCCGTGAAAGTCCGGGGCTCAACCCCGGATCTGCGGTGGGTACGGGCAGACTAGAGTGCTGTAGGGGAGACTGGAATTCCTGGTGTAGCGGTGAAATGCGCAGATATCAGGAGGAACACCGATGGCGAAGGCAGGTCTCTGGGCAGTAACTGACGCTGAGGAGCGAAAGCATG	d__Bacteria; p__Actinobacteriota; c__Actinobacteria; o__Micrococcales; f__Micrococcaceae
ASV0062	3f03ca74388097b7da2255910ce8e653	GCGTTAATCGGAATTACTGGGCGTAAAGCGTGCGCAGGCGGTTATGTAAGACAGGTGTGAAATCCCCGGGCTTAACCTGGGAACTGCATTTGTGACTGCATAGCTAGAGTACGGTAGAGGGGGATGGAATTCCGCGTGTAGCAGTGAAATGCGTAGATATGCGGAGGAACACCGATGGCGAAGGCAATCCCCTGGACCTGTACTGACGCTCATGCACGAAAGCGTG	d__Bacteria; p__Proteobacteria; c__Gammaproteobacteria; o__Burkholderiales; f__Comamonadaceae
ASV0063	39f1cfb23de1b8e9fbae8ded898d05ce	GCGTTAATCGGAATTACTGGGCGTAAAGCGCGCGTAGGTGGTTCGTTAAGTTGGATGTGAAATCCCCGGGCTCAACCTGGGAACTGCATTCAAAACTGTCGAGCTAGAGTATGGTAGAGGGTGGTGGAATTTCCTGTGTAGCGGTGAAATGCGTAGATATAGGAAGGAACACCAGTGGCGAAGGCGACCACCTGGACCGACACTGACACTGAGGTGCGAAAGCGTG	d__Bacteria; p__Proteobacteria; c__Gammaproteobacteria; o__Pseudomonadales; f__Pseudomonadaceae; g__Pseudomonas
ASV0064	ae41d1a52f2282fb54158586f0d7201a	GCGTTGTTCGGAATTACTGGGCGTAAAGCGCACGTAGGCGGCTTTGTAAGTTAGAGGTGAAAGCCCGGGGCTCAACTCCGGAACTGCCTTTAAGACTGCATCGCTTGAATCCAGGAGAGGTGAGTGGAATTCCGAGTGTAGAGGTGAAATTCGTAGATATTCGGAAGAACACCAGTGGCGAAGGCGGCTCACTGGACTGGTATTGACGCTGAGGTGCGAAAGCGTG	d__Bacteria; p__Proteobacteria; c__Alphaproteobacteria; o__Sphingomonadales; f__Sphingomonadaceae
ASV0065	f8884b995351ff6517030ad9e74dd481	GCGTTGTCCGGAATTATTGGGCGTAAAGCGCGCGCAGGTGGTCTTTTAAGTCTGATGTGAAAGCCCCCGGCTCAACCGGGGAGGGTCATTGGAAACTGGGAGACTTGAGTGCAGGAGAGAAGAGTGGAATTCCACGTGTAGCGGTGAAATGCGTAGAGATGTGGAGGAACACCAGTGGCGAAGGCGACTCTTTGGCCTGTAACTGACACTGAGGCGCGAAAGCGTG	d__Bacteria; p__Firmicutes; c__Bacilli; o__Bacillales; f__Bacillaceae; g__Bacillus
ASV0066	bbf66846e2c65310d64a5f28cf708bc9	GCGTTAATCGGAATTACTGGGCGTAAAGCGCGCGTAGGTGGTTTGTTAAGTTGGATGTGAAAGCCCCGGGCTCAACCTGGGAACTGCATCCAAAACTGGCAAGCTAGAGTATGGCAGAGGGTGGTGGAATTTCCTGTGTAGCGGTGAAATGCGTAGATATAGGAAGGAACACCAGTGGCGAAGGCGACCACCTGGGCTACTACTGACACTGAGGTGCGAAAGCGTG	d__Bacteria; p__Proteobacteria; c__Gammaproteobacteria; o__Pseudomonadales; f__Pseudomonadaceae
ASV0067	d70de78a326dd63347e70f63b22efed8	GCGTTAATCGGAATTACTGGGCGTAAAGCGCACGCAGGCGGTCTGTTAAGTCAGATGTGAAATCCCCGGGCTTAACCTGGGAACTGCATTTGAAACTGGCAGGCTTGAGTCTCGTAGAGGGGGGTAGAATTCCAGGTGTAGCGGTGAAATGCGTAGAGATCTGGAGGAATACCGGTGGCGAAGGCGGCCCCCTGGACGAAGACTGACGCTCAGGTGCGAAAGCGTG	d__Bacteria; p__Proteobacteria; c__Gammaproteobacteria; o__Enterobacterales; f__Erwiniaceae; g__Pantoea
ASV0068	726f18c2f7b089c0318bbfeec7b8002c	GCGTTGTCCGGATTTATTGGGCGTAAAGGGAGCGCAGGCGGTTCGTTAAGTCTGATGTGAAAGCCCTCGGCTCAACCGAGGAGGGTCATTGGAAACTGGCGAACTTGAGTGCAGAAGAGGAGAGTGGAATTCCATGTGTAGCGGTGAAATGCGTAGATATATGGAGGAACACCGGTGGCGAAGGCGACTCTCTGGTCTGTAACTGACGCTGAGGCTCGAAAGCGTG	d__Bacteria; p__Firmicutes; c__Bacilli; o__Lactobacillales; f__Enterococcaceae; g__Tetragenococcus; s__Tetragenococcus_osmophilus
ASV0069	3585d848ca729999b16a6a29bf3fa831	GCGTTATCCGGAATTATTGGGCGTAAAGCGCTCGCAGGCGGTCTTTTAAGTCTGATGTGAAAGTCCACGGCTCAACCGTGGAGGGTCATTGGAAACTGGGAGACTTGAGTGCAGAAGAGGAGAGTGGAATTCCACGTGTAGCGGTGAAATGCGTAGAGATGTGGAGGAACACCAGTGGCGAAGGCGACTCTCTGGTCTGTAACTGACGCTGAGGAGCGAAAGCGTG	d__Bacteria; p__Firmicutes; c__Bacilli; o__Bacillales; f__Bacillaceae; g__Bacillus; s__Bacillus_alkalitelluris
ASV0070	c9e33bb8cd53ddc839d389e01cca4489	GCGTTAATCGGAATTACTGGGCGTAAAGCGCGCGTAGGTGGTTAGTTAAGTTGGATGTGAAATCCCCGGGCTCAACCTGGGAACTGCATTCAAAACTGACTGACTAGAGTATGGTAGAGGGTGGTGGAATTTCCTGTGTAGCGGTGAAATGCGTAGATATAGGAAGGAACACCAGTGGCGAAGGCGACCACCTGGACTGATACTGACACTGAGGTGCGAAAGCGTG	d__Bacteria; p__Proteobacteria; c__Gammaproteobacteria; o__Pseudomonadales; f__Pseudomonadaceae; g__Pseudomonas
ASV0071	b4c812bd5f7d16127928fefe681c35c3	GCGTTGTTCGGATTTACTGGGCGTAAAGCGCACGTAGGCGGATTGTTAAGTCAGGGGTGAAATCCTGGAGCTCAACTCCAGAACTGCCTTTGATACTGGCAATCTAGAGTCCGGAAGAGGTGAGTGGAACTCCTAGTGTAGAGGTGGAATTCGTAGATATTAGGAAGAACACCAGTGGCGAAGGCGGCTCACTGGTCCGGTACTGACGCTGAGGTGCGAAAGCGTG	d__Bacteria; p__Proteobacteria; c__Alphaproteobacteria; o__Rhizobiales; f__Devosiaceae; g__Devosia
ASV0072	a4465f1aeda870b89359916d1d1631e4	GCGTTACTCGGAATTACTGGGCGTAAAGCGTGCGTAGGTGGTGGTTTAAGTCTGATGTGAAAGCCCTGGGCTCAACCTGGGAATGGCATTGGAAACTGGGTCACTGGAGTGCGGTAGAGGATGGCGGAATTCCCGGTGTAGCAGTGAAATGCGTAGAGATCGGGAGGAACATCCGTGGCGAAGGCGGCCATCTGGACCAGCACTGACACTGAGGCACGAAAGCGTG	d__Bacteria; p__Proteobacteria; c__Gammaproteobacteria; o__Xanthomonadales; f__Xanthomonadaceae; g__Lysobacter; s__uncultured_Lysobacter
ASV0073	9bc222d04f30dbe92f620ea6536bd8aa	GCGTTAATCGGAATTACTGGGCGTAAAGCGCACGCAGGCGGTTTGTTAAGTCAGATGTGAAATCCCCGGGCTCAACCTGGGAGCTGCATCTGATACTGGCAAGCTTGAGTCTCGTAGAGGGGGGTAGAATTCCAGGTGTAGCGGTGAAATGCGTAGAGATCTGGAGGAATACCGGTGGCGAAGGCGGCCCCCTGGACGAAGACTGACGCTCAGGTGCGAAAGCGTG	d__Bacteria; p__Proteobacteria; c__Gammaproteobacteria; o__Enterobacterales; f__Enterobacteriaceae; g__Escherichia-Shigella
ASV0074	adc4aca1500beb0264191e773d7df5b7	GCGTTAATCGGAATTACTGGGCGTAAAGCGTGCGCAGGCGGTGATGTAAGACAGGTGTGAAATCCCCGGGCTTAACCTGGGAACTGCATTTGTGACTGCATCGCTGGAGTGCGGCAGAGGGGGATGGAATTCCGCGTGTAGCAGTGAAATGCGTAGATATGCGGAGGAACACCGATGGCGAAGGCAATCCCCTGGGCCTGCACTGACGCTCATGCACGAAAGCGTG	d__Bacteria; p__Proteobacteria; c__Gammaproteobacteria; o__Burkholderiales; f__Comamonadaceae; g__Ramlibacter
ASV0075	a0ce8418a5379475c3f37705475b0f96	GCGTTATCCGGAATTATTGGGCGTAAAGCGCTCGCAGGCGGTCTTTTAAGTCTGATGTGAAAGCCCACGGCTCAACCGTGGAGGGTCATTGGAAACTGGGGGACTTGAGTGCAGAAGAGGAGAGTGGAATTCCACGTGTAGCGGTGAAATGCGTAGAGATGTGGAGGAACACCAGTGGCGAAGGCGACTCTCTGGTCTGTAACTGACGCTGAGGAGCGAAAGCGTG	d__Bacteria; p__Firmicutes; c__Bacilli; o__Bacillales; f__Bacillaceae
ASV0076	55b2fdcc9822f28c882403a129c2cf46	GCGTTGTTCGGAATTACTGGGCGTAAAGCGCACGTAGGCGGACCGGAAAGTTGGGGGTGAAATCCCGGGGCTCAACCCCGGAACTGCCTTCAAAACTATCGGTCTGGAGTTCGAGAGAGGTGAGTGGAATTCCGAGTGTAGAGGTGAAATTCGTAGATATTCGGAGGAACACCAGTGGCGAAGGCGGCTCACTGGCTCGATACTGACGCTGAGGTGCGAAAGCGTG	d__Bacteria; p__Proteobacteria; c__Alphaproteobacteria; o__Rhodobacterales; f__Rhodobacteraceae; g__Paracoccus
ASV0077	b1a66a30822c64117a3aae4e2e9e532f	GCGTTATCCGGAATTATTGGGCGTAAAGCGCTCGCAGGCGGTCTTTTAAGTCTGATGTGAAAGCCCACGGCTCAACCGTGGAGGGTCATTGGAAACTGGGAGACTTGAGTGCAGAAGAGGAGAGTGGAATTCCACGTGTAGCGGTGAAATGCGTAGAGATGTGGAGGAACACCAGTGGCGAAGGCGACTCTCTGGTCTGCAACTGACGCTGAGGAGCGAAAGCGTG	d__Bacteria; p__Firmicutes; c__Bacilli; o__Bacillales; f__Bacillaceae; g__Bacillus; s__Bacillus_alkalitelluris
ASV0078	779ad389db273f84fcce52ed8c2188aa	GCGTTAATCGGATTTACTGGGCGTAAAGCGCGCGTAGGCGGCTAATTAAGTCAAATGTGAAATCCCCGAGCTTAACTTGGGAATTGCATTCGATACTGGTTAGCTAGAGTGTGGGAGAGGATGGTAGAATTCCAGGTGTAGCGGTGAAATGCGTAGAGATCTGGAGGAATACCGATGGCGAAGGCAGCCATCTGGCCTAACACTGACGCTGAGGTGCGAAAGCATG	d__Bacteria; p__Proteobacteria; c__Gammaproteobacteria; o__Pseudomonadales; f__Moraxellaceae; g__Acinetobacter
ASV0079	094e0155eb1443fbefddaea335135d36	GCGTTGTCCGGATTTATTGGGTTTAAAGGGTGCGTAGGCGGCCTTATAAGTCAGTGGTGAAAGCCCATCGCTCAACGATGGAACTGCCATTGATACTGTAAGGCTTGAGTACAGACGAGGTAGGCGGAATTGATGGTGTAGCGGTGAAATGCATAGATACCATCAAGAACACCGATTGCGTAGGCAGCTTACTAGGCTGTAACTGACGCTGAGGCACGAAAGCGTG	d__Bacteria; p__Bacteroidota; c__Bacteroidia; o__Cytophagales; f__Hymenobacteraceae; g__Adhaeribacter
ASV0080	45ff7a6f16df8f335d7d7dd1f27b8439	GCGTTAATCGGAATTACTGGGCGTAAAGCGCGCGTAGGTGGTTTGTTAAGTTGGATGTGAAAGCCCCGGGCTCAACCTGGGAACTGCATCCAAAACTGGCAAGCTAGAGTATGGCAGAGGGTGGTGGAATTTCCTGTGTAGCGGTGAAATGCGTAGATATAGGAAGGAACACCAGTGGCGAAGGCGACCACCTGGGCCAATACTGACACTGAGGTGCGAAAGCGTG	d__Bacteria; p__Proteobacteria; c__Gammaproteobacteria; o__Pseudomonadales; f__Pseudomonadaceae
ASV0081	7937f2fbfe9f10317f1cf26167a5e9cd	GCGTTAATCGGAATTACTGGGCGTAAAGCGCGCGTAGGTGGTTCGTTAAGTTGGATGTGAAATCCCCGGGCTCAACCTGGGAACTGTATTCAAAACTGTCGAGCTAGAGTATGGTAGAGGGTGGTGGAATTTCCTGTGTAGCGGTGAAATGCGTAGATATAGGAAGGAACACCAGTGGCGAAGGCGACCACCTGGACTGATACTGACACTGAGGTGCGAAAGCGTG	d__Bacteria; p__Proteobacteria; c__Gammaproteobacteria; o__Pseudomonadales; f__Pseudomonadaceae; g__Pseudomonas
ASV0082	0abdc1eb97f67763f1c79c4341581f2c	GCGTTGTCCGGATTTATTGGGCGTAAAGGGAGCGCAGGTGGTTTCTTAAGTCTGATGTGAAAGCCCACGGCTTAACCGTGGAGGGTCATTGGAAACTGGGAAACTTGAGTACAGAAGAGGAATGTGGAACTCCATGTGTAGCGGTGGAATGCGTAGATATATGGAAGAACACCAGTGGCGAAGGCGACATTCTGGTCTGTTACTGACACTGAGGCTCGAAAGCGTG	d__Bacteria; p__Firmicutes; c__Bacilli; o__Lactobacillales; f__Aerococcaceae; g__Aerococcus
ASV0083	d5c21e193aeb0dd3a148067bd39c4f39	GCGTTGTCCGGAATTATTGGGCGTAAAGAGCTCGTAGGCGGTTTGTCGCGTCTGCTGTGAAAACCTAAGGCTCAACCTTGGGCTTGCAGTGGGTACGGGCAGACTAGAGTGCGGTAGGGGTGACTGGAATTCCTGGTGTAGCGGTGGAATGCGCAGATATCAGGAGGAACACCGATGGCGAAGGCAGGTCACTGGGCCGCAACTGACGCTGAGGAGCGAAAGCATG	d__Bacteria; p__Actinobacteriota; c__Actinobacteria; o__Micrococcales; f__Cellulomonadaceae; g__Cellulomonas
ASV0084	7177b9f99c4fb2d6f1f1c6809c8d81ba	GCGTTACTCGGAATTACTGGGCGTAAAGCGTGCGTAGGTGGTTTGTTAAGTCTGATGTGAAAGCCCCGGGCTCAACCTGGGAATGGCATTGGATACTGGCAGTCTAGAGTGCGGTAGAGGGGTGTGGAATTCCCGGTGTAGCAGTGAAATGCGTAGATATCGGGAGGAACATCCGTGGCGAAGGCGACACCCTGGACCAGCACTGACACTGAGGCACGAAAGCGTG	d__Bacteria; p__Proteobacteria; c__Gammaproteobacteria; o__Xanthomonadales; f__Xanthomonadaceae; g__Lysobacter
ASV0085	114bb861a71dea4913f2cbbef3206f47	GCGTTATCCGGAATTATTGGGCGTAAAGCGCTCGCAGGCGGTCTCTTAAGTCTGATGTGAAAGCCCACGGCTCAACCGTGGAGGGTCATTGGAAACTGGGAGACTTGAGTGCAGAAGAGGAGAGTGGAATTCCACGTGTAGCGGTGAAATGCGTAGAGATGTGGAGGAACACCAGTGGCGAAGGCGACTCTCTGGTCTGTAACTGACGCTGAGGAGCGAAAGCGTG	d__Bacteria; p__Firmicutes; c__Bacilli; o__Bacillales; f__Bacillaceae; g__Bacillus; s__Bacillus_alkalitelluris
ASV0086	e9984a1d3abe9735cd143850ef235944	GCGTTATCCGGATTTATTGGGTTTAAAGGGTGCGTAGGCGGCTTATTAAGTCAGGGGTGAAAGACGGTGGCTCAACCATCGCAGTGCCTTTGATACTGATGAGCTTGAATGAACTAGAGGTAGGCGGAATGTGACAAGTAGCGGTGAAATGCATAGATATGTCACAGAACACCGATTGCGAAGGCAGCTTACTATGGTTTTATTGACGCTGAGGCACGAAAGCGTG	d__Bacteria; p__Bacteroidota; c__Bacteroidia; o__Sphingobacteriales; f__Sphingobacteriaceae; g__Pedobacter
ASV0087	342c9c119c11dc72d453937669652bae	GCGTTATCCGGAATTATTGGGCGTAAAGCGCGCGCAGGTGGTTTCTTAAGTCTGATGTGAAAGCCCACGGCTCAACCGTGGAGGGTCATTGGAAACTGGGAGACTTGAGTGCAGAAGAGGAAAGTGGAATTCCATGTGTAGCGGTGAAATGCGTAGAGATATGGAGGAACACCAGTGGCGAAGGCGACTTTCTGGTCTGTAACTGACACTGAGGCGCGAAAGCGTG	d__Bacteria; p__Firmicutes; c__Bacilli; o__Bacillales; f__Bacillaceae; g__Bacillus
ASV0088	2d5e81a5691cb7199c1d371da9aca16a	GCGTTAATCGGAATTACTGGGCGTAAAGCGCGCGTAGGTGGTTTGTTAAGTTGGATGTGAAATCCCCGGGCTCAACCTGGGAACTGCATTCAAAACTGACTGACTAGAGTGTGGTAGAGGGTGGTGGAATTTCCTGTGTAGCGGTGAAATGCGTAGATATAGGAAGGAACACCAGTGGCGAAGGCGGCCACCTGGACCAACACTGACACTGAGGTGCGAAAGCGTG	d__Bacteria; p__Proteobacteria; c__Gammaproteobacteria; o__Pseudomonadales; f__Pseudomonadaceae; g__Pseudomonas
ASV0089	2554064e1fc79c8a38458f88708fdeb0	GCGTTAATCGGAATTACTGGGCGTAAAGCGCGCGTAGGTGGTTTGTTAAGTTGAATGTGAAAGCCCCGGGCTCAACCTGGGAACTGCATCCAAAACTGGCAAGCTAGAGTATGGCAGAGGGTGGTGGAATTTCCTGTGTAGCGGTGAAATGCGTAGATATAGGAAGGAACACCAGTGGCGAAGGCGACCACCTGGGCTAATACTGACACTGAGGTGCGAAAGCGTG	d__Bacteria; p__Proteobacteria; c__Gammaproteobacteria; o__Pseudomonadales; f__Pseudomonadaceae
ASV0090	cd7595264a9752830f489c3ebdae3a69	GCGTTATCCGGATTTATTGGGTTTAAAGGGTCCGTAGGCGGACTGATAAGTCAGTGGTGAAATCCGACAGCTTAACTGTCGAACTGCCATTGATACTGTTAGTCTTGAGTAAGGTTGAAGTGGCTGGAATAAGTAGTGTAGCGGTGAAATGCATAGATATTACTTAGAACACCAATTGCGAAGGCAGGTCACTAAGTCTTAACTGACGCTGATGGACGAAAGCGTG	d__Bacteria; p__Bacteroidota; c__Bacteroidia; o__Flavobacteriales; f__Weeksellaceae; g__Elizabethkingia
ASV0091	234a7e618833a631b8af57c082c7ec56	GCGTTAATCGGAATTACTGGGCGTAAAGCGTGCGCAGGCGGTTATGTAAGACAGTTGTGAAATCCCCGGGCTCAACCTGGGAACTGCATCTGTGACTGCATAGCTAGAGTACGGTAGAGGGGGATGGAATTCCGCGTGTAGCAGTGAAATGCGTAGATATGCGGAGGAACACCGATGGCGAAGGCAATCCCCTGGACCTGTACTGACGCTCATGCACGAAAGCGTG	d__Bacteria; p__Proteobacteria; c__Gammaproteobacteria; o__Burkholderiales; f__Comamonadaceae; g__Variovorax
ASV0092	385cc4332ff18784151b3a32167a6e51	GCGTTGTCCGGAATTATTGGGCGTAAAGAGCTCGTAGGCGGTTTGTCGCGTCTGCTGTGAAAACCTCAGGCTCAACCTGGGGCTTGCAGTGGGTACGGGCAGACTAGAGTGCGGTAGGGGTGACTGGAATTCCTGGTGTAGCGGTGGAATGCGCAGATATCAGGAGGAACACCGATGGCGAAGGCAGGTCACTGGGCCGCAACTGACGCTGAGGAGCGAAAGCATG	d__Bacteria; p__Actinobacteriota; c__Actinobacteria; o__Micrococcales; f__Cellulomonadaceae; g__Cellulomonas
ASV0093	23e00e53ccaa2f65fa8f188ca464c869	GCGTTGTTCGGAATTACTGGGCGTAAAGCGCACGTAGGCGGCTTTGTAAGTAAGAGGTGAAAGCCTGGAGCTCAACTCCAGAACTGCCTTTTAGACTGCATCGCTTGAATCCAGGAGAGGTGAGTGGAATTCCGAGTGTAGAGGTGAAATTCGTAGATATTCGGAAGAACACCAGTGGCGAAGGCGGCTCACTGGACTGGTATTGACGCTGAGGTGCGAAAGCGTG	d__Bacteria; p__Proteobacteria; c__Alphaproteobacteria; o__Sphingomonadales; f__Sphingomonadaceae; g__Sphingomonas
ASV0094	6bbfd6462135ab4c56ab9a3ebd569739	GCGTTGTTCGGAATTACTGGGCGTAAAGCGCACGTAGGCGGATATTTAAGTCAGGGGTGAAATCCCAGAGCTCAACTCTGGAACTGCCTTTGATACTGGGTATCTTGAGTATGGAAGAGGTTAGTGGAATTGCGAGTGTAGAGGTGAAATTCGTAGATATTCGCAGGAACACCAGTGGCGAAGGCGGCTAACTGGTCCATAACTGACGCTGAGGTGCGAAAGCGTG	d__Bacteria; p__Proteobacteria; c__Alphaproteobacteria; o__Rhizobiales; f__Rhizobiaceae; g__Allorhizobium-Neorhizobium-Pararhizobium-Rhizobium
ASV0095	cf845ff1f2b5bb7e45e3d3c8f3789609	GCGTTGTTCGGAATTACTGGGCGTAAAGCGCGCGCAGGTGGGTGCGCAAGTCGGAGGTGAAAGCGCAGGGCTCAACCCTGCGACGCCCTTCGAGACTGCGTGTCTAGGGACCGGTAGAGGTGAGTGGAATTCCCGGTGTAGCGGTGGAATGCGTAGATATCGGGAAGAACACCGGAGGCGAAGGCGGCTCACTGGGCCGGATCCGACACTGAGGCGCGAAAGCGTG	d__Bacteria; p__Gemmatimonadota; c__BD2-11_terrestrial_group; o__BD2-11_terrestrial_group; f__BD2-11_terrestrial_group; g__BD2-11_terrestrial_group; s__uncultured_soil
ASV0096	909aeefd5db7cffe2d23f0966c1cbf43	GCGTTGTTCGGAATTACTGGGCGTAAAGCGCACGTAGGCGGATCGATCAGTCAGGGGTGAAATCCCAGAGCTCAACTCTGGAACTGCCTTTGATACTGTCGGTCTAGAGTATGGAAGAGGTGAGTGGAATTCCGAGTGTAGAGGTGAAATTCGTAGATATTCGGAGGAACACCAGTGGCGAAGGCGGCTCACTGGTCCATTACTGACGCTGAGGTGCGAAAGCGTG	d__Bacteria; p__Proteobacteria; c__Alphaproteobacteria; o__Rhizobiales; f__Rhizobiaceae; g__Allorhizobium-Neorhizobium-Pararhizobium-Rhizobium
ASV0097	e9c259c602ff7f4b498bb383c6bdd0af	GCGTTATCCGGATTTATTGGGCGTAAAGCGAGCGCAGACGGTTATTTAAGTCTGAAGTGAAAGCCCTCAGCTCAACTGAGGAATTGCTTTGGAAACTGGATGACTTGAGTGCAGTAGAGGAAAGTGGAACTCCATGTGTAGCGGTGAAATGCGTAGATATATGGAAGAACACCAGTGGCGAAGGCGGCTTTCTGGACTGTAACTGACGTTGAGGCTCGAAAGTGTG	d__Bacteria; p__Firmicutes; c__Bacilli; o__Lactobacillales; f__Leuconostocaceae; g__Weissella
ASV0098	6460c1ef2e786123189de27381f955df	GCGTTATCCGGAATTATTGGGCGTAAAGCGCTCGTAGGCGGTCTTTTAAGTCTGATGTGAAAGCCCACGGCTCAACCGTGGAGGGTCATTGGAAACTGGGAGACTTGAGTGCAGAAGAGGAGAGTGGAATTCCACGTGTAGCGGTGAAATGCGTAGAGATGTGGAGGAACACCAGTGGCGAAGGCGACTCTCTGGTCTGTAACTGACGCTGAGGAGCGAAAGCGTG	d__Bacteria; p__Firmicutes; c__Bacilli; o__Bacillales; f__Bacillaceae; g__Bacillus
ASV0099	1f7b7c2c5faac6a6f49196cf5c6208ca	GCGTTATCCGGATTCACTGGGTTTAAAGGGTGTGTAGGCGGATATTTAAGTCAGTGGTGAAATCTCCAGGCTCAACCTGGAAACTGCCATTGATACTATTTATCTTGAATTCTGTTGAGGTGGGCGGAATACATCATGTAGCGGTGAAATGCTTAGATATGATGTAGAACACCGATTGCGAAGGCAGCTCACTAAGCAGACATTGACGCTGAGGCACGAAAGCGTG	d__Bacteria; p__Bacteroidota; c__Bacteroidia; o__Chitinophagales; f__Chitinophagaceae; g__Edaphobaculum; s__Spumella-like_flagellate
ASV0100	cdea678b11e0ce968126d133904c7b06	GCGTTACTCGGAATTACTGGGCGTAAAGCGTGCGTAGGTGGTTTGTTAAGTCTGATGTGAAAGCCCTGGGCTCAACCTGGGAATTGCATTGGATACTGGCAGGCTAGAGTGCGGTAGAGGATGGCGGAATTCCCGGTGTAGCAGTGAAATGCGTAGAGATCGGGAGGAACATCCGTGGCGAAGGCGGCCATCTGGACCAGCACTGACACTGAGGCACGAAAGCGTG	d__Bacteria; p__Proteobacteria; c__Gammaproteobacteria; o__Xanthomonadales; f__Xanthomonadaceae; g__Luteimonas
ASV0101	a67db324d10573107080a4cb57d3fa15	GCGTTGTTCGGAATTACTGGGCGTAAAGCGAGTGTAGGTGGTTGTCATAGTCAGGCGTGAAAGCCTTGAGCTCAACTCAAGAAATGCGCTTGATACTGGGCAGCTAGAGGACCGGAGAGGATAGTGGAATTCCCAGTGTAGTGGTGAAATACGTAGAGATTGGGAAGAACACCAGTGGCGAAGGCGGCTATCTGGACGGTTTCTGACACTAAGACTCGAAAGCGTG	d__Bacteria; p__Proteobacteria; c__Alphaproteobacteria; o__Reyranellales; f__Reyranellaceae; g__Reyranella
ASV0102	3a7140ef392db930f93e5ee7a90492ba	GCGTTGTCCGGAATTATTGGGCGTAAAGCGCGCGCAGGCGGTCATTTAAGTCTGGTGTTTAATCCCGGGGCTCAACCCCGGATCGCACTGGAAACTGGGTGACTTGAGTGCAGAAGAGGAGAGTGGAATTCCACGTGTAGCGGTGAAATGCGTAGAGATGTGGAGGAACACCAGTGGCGAAGGCGACTCTCTGGGCTGTAACTGACGCTGAGGCGCGAAAGCGTG	d__Bacteria; p__Firmicutes; c__Bacilli; o__Paenibacillales; f__Paenibacillaceae; g__Paenibacillus
ASV0103	a0e6c09af3a8102ee1df449fd4027ffb	GCGTTGTTCGGATTTACTGGGCGTAAAGCGCACGTAGGCGGACTATTAAGTCAGGGGTGAAATCCCGGGGCTCAACCCCGGAACTGCCTTTGATACTGGTAGTCTCGAGTCCGGAAGAGGTGAGTGGAATTCCGAGTGTAGAGGTGAAATTCGTAGATATTCGGAGGAACACCAGTGGCGAAGGCGGCTCACTGGTCCGGTACTGACGCTGAGGTGCGAAAGCGTG	d__Bacteria; p__Proteobacteria; c__Alphaproteobacteria; o__Rhizobiales; f__Rhizobiaceae
ASV0104	c3e3b6df85e0c8d5c6507998a2121b1d	GCGTTATTCGGAATTACTGGGCGTAAAGCGCACGTAGGCGGCTTTGTAAGTCAGAGGTGAAAGCCTGGAGCTCAACTCCAGAACTGCCTTTGAGACTGCATCGCTTGAATCCAGGAGAGGTGAGTGGAATTCCGAGTGTAGAGGTGAAATTCGTAGATATTCGGAAGAACACCAGTGGCGAAGGCGGCTCACTGGACTGGTATTGACGCTGAGGTGCGAAAGCGTG	d__Bacteria; p__Proteobacteria; c__Alphaproteobacteria; o__Sphingomonadales; f__Sphingomonadaceae; g__Sphingomonas
ASV0105	04047faf56ced624238b566ab7939d7c	GCGTTACCCGGATTTACTGGGCGTAAAGGGCGTGTAGGCGGTTTTCTAAGTCCGGGGCTAAAGACCAGGGCTCAACCCTGGGTTTGCCTTGGATACTGGAAAGCTCGACGGCTGGAGGGGGCAGCGGAATTTCCGGAGTAGCGGTGAAATGCGCAGATACCGGAAGGAACGCCAATAGCGAAGGCAGCTGCCTGGACAGTACGTGACGCTGAGGCGCGAAAGCGTG	d__Bacteria; p__Deinococcota; c__Deinococci; o__Thermales; f__Thermaceae; g__Meiothermus
ASV0106	8819ad7b7daaf307d68f8ea9a3ed1265	GCGTTGTCCGGATTTATTGGGTTTAAAGGGTGCGTAGGTGGCTATTTAAGTCAGTGGTGAAATACAGCCGCTCAACGGTTGAGGTGCCATTGATACTGAATAGCTTGAAATAATTGGAGGCTGCCGGAATGGATGGTGTAGCGGTGAAATGCATAGATATCATCCAGAACACCGATTGCGAAGGCAGGTGGCTACGATTTATTTGACACTGAGGCACGAAAGCATG	d__Bacteria; p__Bacteroidota; c__Bacteroidia; o__Cytophagales; f__Spirosomaceae; g__Dyadobacter
ASV0107	dadd8587965b6b1e15c360b92fa373ff	GCGTTGTTCGGAATCACTGGGCGTAAAGGGCGCGTAGGCGGCTTTGTAAGTCGGGGGTGAAAGCCTGTGGCTCAACCACAGAATTGCCTTCGATACTGCATGGCTTGAGACCGGAAGAGGTTAGTGGAACTGCGAGTGTAGAGGTGAAATTCGTAGATATTCGCAAGAACACCAGTGGCGAAGGCGGCTGACTGGTCCGGTTCTGACGCTGAGGCGCGAAAGCGTG	d__Bacteria; p__Proteobacteria; c__Alphaproteobacteria; o__Rhizobiales; f__Beijerinckiaceae; g__Microvirga
ASV0108	30498723e1ea22df879bb1f07c990e74	GCGTTGTCCGGAATTATTGGGCGTAAAGGGCTCGTAGGCGGTTTGTCGCGTCGGGAGTGAAAACCAGGTGCTTAACACCTGGCTTGCTTTCGATACGGGCAGACTAGAGGTATTCAGGGGAGAACGGAATTCCTGGTGTAGCGGTGAAATGCGCAGATATCAGGAGGAACACCGGTGGCGAAGGCGGTTCTCTGGGAATGACCTGACGCTGAGGAGCGAAAGTGTG	d__Bacteria; p__Actinobacteriota; c__Actinobacteria; o__Propionibacteriales; f__Nocardioidaceae; g__Nocardioides
ASV0109	b9b3178bfab383c832cde1a3168ac415	GCGTTGTTCGGAATTACTGGGCGTAAAGGGCGCGTAGGCGGCTCGTTTAGTCGGGTGTGAAATCCCAAGGCTCAACCTTGGAACTGCATTCGATACTGGCGGGCTAGAGACCGGAAGAGGTGGGTGGAATACCCAGTGTAGAGGTGAAATTCGTAGATATTGGGTGGAACACCGGTGGCGAAGGCGGCTCACTGGTCCGGTTCTGACGCTGAGGCGCGAAAGCGTG	d__Bacteria; p__Proteobacteria; c__Alphaproteobacteria; o__Tistrellales; f__Geminicoccaceae; g__Geminicoccus; s__uncultured_bacterium
ASV0110	5da31684f83b1b8b3d014390a12a6717	GCGTTAATCGGAATTACTGGGCGTAAAGCGCACGTAGGCGGTGAGTTTAGCCAGCTGTGAAATCCCCGGGCTCAACCTGGGAATTGCAGTTGGAACTGGCTCGCTAGAGTATGGTAGAGGGGTGTGGAATTTCAGGTGTAGCGGTGAAATGCGTAGATATCTGAAGGAACATCAGTGGCGAAGGCGACACCCTGGATCAATACTGACGCTGAGGTGCGAAAGCGTG	d__Bacteria; p__Proteobacteria; c__Gammaproteobacteria; o__Cellvibrionales; f__Cellvibrionaceae; g__Cellvibrio
ASV0111	5674d1d31093ef987c777a20ce58d91b	GCGTTACTCGGAATTACTGGGCGTAAAGCGTGCGTAGGTGGTTTGTTAAGTCTGATGTGAAAGCCCTGGGCTCAACCTGGGAATTGCACTGGATACTGGCAGGCTAGAGTGCGGTAGAGGATGGCGGAATTCCCGGTGTAGCAGTGAAATGCGTAGAGATCGGGAGGAACATCCGTGGCGAAGGCGGCCATCTGGACCAGCACTGACACTGAGGCACGAAAGCGTG	d__Bacteria; p__Proteobacteria; c__Gammaproteobacteria; o__Xanthomonadales; f__Xanthomonadaceae; g__Luteimonas
ASV0112	a489ae547c95ea40f6f3c6f718488be9	GCGTTGTCCGGAATTATTGGGCGTAAAGAGCTCGTAGGCGGTTTGTCGCGTCTGCTGTGAAAACTTCAGGCTCAACCTGGGGCTTGCAGTGGGTACGGGCAGACTAGAGTGCGGTAGGGGTGACTGGAATTCCTGGTGTAGCGGTGGAATGCGCAGATATCAGGAGGAACACCGATGGCGAAGGCAGGTCACTGGGCCGCAACTGACGCTGAGGAGCGAAAGCATG	d__Bacteria; p__Actinobacteriota; c__Actinobacteria; o__Micrococcales; f__Cellulomonadaceae; g__Cellulomonas
ASV0113	7af81042e599e31e4c0c2c8f8d0d3cf8	GCGTTGTTCGGAATTACTGGGCGTAAAGCGCGCGTAGGCGGCTTTGTAAGTTAGAGGTGAAAGCCCGGAGCTCAACTCCGGAACTGCCTTTAAGACTGCATCGCTAGAATCCGGGAGAGGTGAGTGGAATTCCGAGTGTAGAGGTGAAATTCGTAGATATTCGGAAGAACACCAGTGGCGAAGGCGGCTCACTGGACCGGCATTGACGCTGAGGTGCGAAAGCGTG	d__Bacteria; p__Proteobacteria; c__Alphaproteobacteria; o__Sphingomonadales; f__Sphingomonadaceae; g__Ellin6055
ASV0114	229ce307ce549827f4c5b356ce4a0cf9	GCGTTATCCGGATTTATTGGGTTTAAAGGGTGCGTAGGCGGTCCTATAAGTCAGTGGTGAAAGACGGCAGCTTAACTGTCGCAGTGCCTTTGATACTGTAGGACTTGAATCTATTTGAAGTGGGCGGAATAAGACAAGTAGCGGTGAAATGCATAGATATGTCTTAGAACTCCGATTGCGAAGGCAGCTCACTAAGTTAGTATTGACGCTGATGCACGAAAGCGTG	d__Bacteria; p__Bacteroidota; c__Bacteroidia; o__Sphingobacteriales; f__Sphingobacteriaceae; g__Sphingobacterium
ASV0115	708a19261547b4d5061c3323d1356687	GCGTTACCCGGATTCACTGGGCGTAAAGGGCGTGTAGGCGGCCTGGGGCGTCCCATGTGAAAGACCACGGCTCAACCGTGGGGGAGCGTGGGATACGCTCAGGCTAGACGGTGGGAGAGGGTGGTGGAATTCCCGGAGTAGCGGTGAAATGCGCAGATACCGGGAGGAACGCCGATGGCGAAGGCAGCCACCTGGTCCACCCGTGACGCTGAGGCGCGAAAGCGTG	d__Bacteria; p__Deinococcota; c__Deinococci; o__Thermales; f__Thermaceae; g__Thermus; s__Thermus_thermophilus
ASV0116	256cf8f3fe6a4abc0e7ea4feba0af195	GCGTTGTTCGGAAATACTGGGCGTAAAGCGCACGTAGGCGGCGCAGCAAGTCAGGGGTGAAATCCCGGGGCTCAACCCCGGAACTGCCCTTGAAACTGCAGTGCTAGAATCTTGGAGAGGCGAGTGGAATTCCGAGTGTAGAGGTGAAATTCGTAGATATTCGGAAGAACACCAGTGGCGAAGGCGACTCGCTGGACAAGTATTGACGCTGAGGTGCGAAAGCGTG	d__Bacteria; p__Proteobacteria; c__Alphaproteobacteria; o__Sphingomonadales; f__Sphingomonadaceae; g__Altererythrobacter
ASV0117	2b599fb21efba9ab6483fada926c8b2e	GCGTTACTCGGAATTACTGGGCGTAAAGCGTGCGTAGGTGGTTGTTTAAGTCTGCTGTGAAAGCCCTGGGCTCAACCTGGGAATTGCAGTGGATACTGGGCGACTAGAGTGTGGTAGAGGACAGTGGAATTTCCGGTGTAGCAGTGAAATGCGTAGAGATCGGAAGGAACATCTGTGGCGAAGGCGACTGTCTGGGCCAACACTGACACTGAGGCACGAAAGCGTG	d__Bacteria; p__Proteobacteria; c__Gammaproteobacteria; o__Xanthomonadales; f__Xanthomonadaceae; g__Pseudoxanthomonas
ASV0118	2d569ad71b6af4ea426b97b865759399	GCGTTGTTCGGAATTACTGGGCGTAAAGCGCACGTAGGCGGGTATTTAAGTCAGGGGTGAAATCCCAGAGCTCAACTCTGGAACTGCCTTTGATACTGGGTACCTAGAGTATGGAAGAGGTGAGTGGAATTCCGAGTGTAGAGGTGAAATTCGTAGATATTCGGAGGAACACCAGTGGCGAAGGCGGCTCACTGGTCCATTACTGACGCTGAGGTGCGAAAGCGTG	d__Bacteria; p__Proteobacteria; c__Alphaproteobacteria; o__Rhizobiales; f__Rhizobiaceae
ASV0119	c6f7ab964f2d911d7a622b972bef07a6	GCGTTGCTCGGAATTACTGGGCGTAAAGGGAGCGTAGGCGGACATTTAAGTCAGAGGTGAAATCCCGGAGCTCAACTCCGGAACTGCCTTTGATACTGGGTGTCTTGAGTGTGAGAGAGGTATGTGGAACTCCGAGTGTAGAGGTGAAATTCGTAGATATTCGGAAGAACACCAGTGGCGAAGGCGACATACTGGCTCATTACTGACGCTGAGGCTCGAAAGCGTG	d__Bacteria; p__Proteobacteria; c__Alphaproteobacteria; o__Caulobacterales; f__Caulobacteraceae; g__Brevundimonas
ASV0120	90b8d0b3c078262026bdb807e8718031	GCGTTGTCCGGAATTATTGGGCGTAAAGCGCGCGCAGGCGGTCCCTTAAGTCTGATGTGAAAGCCCACGGCTCAACCGTGGAGGGGCATTGGAAACTGGGGGACTTGAGTGCAGAAGAGGAGAGCGGAATTCCACGTGTAGCGGTGAAATGCGTAGAGATGTGGAGGAACACCAGTGGCGAAGGCGGCTCTCTGGTCTGTAACTGACGCTGAGGCGCGAAAGCGTG	d__Bacteria; p__Firmicutes; c__Bacilli; o__Bacillales; f__Bacillaceae; g__Geobacillus
ASV0121	10d419dc0e80ea3eaf0c764c2c5eaad2	GCGTTGTCCGGAATTATTGGGCGTAAAGCGCGCGCAGGCGGTCATTTAAGTCTGGTGTTTAATCCCGGGGCTCAACCCCGGATCGCACTGGAAACTGGGTGACTTGAGTGCAGAAGAGGAGAGTGGAATTCCACGTGTAGCGGTGAAATGCGTAGATATGTGGAGGAACACCAGTGGCGAAGGCGACTCTCTGGGCTGTAACTGACGCTGAGGCGCGAAAGCGTG	d__Bacteria; p__Firmicutes; c__Bacilli; o__Paenibacillales; f__Paenibacillaceae; g__Paenibacillus
ASV0122	0c4009df82fc983235cf12eb71c525e9	GCGTTACTCGGAATTACTGGGCGTAAAGCGTGCGTAGGTGGTTTGTTAAGTCTGATGTGAAAGCCCTGGGCTCAACCTGGGAATTGCATTGGATACTGGCAGGCTAGAGTGCGGTAGAGGATGGCGGAATTCCCGGTGTAGCAGTGAAATGCGTAGAGATCGGGAGGAACATCTGTGGCGAAGGCGGCCATCTGGACCAGCACTGACACTGAGGCACGAAAGCGTG	d__Bacteria; p__Proteobacteria; c__Gammaproteobacteria; o__Xanthomonadales; f__Xanthomonadaceae; g__Luteimonas
ASV0123	059800fbe28892290a12fbeef34fd812	GCGTTACTCGGAATTACTGGGCGTAAAGCGTGCGTAGGTGGTTTGTTAAGTCTGATGTGAAAGCCCTGGGCTCAACCTGGGAATTGCATTGGATACTGGCAGGCTAGAGTGCGGTAGAGGGTAGTGGAATTCCCGGTGTAGCAGTGAAATGCGTAGAGATCGGGAGGAACATCTGTGGCGAAGGCGACTACCTGGACCAGCACTGACACTGAGGCACGAAAGCGTG	d__Bacteria; p__Proteobacteria; c__Gammaproteobacteria; o__Xanthomonadales; f__Xanthomonadaceae
ASV0124	20d433df23340dba8b5a8cad2c5ab070	GCGTTAATCGGAATTACTGGGCGTAAAGCGCGCGTAGGTGGTTTGTTAAGTTGGATGTGAAATCCCCGGGCTCAACCTGGGAACTGCATTCAAAACTGACTGACTAGAGTGTGGTAGAGGGTGGTGGAATTTCCTGTGTAGCGGTGAAATGCGTAGATATAGGAAGTTTTTTTAAATGATACGGCGACCACCGAGATCTACACTGACACTGAGGTGCGAAAGCGTG	d__Bacteria; p__Proteobacteria; c__Gammaproteobacteria; o__Pseudomonadales; f__Pseudomonadaceae; g__Pseudomonas
ASV0125	f85583deed38038e5897b77e60267f04	GCGTTGTTCGGAATTACTGGGCGTAAAGCGCACGTAGGCGGATTGTTAAGTGAGGGGTGAAATCCCAGGGCTCAACCCTGGAACTGCCTCTCATACTGGCAATCTCGAGTTCGAGAGAGGTGAGTGGAATTCCGAGTGTAGAGGTGAAATTCGTAGATATTCGGAGGAACACCAGTGGCGAAGGCGGCTCACTGGCTCGATACTGACGCTGAGGTGCGAAAGCGTG	d__Bacteria; p__Proteobacteria; c__Alphaproteobacteria; o__Rhizobiales; f__Rhizobiaceae
ASV0126	bb97e237fe0d03838ba2c2a73fcf44bc	GCGTTGTTCGGAATTATTGGGCGTAAAGCGCACGTAGGCGGCCCGTTAAGTCTCTTGGTGAAAGGCCGGGGCTCAACCCCGAGCAAGCCGGGGATACTGGGGGGCTGGAGACAGGTAGAGGCCAGCGGAATTCCGGGTGTAGCGGTGGAATGCGTAGAGATCCGGAAGAACACCGGAGGCGAAGGCGGCTGGCTGGACCTGATCTGACGCTGAGGTGCGAAAGCGTG	d__Bacteria; p__Gemmatimonadota; c__Longimicrobia; o__Longimicrobiales; f__Longimicrobiaceae; g__Longimicrobiaceae
ASV0127	e4ec414809e243d27c5b46fd53593381	GCGTTGTTCGGAATTACTGGGCGTAAAGCGAGTGTAGGTGGTTGTCGTAGTCAGGTGTGAAAGCCTTGAGCTCAACTCAAGAAATGCACTTGATACTGGGCAGCTAGAGGACCGGAGAGGATAGTGGAATTCCCAGTGTAGTGGTGAAATACGTAGAGATTGGGAAGAACACCAGTGGCGAAGGCGGCTATCTGGACGGTTTCTGACACTAAGACTCGAAAGCGTG	d__Bacteria; p__Proteobacteria; c__Alphaproteobacteria; o__Reyranellales; f__Reyranellaceae; g__Reyranella
ASV0128	dd535b42134a2b965bbe6c3341a1500e	GCGTTGTTCGGATTTACTGGGCGTAAAGCGCGCGCAGGTGGGTGTGCAAGTCGGAAGTGAAATCTTGAGGCTCAACCTCGAGGCTGCTCCCGAAACTGCTCGCCTAGGGACTGGTAGAGGCTGGTAGAATTCCCGGTGTAGCGGTGGAATGCGTAGAGATCGGGAAGAATACCCGTGGCGAAGGCGGCCAGCTGGGCCAGGTCCGACACTGAGGCGCGAAAGCGTG	d__Bacteria; p__Gemmatimonadota; c__S0134_terrestrial_group; o__S0134_terrestrial_group; f__S0134_terrestrial_group; g__S0134_terrestrial_group; s__metagenome
ASV0129	e60695d932b9ba29e667b0ac95a87ffa	GCGTTGTCCGGAATTATTGGGCGTAAAGCGCGCGCAGGCGGTCTCTTAAGTCTGATGTGAAAGCCCACGGCTCAACCGTGGAGGGTCATTGGAAACTGGGGGACTTGAGGGCAGGAGAGGAGAGCGGAATTCCACGTGTAGCGGTGAAATGCGTAGAGATGTGGAGGAACACCAGTGGCGAAGGCGGCTCTCTGGCCTGCACCTGACGCTGAGGCGCGAAAGCGTG	d__Bacteria; p__Firmicutes; c__Bacilli; o__Bacillales; f__Bacillaceae; g__Geobacillus
ASV0130	aab0e22ddb293afe244033a44f69d16e	GCGTTATCCGGAATTATTGGGCGTAAAGCGCTCGCAGGCGGTCTTTTAAGTCTGATGTGAAAGCCCACGACTCAACCGTGGAGGGTCATTGGAAACTGGGAGACTTGAGTGCAGAAGAGGAGAGTGGAATTCCACGTGTAGCGGTGAAATGCGTAGAGATGTGGAGGAACACCAGTGGCGAAGGCGACTCTCTGGTCTGTAACTGACGCTGAGGAGCGAAAGCGTG	d__Bacteria; p__Firmicutes; c__Bacilli; o__Bacillales; f__Bacillaceae; g__Bacillus; s__Bacillus_alkalitelluris
ASV0131	8c8459bc5097bd9562afa1cd53f5ade8	GCGTTGCTCGGAATCACTGGGCGTAAAGGGTGCGTAGGCGGGTTTTTAAGTCAGAGGTGAAATCCTGGAGCTCAACTCCAGAACTGCCTTTGATACTGAGAATCTTGAGTTCGGGAGAGGTGAGTGGAACTGCGAGTGTAGAGGTGAAATTCGTAGATATTCGCAAGAACACCAGTGGCGAAGGCGGCTCACTGGCCCGATACTGACGCTGAGGCACGAAAGCGTG	d__Bacteria; p__Proteobacteria; c__Alphaproteobacteria; o__Rhizobiales; f__Xanthobacteraceae
ASV0132	04da7d1a040ef87a929e5f2096987272	GCGTTAATCGGAATTACTGGGCGTAAAGCGTGCGCAGGCGGTTTTGTAAGTCTGACGTGAAAGCCCCGGGCTCAACCTGGGAATTGCGTTGGAGACTGCAAGGCTTGAATCTGGCAGAGGGGGGTAGAATTCCACGTGTAGCAGTGAAATGCGTAGAGATGTGGAGGAACACCGATGGCGAAGGCAGCCCCCTGGGTCAAGATTGACGCTCATGCACGAAAGCGTG	d__Bacteria; p__Proteobacteria; c__Gammaproteobacteria; o__Burkholderiales; f__Oxalobacteraceae; g__Massilia
ASV0133	39d38e9f069960cdacc9af8dae2d1582	GCGTTGCTCGGAATTACTGGGCGTAAAGGGAGCGTAGGCGGACATTTAAGTCAGGGGTGAAATCCCAGAGCTCAACTCTGGAACTGCCTTTGATACTGGGTGTCTTGAGTGTGAGAGAGGTATGTGGAACTCCGAGTGTAGAGGTGAAATTCGTAGATATTCGGAAGAACACCAGTGGCGAAGGCGACATACTGGCTCATTACTGACGCTGAGGCTCGAAAGCGTG	d__Bacteria; p__Proteobacteria; c__Alphaproteobacteria; o__Caulobacterales; f__Caulobacteraceae; g__Brevundimonas
ASV0134	3f590a7161ea5cdefe1dd8670bfe48c9	GCGTTATCCGGATTCACTGGGTTTAAAGGGTGCGTAGGCGGGTATGTAAGTCAGTGGTGAAATACCGGAGCTTAACTTCGGAACTGCCATTGATACTATATATCTTGAATATTGTGGAGGTAAGCGGAATATGTCATGTAGCGGTGAAATGCTTAGAGATGACATAGAACACCGATTGCGAAGGCAGCTTGCTACGCAAATATTGACGCTGAGGCACGAAAGCGTG	d__Bacteria; p__Bacteroidota; c__Bacteroidia; o__Chitinophagales; f__Chitinophagaceae; g__Hydrotalea; s__uncultured_bacterium
ASV0135	d32be764c29bbe04647cdd58b3917390	GCGTTGTCCGGAATTATTGGGCGTAAAGGGCTCGTAGGCGGTTTGTCGCGTCGGGAGTGAAAACGCCGTGCTTAACACGGCGCTTGCTTTCGATACGGGCAGACTAGAGGTATTCAGGGGAGAACGGAATTCCTGGTGTAGCGGTGAAATGCGCAGATATCAGGAGGAACACCGGTGGCGAAGGCGGTTCTCTGGGAATGACCTGACGCTGAGGAGCGAAAGTGTG	d__Bacteria; p__Actinobacteriota; c__Actinobacteria; o__Propionibacteriales; f__Nocardioidaceae; g__Nocardioides
ASV0136	a0e5d7d1625c728f4a4620fc2b8859f1	GCGTTGTCCGGAATTATTGGGCGTAAAGAGCTCGTAGGCGGTTTGTCGCGTCTGGTGTGAAAACTCGAGGCTCAACCTCGAGCTTGCATCGGGTACGGGCAGACTAGAGTGCGGTAGGGGAGACTGGAATTCCTGGTGTAGCGGTGGAATGCGCAGATATCAGGAGGAACACCGATGGCGAAGGCAGGTCTCTGGGCCGCAACTGACGCTGAGGAGCGAAAGCATG	d__Bacteria; p__Actinobacteriota; c__Actinobacteria; o__Micrococcales; f__Promicromonosporaceae; g__Cellulosimicrobium
ASV0137	98b53b0d9ca00b93e84249703c0d7687	GCGTTGTTCGGAATTACTGGGCGTAAAGCGCACGTAGGCGGACATTTAAGTCAGGGGTGAAATCCCGGGGCTCAACCCCGGAACTGCCTTTGATACTGGGTGTCTTGAGTGTGGAAGAGGTCAGTGGAATTGCGAGTGTAGAGGTGAAATTCGTAGATATTCGCAGGAACACCAGTGGCGAAGGCGGCTGACTGGTCCACAACTGACGCTGAGGTGCGAAAGCGTG	d__Bacteria; p__Proteobacteria; c__Alphaproteobacteria; o__Rhizobiales; f__Rhizobiaceae; g__Allorhizobium-Neorhizobium-Pararhizobium-Rhizobium
ASV0138	b23b8162d4556a4b034e6ab6f0bb2a9a	GCGTTGCTCGGAATTACTGGGCGTAAAGGGCGCGTAGGCGGACAGTTTAGTCAGAGGTGAAAGCCCAGGGCTCAACCTTGGAATTGCCTTTGATACTGGCTGTCTTGAGTACGGGAGAGGTGTGTGGAACTCCGAGTGTAGAGGTGAAATTCGTAGATATTCGGAAGAACACCAGTGGCGAAGGCGACACACTGGCCCGTTACTGACGCTGAGGCGCGAAAGCGTG	d__Bacteria; p__Proteobacteria; c__Alphaproteobacteria; o__Caulobacterales; f__Caulobacteraceae
ASV0139	a597e89a018a0f195624bcb243054f50	GCGTTATCCGGATTCACTGGGTTTAAAGGGTGCGTAGGCGGACAGGTAAGTCCGTGGTGAAATCTCCGAGCTTAACTCGGAAACTGCCATGGATACTCTCTGTCTTGAATACTGTGGAGGTGAGCGGAATATGTCATGTAGCGGTGAAATGCTTAGATATGACATAGAACACCAATTGCGAAGGCAGCTCACTGCGCAGTGATTGACGCTGAGGCACGAAAGCGTG	d__Bacteria; p__Bacteroidota; c__Bacteroidia; o__Chitinophagales; f__Chitinophagaceae; g__uncultured; s__uncultured_microorganism
ASV0140	11821adfbc7a3e0e27dcf67da7d03297	GCGTTAATCGGAATTACTGGGCGTAAAGCGCGCGTAGGTGGTTTGTTAAGTTGGATGTGAAATCCCCGGGCTCAACCTGGGAACTGCATTCAAAACTGACTGACTAGAGTGTGGTAGAGGGTGGTGGAATTTCCTGTGTAGCGGTGAAATGCGTAGATATAGGAAGGAACACCAGTGGCGAAGGCGACCACCTGGACCAACGCTGACACTGAGGTGCGAAAGCGTG	d__Bacteria; p__Proteobacteria; c__Gammaproteobacteria; o__Pseudomonadales; f__Pseudomonadaceae; g__Pseudomonas
ASV0141	d1fc6376a8a5cfb3137f3236f5aa40dc	GCGTTGTCCGGAATTATTGGGCGTAAAGGGCTCGTAGGCGGTTTGTCGCGTCGGGAGTGAAAACACCGGGCTTAACTCGGTGCTTGCTTTCGATACGGGCAGACTAGAGGTATGCAGGGGAGAACGGAATTCCTGGTGTAGCGGTGAAATGCGCAGATATCAGGAGGAACACCGGTGGCGAAGGCGGTTCTCTGGGCATTACCTGACGCTGAGGAGCGAAAGTGTG	d__Bacteria; p__Actinobacteriota; c__Actinobacteria; o__Propionibacteriales; f__Nocardioidaceae; g__Nocardioides
ASV0142	db5c70c652faf04afe83ebd095408f2a	GCGTTATCCGGAATCATTGGGTTTAAAGGGTCCGTAGGCGGTCTTATAAGTCAGTGGTGAAATCCGGCAGCTCAACTGTCGAACTGCCATTGATACTGTAAGACTTGAATTACTGTGAAGTAACTAGAATATGTAGTGTAGCGGTGAAATGCTTAGATATTACATGGAATACCAATTGCGAAGGCAGGTTACTAACATTATATTGACGCTGATGGACGAAAGCGTG	d__Bacteria; p__Bacteroidota; c__Bacteroidia; o__Flavobacteriales; f__Flavobacteriaceae; g__Flavobacterium; s__Flavobacterium_hauense
ASV0143	7332b6af26b10179244df6d3651909d7	GCGTTGCTCGGAATTACTGGGCGTAAAGGGAGCGTAGGCGGACATTTAAGTCAGGGGTGAAATCCCGAGGCTCAACCTCGGAACTGCCTTTGATACTGGATGTCTTGAGTGTGAGAGAGGTGAGTGGAACTCCGAGTGTAGAGGTGAAATTCGTAGATATTCGGAAGAACACCAGTGGCGAAGGCGACTCACTGGCTCATTACTGACGCTGAGGCTCGAAAGCGTG	d__Bacteria; p__Proteobacteria; c__Alphaproteobacteria; o__Caulobacterales; f__Caulobacteraceae; g__Brevundimonas
ASV0144	f091a3ae4931b550cd15eefb6b9ad17b	GCGTTGTCCGGAATTATTGGGCGTAAAGCGCGCGCAGGCGGTTCCTTAAGTCTGATGTGAAAGCCCACGGCTCAACCGTGGAGGGTCATTGGAAACTGGGGGACTTGAGTGCAGAAGAGGAGAGTGGAATTCCACGTGTAGCGGTGAAATGCGTAGAGATGTGGAGGAACACCAGTGGCGAAGGCGGCTCTCTGGTCTGTAACTGACGCTGAGGCGCGAAAGCGTG	d__Bacteria; p__Firmicutes; c__Bacilli; o__Bacillales; f__Bacillaceae
ASV0145	21189be0f249362515c4f1615590b3fa	GCGTTGTTCGGAAATACTGGGCGTAAAGCGCACGTAGGCGGCGCAGCAAGTCAGGGGTGAAATCCCGGGGCTCAACCCCGGAACTGCCCTTGAAACTGCAGTGCTAGAATTCTGGAGAGGCGAGTGGAATTCCGAGTGTAGAGGTGAAATTCGTAGATATTCGGAAGAACACCAGTGGCGAAGGCGACTCGCTGGACAGACATTGACGCTGAGGTGCGAAAGCGTG	d__Bacteria; p__Proteobacteria; c__Alphaproteobacteria; o__Sphingomonadales; f__Sphingomonadaceae; g__Altererythrobacter
ASV0146	385daccb2fb7f6c99a413c0dc18804b3	GCGTTGTCCGGAATTATTGGGCGTAAAGCGCGCGCAGGCGGTTCATTAAGTTTGGTGTTTAAGCCCGGGGCTCAACCCCGGTTCGCACTGAAAACTGGTGAACTTGAGTGCAGGAGAGGAAAGCGGAATTCCACGTGTAGCGGTGAAATGCGTAGAGATGTGGAGGAACACCAGTGGCGAAGGCGGCTTTCTGGACTGTAACTGACGCTGAGGCGCGAAAGCGTG	d__Bacteria; p__Firmicutes; c__Bacilli; o__Paenibacillales; f__Paenibacillaceae; g__Paenibacillus; s__Paenibacillus_edaphicus
ASV0147	a00568ddc97c9abb38dae311c994fa15	GCGTTACTCGGAATTACTGGGCGTAAAGCGTGCGTAGGTGGTTGTTTAAGTCTGTCGTGAAAGCCCTGGGCTCAACCTGGGAACTGCGATGGAAACTGGGCGACTAGAGTGTGGTAGAGGGTAGCGGAATTCCTGGTGTAGCAGTGAAATGCGTAGATATCAGGAGGAACATCCATGGCGAAGGCAGCTACCTGGGCCAACACTGACACTGAGGCACGAAAGCGTG	d__Bacteria; p__Proteobacteria; c__Gammaproteobacteria; o__Xanthomonadales; f__Xanthomonadaceae; g__Stenotrophomonas
ASV0148	20dfab01444741a56e450301600f75b9	GCGTTGTCCGGAATTATTGGGCGTAAAGCGCGCGCAGGCGGTTCCTTAAGTCTGATGTGAAAGCCCACGGCTCAACCGTGGAGGGTCATTGGAAACTGGGGGACTTGAGTGCAGAAGAGGAGAGCGGAATTCCACGTGTAGCGGTGAAATGCGTAGAGATGTGGAGGAACACCAGTGGCGAAGGCGGCTCTCTGGTCTGTAACTGACGCTGAGGCGCGAAAGCGTG	d__Bacteria; p__Firmicutes; c__Bacilli; o__Bacillales; f__Bacillaceae; g__Anoxybacillus
ASV0149	4c004204818e543fbfc95019295a397a	GCGTTATCCGGATTTATTGGGTTTAAAGGGTGCGTAGGCGGCCTATTAAGTCAGGGGTGAAAGACGGTGGCTCAACCATCGCAGTGCCTTTGATACTGATGGGCTTGAATGAACCTGAGGTAGGCGGAATGTGACAAGTAGCGGTGAAATGCATAGATATGTCACAGAACACCAATTGCGAAGGCAGCTTACTAAAGTTTAATTGACGCTGAGGCACGAAAGCGTG	d__Bacteria; p__Bacteroidota; c__Bacteroidia; o__Sphingobacteriales; f__Sphingobacteriaceae; g__Arcticibacter; s__uncultured_bacterium
ASV0150	2f342939b13c0c9e3284f434d3c82962	GCGTTATCCGGATTTATTGGGTTTAAAGGGTGCGTAGGCGGCCTATTAAGTCAGGGGTGAAAGACGGTGGCTCAACCATCGCAGTGCCTTTGATACTGATGGGCTTGATTACACTTGAGGTAGGCGGAATGTGACAAGTAGCGGTGAAATGCATAGATATGTCACAGAACACCAATTGCGAAGGCAGCTTACTAAGGTGTTAATGACGCTGAGGCACGAAAGCGTG	d__Bacteria; p__Bacteroidota; c__Bacteroidia; o__Sphingobacteriales; f__Sphingobacteriaceae; g__Pedobacter
ASV0151	0e8e5fedf4b97197ab9de534a0354cca	GCGTTAATCGGAATTACTGGGCGTAAAGCGCGCGTAGGTGGTTTGTCAAGTTGGAAGTGAAAGCCCCGGGCTCAACCTGGGAACTGCTTTCAAAACTGGCAAGCTAGAGTATGGCAGAGGGTGGTGGAATTTCCTGTGTAGCGGTGAAATGCGTAGATATAGGAAGGAACACCAGTGGCGAAGGCGACCACCTGGGCTAATACTGACACTGAGGTGCGAAAGCGTG	d__Bacteria; p__Proteobacteria; c__Gammaproteobacteria; o__Pseudomonadales; f__Pseudomonadaceae; g__Pseudomonas; s__Pseudomonas_xanthomarina
ASV0152	f0f67aa2a66896403cc217f52c22efb9	GCGTTGTTCGGAATTACTGGGCGTAAAGGGCTCGTAGGCGGCCAATTAAGTCACACGTGAAATCCCTCGGCTCAACCGGGGAACTGCGTGTGAGACTGGATGGCTTGAGTTTGGGAGAGGAATGCGGAATTCCAGGTGTAGCGGTGAAATGCGTAGATATCTGGAGGAACACCGGTGGCGAAGGCGGCATTCTGGACCAATACTGACGCTGAGGAGCGAAAGCCAG	d__Bacteria; p__Acidobacteriota; c__Vicinamibacteria; o__Vicinamibacterales; f__uncultured; g__uncultured
ASV0153	18f444eff7a8dc2c4ffcdd04c802cae1	GCGTTAATCGGAATTACTGGGCGTAAAGCGCGCGTAGGTGGTTTGTTAAGTTGGATGTGAAAGCCCCGGGCTCAACCTGGGAATTGCATCCAAAACTGGCAAGCTAGAGTATGGCAGAGGGTGGTGGAATTTCCTGTGTAGCGGTGAAATGCGTAGATATAGGAAGGAACACCAGTGGCGAAGGCGACCACCTGGGCTAATACTGACACTGAGGTGCGAAAGCGTG	d__Bacteria; p__Proteobacteria; c__Gammaproteobacteria; o__Pseudomonadales; f__Pseudomonadaceae; g__Pseudomonas
ASV0154	9b27b41bc7a6f18aac170e51b1264046	GCGTTACTCGGAATTACTGGGCGTAAAGCGTGCGTAGGTGGTGGTTTAAGTCTGATGTGAAAGCCCTGGGCTCAACCTGGGAATGGCATTGGAAACTGGATTACTGGAGTGCGGTAGAGGATGGCGGAATTCCCGGTGTAGCAGTGAAATGCGTAGAGATCGGGAGGAACATCCGTGGCGAAGGCGGCCATCTGGACCAGCACTGACACTGAGGCACGAAAGCGTG	d__Bacteria; p__Proteobacteria; c__Gammaproteobacteria; o__Xanthomonadales; f__Xanthomonadaceae; g__Lysobacter
ASV0155	d6a52af5bfd24d9834e7ac3528952b8d	GCGTTATCCGGAATTATTGGGCGTAAAGCGCTCGCAGGCGGTCTTTTAAGTCTGATGTGAAAGCCCACGGCTCAACCGTGGAGGGTCATTGGAAACTGGGAGACTTGAGTGCAGAAGAGGAGAGTGGAATTCCACGTGTAGCGGTGAAATGCGTAGAGATGTGGAGGAACACCAGTGGCGAAGGCGACTCTCTGGGCTGTAACTGACGCTGAGGAGCGAAAGCGTG	d__Bacteria; p__Firmicutes; c__Bacilli; o__Bacillales; f__Bacillaceae; g__Bacillus; s__Bacillus_alkalitelluris
ASV0156	3731f98169d07ec791d410969832d178	GCGTTAATCGGAATTACTGGGCGTAAAGCGCGCGTAGGTGGTTTGTCAAGTTGGAAGTGAAAGCCCCGGGCTCAACCTGGGAACTGCTTTCAAAACTGGCAAGCTAGAGTATGGCAGAGGGTGGTGGAATTTCCTGTGTAGCGGTGAAATGCGTAGATATAGGAAGGAACATCAGTGGCGAAGGCGACCACCTGGGCTAATACTGACACTGAGGTGCGAAAGCGTG	d__Bacteria; p__Proteobacteria; c__Gammaproteobacteria; o__Pseudomonadales; f__Pseudomonadaceae; g__Pseudomonas; s__Pseudomonas_xanthomarina
ASV0157	76d41bb4c7df6cfdd0c41d71f5bb6ea0	GCGTTAATCGGAATTACTGGGCGTAAAGCGTGCGCAGGCGGTGATGTAAGACAGTTGTGAAATCCCCGGGCTCAACCTGGGAACTGCATCTGTGACTGCATCGCTGGAGTGCGGCAGAGGGGGATGGAATTCCGCGTGTAGCAGTGAAATGCGTAGATATGCGGAGGAACACCGATGGCGAAGGCAATCCCCTGGGCCTGCACTGACGCTCATGCACGAAAGCGTG	d__Bacteria; p__Proteobacteria; c__Gammaproteobacteria; o__Burkholderiales; f__Comamonadaceae
ASV0158	f7de944377be40b1581deb48ddf6701c	GCGTTGTTCGGATATACTGGGCGTAAAGCGCACGTAGGCGGCGCCGTAAGTCAGGGGTGAAATCCCGGAGCTCAACTCCGGAACTGCCCTTGAAACTGCAGTGCTAGAATTCTGGAGAGGCGAGTGGAATTCCGAGTGTAGAGGTGAAATTCGTAGATATTCGGAAGAACACCAGTGGCGAAGGCGACTCGCTGGACAGACATTGACGCTGAGGTGCGAAAGCGTG	d__Bacteria; p__Proteobacteria; c__Alphaproteobacteria; o__Sphingomonadales; f__Sphingomonadaceae; g__Altererythrobacter
ASV0159	674be50ea4f193e05dcde497c172c32d	GCGTTATTCGGAATTACTGGGCGTAAAGCGTACGTAGGCGGCTTTGCAAGTTAGAGGTGAAAGCCTGGAGCTCAACTCCAGAACTGCCTTTAAAACTGCATCGCTTGAATCCAGGAGAGGTGAGTGGAATTCCGAGTGTAGAGGTGAAATTCGTAGATATTCGGAAGAACACCAGTGGCGAAGGCGGCTCACTGGACTGGTATTGACGCTGAGGTACGAAAGCGTG	d__Bacteria; p__Proteobacteria; c__Alphaproteobacteria; o__Sphingomonadales; f__Sphingomonadaceae; g__Sphingomonas; s__Sphingomonas_soli
ASV0160	ae22f0419e03a687ca4adea95aed0c46	GCGTTATCCGGAATTATTGGGCGTAAAGCGCTCGCAGGTGGTCTTTTAAGTCTGATGTGAAAGCCCACGGCTCAACCGTGGAGGGTCATTGGAAACTGGGAGACTTGAGTGCAGAAGAGGAGAGTGGAATTCCACGTGTAGCGGTGAAATGCGTAGAGATGTGGAGGAACACCAGTGGCGAAGGCGACTCTCTGGTCTGTAACTGACGCTGAGGAGCGAAAGCGTG	d__Bacteria; p__Firmicutes; c__Bacilli; o__Bacillales; f__Bacillaceae; g__Bacillus
ASV0161	7f700fa8e3899e7ea1a9c700ed1c73b5	GCGTTGTCCGGAATTATTGGGCGTAAAGAGCTCGTAGGCGGTCTGTCGCGTCTGGTGTGAAATCCCATGGCTCAACTGTGGGCTTGCATCGGGTACGGGCAGACTAGAGTGCTGTAGGGGAGACTGGAATTCCTGGTGTAGCGGTGGAATGCGCAGATATCAGGAGGAACACCGATGGCGAAGGCAGGTCTCTGGGCAGTTACTGACGCTGAGGAGCGAAAGCATG	d__Bacteria; p__Actinobacteriota; c__Actinobacteria; o__Micrococcales; f__Promicromonosporaceae; g__Promicromonospora
ASV0162	da2473d3bbb4493706e892ad84a99b00	GCGTTGTTCGGATTTACTGGGCGTAAAGCGCACGTAGGCGGATTGTTAAGTCAGGGGTGAAATCCTGGAGCTCAACTCCAGAACTGCCTTTGATACTGGCAATCTCGAGTCCGGAAGAGGTAAGTGGAACTCCTAGTGTAGAGGTGGAATTCGTAGATATTAGGAAGAACACCAGTGGCGAAGGCGGCTTACTGGTCCGGAACTGACGCTGAGGTGCGAAAGCGTG	d__Bacteria; p__Proteobacteria; c__Alphaproteobacteria; o__Rhizobiales; f__Devosiaceae; g__Devosia
ASV0163	0a38e80bc529bc49d1ac213f1b031f2f	GCGTTGTTCGGAATTATTGGGCGTAAAGGGCACGTAGGCGGCCGCTTAAGTCTCTTGGTGAAAGGCCGGGGCTCAACCCCGAGCAAGCCGGGGATACTGGGGGGCTGGAGACAGGTAGAGGCCAGCGGAATTCCGGGTGTAGCGGTGGAATGCGTAGAGATCCGGAAGAACACCGGAGGCGAAGGCGGCTGGCTGGACCTGATCTGACGCTGAGGTGCGAAAGCGTG	d__Bacteria; p__Gemmatimonadota; c__Longimicrobia; o__Longimicrobiales; f__Longimicrobiaceae; g__Longimicrobiaceae; s__uncultured_bacterium
ASV0164	0078f80e3bee5eb8bb3a59f1e1464576	GCGTTATCCGGATTTATTGGGTTTAAAGGGTGCGTAGGCGGCTTATTAAGTCAGGGGTGAAAGACGGTGGCTCAACCATCGCAGTGCCTTTGATACTGATGAGCTTGAATATACTAGAGGTAGGCGGAATGTGACAAGTAGCGGTGAAATGCATAGATATGTCACAGAACACCGATTGCGAAGGCAGCTTACTATGGTATTATTGACGCTGAGGCACGAAAGCGTG	d__Bacteria; p__Bacteroidota; c__Bacteroidia; o__Sphingobacteriales; f__Sphingobacteriaceae; g__Pedobacter
ASV0165	f7de25c8462d8f4d53912e5a59e244e6	GCGTTGTTCGGAATGACTGGGCGTAAAGGGCGCGTAGGCGGCGCATCAAGTCGGGCTGTGAAAGCCCCGGGCTCAACCCGGGAATTGCGCTCGAGACTGGTGTGCTGGAGTGCGGGAGAGGATGGTGGAATTCCCAGTGTAGAGGTGAAATTCGTAGATATTGGGAAGAACACCGGTGGCGAAGGCGACCATCTGGACCGCAACTGACGCTGAGGCGCGAAAGCGTG	d__Bacteria; p__Proteobacteria; c__Alphaproteobacteria; o__uncultured; f__uncultured; g__uncultured; s__uncultured_bacterium
ASV0166	a1b0e1559567c9049139695ce91f57a6	GCGTTAATCGGAATTACTGGGCGTAAAGCGCGTGTAGGTGGTTTGTTAAGTTGGATGTGAAAGCCCCGGGCTCAACCTGGGAACTGCATCCAAAACTGGCAAGCTAGAGTACGGTAGAGGGTGGTGGAATTTCCTGTGTAGCGGTGAAATGCGTAGATATAGGAAGGAACACCAGTGGCGAAGGCGACCACCTGGACTGATACTGACACTGAGGTGCGAAAGCGTG	d__Bacteria; p__Proteobacteria; c__Gammaproteobacteria; o__Pseudomonadales; f__Pseudomonadaceae; g__Pseudomonas
ASV0167	7a83a5ec54dba84253d42717b43daaaa	GCGTTATCCGGAATTATTGGGCGTAAAGCGCTCGCAGGCGGTCTTTTAAGTCTGATGTGAAAGCCCACGGCTCAACCGTGGAGGTTCATTGGAAACTGGGAGACTTGAGTGCAGAAGAGGAGAGTGGAATTCCACGTGTAGCGGTGAAATGCGTAGAGATGTGGAGGAACACCAGTGGCGAAGGCGACTCTCTGGTCTGTAACTGACGCTGAGGAGCGAAAGCGTG	d__Bacteria; p__Firmicutes; c__Bacilli; o__Bacillales; f__Bacillaceae; g__Bacillus; s__Bacillus_alkalitelluris
ASV0168	470906a1f5970a87bb0a1d05cdecc419	GCGTTATCCGGAATCATTGGGTTTAAAGGGTCCGTAGGCGGTTTGGTAAGTCAGTGGTGAAAGCCCATCGCTCAACGGTGGAACGGCCATTGATACTGCCAGACTTGAATTATTAGGAAGTAACTAGAATATGTAGTGTAGCGGTGAAATGCTTAGAGATTACATGGAATACCAATTGCGAAGGCAGGTTACTACTAATTGATTGACGCTGATGGACGAAAGCGTG	d__Bacteria; p__Bacteroidota; c__Bacteroidia; o__Flavobacteriales; f__Flavobacteriaceae; g__Flavobacterium
ASV0169	14499fe725bc7fb174f1d807f2ce40f7	GCGTTGTTCGGAATTACTGGGCGTAAAGCGCACGTAGGCGGATATTTAAGTCAGGGGTGAAATCCCGCAGCTCAACTGCGGAACTGCCTTTGATACTGGGTATCTTGAGTATGGAAGAGGTAAGTGGAATTCCGAGTGTAGAGGTGAAATTCGTAGATATTCGGAGGAACACCAGTGGCGAAGGCGGCTTACTGGTCCATTACTGACGCTGAGGTGCGAAAGCGTG	d__Bacteria; p__Proteobacteria; c__Alphaproteobacteria; o__Rhizobiales; f__Rhizobiaceae; g__Allorhizobium-Neorhizobium-Pararhizobium-Rhizobium
ASV0170	453d60046a92fafb90d201781162479f	GCGTTAATCGGAATTACTGGGCGTAAAGCGCGCGTAGGTGGTTTGTTAAGTTGGATGTGAAAGCCCCGGGCTCAACCTGGGAACTGCATCCAAAACTGGCAAGCTAGAGTACGGTAGAGGGTGGTGGAATTTCCTGTGTAGCGGTGAAATGCGTAGATATAGGAAGGAACCCCAGTGGCGAAGGCGACCACCTGGACTGATACTGACACTGAGGTGCGAAAGCGTG	d__Bacteria; p__Proteobacteria; c__Gammaproteobacteria; o__Pseudomonadales; f__Pseudomonadaceae; g__Pseudomonas
ASV0171	fcfdbab4ba3ea9d5b06b97044bec44f0	GCGTTGCTCGGAATTACTGGGCGTAAAGGGAGCGTAGGCGGACATTTAAGTCAGAGGTGAAATCCCGGAGCTCAACTTCGGAACTGCCTTTGATACTGGGTGTCTTGAGTGTGAGAGAGGTATGTGGAACTCCGAGTGTAGAGGTGAAATTCGTAGATATTCGGAAGAACACCAGTGGCGAAGGCGACATACTGGCTCATTACTGACGCTGAGGCTCGAAAGCGTG	d__Bacteria; p__Proteobacteria; c__Alphaproteobacteria; o__Caulobacterales; f__Caulobacteraceae; g__Brevundimonas
ASV0172	1bbaa1a21161c4d8ac90454a314d0734	GCGTTATCCGGAATCATTGGGTTTAAAGGGTCTGTAGGCGGTCTTGTAAGTCAGTGGTGAAAGCCCATCGCTCAACGGTGGAACGGCCATTGATACTGCTGGACTTGAATTATTGGGAAGCAACTAGAATATGTAGTGTAGCGGTGAAATGCTTAGAGATTACATGGAATACCAATTGCGAAGGCAGGTTGCTACCAATGGATTGACGCTGATGGACGAAAGCGTG	d__Bacteria; p__Bacteroidota; c__Bacteroidia; o__Flavobacteriales; f__Flavobacteriaceae; g__Flavobacterium; s__Flavobacterium_anhuiense
ASV0173	dbed5a1cb020bb8e2d81f9e8496a31bf	GCGTTGTTCGGAATTACTGGGCGTAAAGCGCACGTAGGCGGCTTTGTAAGTTAGGGGTGAAAGCCTGGAGCTCAACTTCAGAATTGCCCTTAAGACTGCATCGCTTGAATCCAGGAGAGGTGAGTGGAATTCCGAGTGTAGAGGTGAAATTCGTAGATATTCGGAAGAACACCAGTGGCGAAGGCGGCTCACTGGACTGGTATTGACGCTGAGGTGCGAAAGCGTG	d__Bacteria; p__Proteobacteria; c__Alphaproteobacteria; o__Sphingomonadales; f__Sphingomonadaceae; g__uncultured
ASV0174	82df0eeae3c697cf7d204452e0e6de69	GCGTTGTTCGGAATTACTGGGCGTAAAGCGCACGTAGGCGGATATTTAAGTCGGGGGTGAAATCCCGGGGCTCAACCCCGGAACTGCCTTCGATACTGGGTATCTTGAGTTCGGAAGAGGTGAGTGGAATTGCGAGTGTAGAGGTGAAATTCGTAGATATTCGCAGGAACACCAGTGGCGAAGGCGGCTCACTGGTCCGATACTGACGCTGAGGTGCGAAAGCGTG	d__Bacteria; p__Proteobacteria; c__Alphaproteobacteria; o__Rhizobiales; f__Rhizobiaceae; g__Aureimonas
ASV0175	d70705d497a9e3572867cad284bb483d	GCGTTGTCCGGATTTATTGGGTTTAAAGGGTGCGTAGGCGGCCCGTTAAGTCCGTGGTGAAAGCCAACAGCTCAACTGTTGAACTGCCATGGATACTGACGGGCTTGAGTACAGACGAGGTAGGCGGAATGGATGGTGTAGCGGTGAAATGCATAGATACCATCCAGAACACCGATTGCGTAGGCAGCTTACTAGGCTGTAACTGACGCTGAGGCACGAAAGCGTG	d__Bacteria; p__Bacteroidota; c__Bacteroidia; o__Cytophagales; f__Hymenobacteraceae; g__Adhaeribacter; s__uncultured_Bacteroidetes
ASV0176	11b5e25b97051c4d6caf84b3a56aa5d4	GCGTTACTCGGAATTACTGGGCGTAAAGCGTGCGTAGGTGGTGATTTAAGTCCGTTGTGAAAGCCCTGGGCTCAACCTGGGAATTGCAGTGGATACTGGGTCACTAGAGTGTGGTAGAGGGTGGCGGAATTCCCGGTGTAGCAGTGAAATGCGTAGAGATCGGGAGGAACACCCGTGGCGAAGGCGGCCACCTGGGCCAACACTGACACTGAGGCACGAAAGCGTG	d__Bacteria; p__Proteobacteria; c__Gammaproteobacteria; o__Xanthomonadales; f__Xanthomonadaceae; g__Pseudoxanthomonas
ASV0177	01e31271529b8de2f32daea35ce8055f	GCGTTGTTCGGAATTATTGGGCGTAAAGCGCACGTAGGCGGCCCGTTAAGTCTCTTGGTGAAAGGCCGGGGCTCAACCCCGAGCATGCCGGGGATACTGGGGGGCTGGAGACAGGTAGAGGCCAGCGGAATTCCGGGTGTAGCGGTGGAATGCGTAGAGATCCGGAAGAACACCGGAGGCGAAGGCGGCTGGCTGGACCTGATCTGACGCTGAGGTGCGAAAGCGTG	d__Bacteria; p__Gemmatimonadota; c__Longimicrobia; o__Longimicrobiales; f__Longimicrobiaceae; g__Longimicrobiaceae; s__uncultured_bacterium
ASV0178	2393d9442b477b89e4279c4d7053e3a6	GCGTTGTCCGGAATTATTGGGCGTAAAGCGCGCGCAGGTGGTCTCTTAAGTCTGATGTGAAAGCCCCCGGCTCAACCGGGGAGGGTCATTGGAAACTGGGAGACTTGAGTACAGGAGAGAAGAGTGGAATTCCACGTGTAGCGGTGAAATGCGTAGAGATGTGGAGGAACACCAGTGGCGAAGGCGACTCTTTGGCCTGTAACTGACACTGAGGCGCGAAAGCGTG	d__Bacteria; p__Firmicutes; c__Bacilli; o__Bacillales; f__Bacillaceae; g__Bacillus
ASV0179	6f7740a04af247e658affb7bb77f3da3	GCGTTGTCCGGATTTATTGGGCGTAAAGAGCTCGTAGGCGGTTCGCTAAGTCGGGTGTGAAACCTCCAGGCTCAACCTGGAGACGCCACCCGATACTGGTGTGACTCGAGTCCGGTAGGGGAGCGTGGAATTCCTGGTGTAGCGGTGAAATGCGCAGATATCAGGAGGAACACCAGCGGCGAAGGCGGCGCTCTGGGCCGGAACTGACGCTGAGGAGCGAAAGCGTG	d__Bacteria; p__Actinobacteriota; c__Acidimicrobiia; o__Microtrichales; f__Iamiaceae; g__Iamia
ASV0180	08f7f0823652de03493b67d835a97083	GCGTTGTCCGGAATTATTGGGCGTAAAGCGCGCGCAGGTGGTCTCTTAAGTCTGATGTGAAAGCCCCCGGCTCAACCGGGGAGGGTCATTGGAAACTGGGAGACTTGAGTGCAGGAGAGAAGAGTGGAATTCCACGTGTAGCGGTGAAATGCGTAGAGATGTGGAGGAACACCAGTGGCGAAGGCGACTCTTTGGCCTGTAACTGACACTTAGGCGCGAAAGCGTG	d__Bacteria; p__Firmicutes; c__Bacilli; o__Bacillales; f__Bacillaceae; g__Bacillus
ASV0181	51960950867a9f0d1b2e9d8a416aea4a	GCGTTGTTCGGATTTACTGGGCGTAAAGCGCACGTAGGCGGATTGTTAAGTCAGAGGTGAAATCCTGGAGCTCAACTCCAGAACTGCCTTTGATACTGGCAATCTAGAGTCCGGAAGAGGTGAGTGGAACTCCTAGTGTAGAGGTGGAATTCGTAGATATTAGGAAGAACACCAGTGGCGAAGGCGGCTCACTGGTCCGGTACTGACGCTGAGGTGCGAAAGCGTG	d__Bacteria; p__Proteobacteria; c__Alphaproteobacteria; o__Rhizobiales; f__Devosiaceae; g__Devosia
ASV0182	1628f5afe7062aaa3d73c272657722f7	GCGTTATCCGGAATCATTGGGTTTAAAGGGTCCGTAGGCGGTCAGGTAAGTCAGTGGTGAAAGCCCATCGCTCAACGGTGGAACGGCCATTGATACTGTCTGACTTGAATTATTAGGAAGTAACTAGAATATGTAGTGTAGCGGTGAAATGCTTAGATATTACATGGAATACCAATTGCGAAGGCAGGTTACTACTAATATATTGACGCTGATGGACGAAAGCGTG	d__Bacteria; p__Bacteroidota; c__Bacteroidia; o__Flavobacteriales; f__Flavobacteriaceae; g__Flavobacterium
ASV0183	2aa88a0905889163c7f683d16bc2c9d7	GCGTTGTCCGGAATCACTGGGCGTAAAGGGCGCGTAGGTGGCTTGGTAAGCGTGTGGTGAAAGCCTGGGGCTCAACCCCGGGTCGGCCATGCGAACTGCCGAGCTTGAGCACTGTAGAGGCAGGCGGAATTCCGGGTGTAGCGGTGGAATGCGTAGAGATCCGGAAGAACACCAGTGGCGAAGGCGGCCTGCTGGGCAGTTGCTGACACTGAGGCGCGACAGCGTG	d__Bacteria; p__Gemmatimonadota; c__Gemmatimonadetes; o__Gemmatimonadales; f__Gemmatimonadaceae; g__Gemmatimonas; s__uncultured_bacterium
ASV0184	0baea6b253ab64d9bdd1bcd9cc8d51d5	GCGTTAATCGGAATTACTGGGCGTAAAGCGCGCGTAGGTGGTTCAGCAAGTTGGAGGTGAAATCCCCGGGCTCAACCTGGGAACTGCCTCCAAAACTACTGGGCTAGAGTATGGTAGAGGGTGGTGGAATTTCCTGTGTAGCGGTGAAATGCGTAGATATAGGAAGGAACACCAGTGGCGAAGGCGACCACCTGGACTGATACTGACACTGAGGTGCGAAAGCGTG	d__Bacteria; p__Proteobacteria; c__Gammaproteobacteria; o__Pseudomonadales; f__Pseudomonadaceae; g__Pseudomonas
ASV0185	bca5900c7e07646ffa113f43a8af6020	GCGTTAATCGGAATTACTGGGCGTAAAGCGTGCGCAGGCGGTTGTGCAAGACCGATGTGAAATCCCCGAGCTTAACTTGGGAATTGCATTGGTGACTGCACGGCTAGAGTGTGTCAGAGGGGGGTAGAATTCCACGTGTAGCAGTGAAATGCGTAGAGATGTGGAGGAATACCGATGGCGAAGGCAGCCCCCTGGGATAACACTGACGCTCATGCACGAAAGCGTG	d__Bacteria; p__Proteobacteria; c__Gammaproteobacteria; o__Burkholderiales; f__Burkholderiaceae; g__Ralstonia
ASV0186	eceeb8d4fb029499ba446fc6cdecb8f3	GCGTTGTTCGGAATTACTGGGCGTAAAGCGCACGTAGGCGGCTATCCAAGTTGGGGGTGAAATCCCTGGGCTTAACCCAGGAACTGCCTTCAAAACTGGATGGCTAGAGTCCGAGAGAGGTGAGTGGAATTTCCAGTGTAGAGGTGAAATTCGTAGATATTGGAAAGAACACCAGTGGCGAAGGCGGCTCACTGGCTCGGTACTGACGCTGAGGTGCGACAGCGTG	d__Bacteria; p__Proteobacteria; c__Alphaproteobacteria; o__Parvibaculales; f__Parvibaculaceae; g__Parvibaculum
ASV0187	eabf44ebb28278be76333630d5b5de09	GCGTTATCCGGATTTATTGGGTTTAAAGGGTGCGTAGGCGGCCTATTAAGTCAGGGGTGAAAGACGGTGGCTCAACCATCGCAGTGCCCTTGATACTGATGGGCTTGATTACACTTGAGGTAGGCGGAATGTGACAAGTAGCGGTGAAATGCATAGATATGTCACAGAACACCAATTGCGAAGGCAGCTTACTAAGGTGTTAATGACGCTGAGGCACGAAAGCGTG	d__Bacteria; p__Bacteroidota; c__Bacteroidia; o__Sphingobacteriales; f__Sphingobacteriaceae; g__Pedobacter
ASV0188	770ad7a477676d93ceff8579bb4b9f47	GCGTTGTTCGGATTTACTGGGCGTAAAGCGCGCGCAGGTGGGTGTACAAGTCGGAAGTGAAATCTTGAGGCTCAACCTCGAGGCTGCTCCCGAAACTGTACGCCTAGGGACTGGTAGAGGCTGGTAGAATTCCCGGTGTAGCGGTGGAATGCGTAGAGATCGGGAAGAATACCCGTGGCGAAGGCGGCCAGCTGGGCCAGGTCCGACACTGAGGCGCGAAAGCGTG	d__Bacteria; p__Gemmatimonadota; c__S0134_terrestrial_group; o__S0134_terrestrial_group; f__S0134_terrestrial_group; g__S0134_terrestrial_group; s__metagenome
ASV0189	7e944c50bfd3846d718c4ed302b67776	GCGTTGTCCGGATTTATTGGGTTTAAAGGGTGCGTAGGTGGCTATTTAAGTCAGTGGTGAAATACAGCCGCTCAACGGTTGAGGTGCCATTGATACTGAATAGCTTGAAAGAATTGGAGGCTGCCGGAATGGATGGTGTAGCGGTGAAATGCATAGATATCATCCAGAACACCGATTGCGAAGGCAGGTGGCTACGATTTATTTGACACTGAGGCACGAAAGCATG	d__Bacteria; p__Bacteroidota; c__Bacteroidia; o__Cytophagales; f__Spirosomaceae; g__Dyadobacter
ASV0190	91a2e7aa9ea8e4fb0f10ffd6d8c4a5c8	GCGTTATCCGGATTTATTGGGTTTAAAGGGTGCGTAGGCGGCCTGTTAAGTCAGGGGTGAAATTTTTCGGCTCAACCGGAAGCTTGCCTTTGATACTGATGGGCTTGATTACACTTGAGGTAGGCGGAATGTGACAAGTAGCGGTGAAATGCATAGATATGTCACAGAACACCAATTGCGAAGGCAGCTTACTAAGGTGTCAATGACGCTGAGGCACGAAAGCGTG	d__Bacteria; p__Bacteroidota; c__Bacteroidia; o__Sphingobacteriales; f__Sphingobacteriaceae; g__Pedobacter
ASV0191	3903bed8b7836f175865749d8d6a07a8	GCGTTATCCGGAATCATTGGGTTTAAAGGGTCCGTAGGCGGGCCAGTAAGTCAGTGGTGAAATCTCCCGGCTCAACCGGGAAATTGCCATTGATACTGCTGGTCTTGAATTATTGGGAAGTAACTAGAATATGTAGTGTAGCGGTGAAATGCTTAGAGATTACATGGAATACCAATTGCGAAGGCAGGTTACTACCAATATATTGACGCTGATGGACGAAAGCGTG	d__Bacteria; p__Bacteroidota; c__Bacteroidia; o__Flavobacteriales; f__Flavobacteriaceae; g__Flavobacterium; s__Flavobacterium_noncentrifugens
ASV0192	9d290362a4e700dc0d11a19f158f095f	GCGTTGTTCGGAATCACTGGGCGTAAAGGGCGCGTAGGCGGCTTTATAAGTCGGGGGTGAAAGCCTGTGGCTCAACCACAGAATTGCCTTCGATACTGTATGGCTTGAGACCGGAAGAGGTAAGTGGAACTGCGAGTGTAGAGGTGAAATTCGTAGATATTCGCAAGAACACCAGTGGCGAAGGCGGCTTACTGGTCCGGTTCTGACGCTGAGGCGCGAAAGCGTG	d__Bacteria; p__Proteobacteria; c__Alphaproteobacteria; o__Rhizobiales; f__Beijerinckiaceae; g__Microvirga
ASV0193	20c75633d899b8e85c40bd08086228bf	GCGTTAATCGGAATTACTGGGCGTAAAGCGCGCGTAGGTGGTTTGTTAAGTTGGATGTGAAATCCCCGGGCTCAACCTGGGAACTGCATTCAAAACTGACTGACTAGAGTGTGGTAGAGGGTGGTGGAATTTCCTGTGTAGCGGTGAAATGCGTAGATATAGGAAGGAACACCAGTGGCGAAGGCGACCACCTGGACCAGCACTGACACTGAGGTGCGAAAGCGTG	d__Bacteria; p__Proteobacteria; c__Gammaproteobacteria; o__Pseudomonadales; f__Pseudomonadaceae; g__Pseudomonas
ASV0194	54c56048e3c41042b303345a8363e5fd	GCGTTGCTCGGAATCACTGGGCGTAAAGGGTGCGTAGGCGGGTCTTTAAGTCAGGGGTGAAATCCTGGAGCTCAACTCCAGAACTGCCTTTGATACTGAAGATCTTGAGTTCGGGAGAGGTGAGTGGAACTGCGAGTGTAGAGGTGAAATTCGTAGATATTCGCAAGAACACCAGTGGCGAAGGCGGCTCACTGGCCCGATACTGACGCTGAGGCACGAAAGCGTG	d__Bacteria; p__Proteobacteria; c__Alphaproteobacteria; o__Rhizobiales; f__Xanthobacteraceae; g__Bradyrhizobium
ASV0195	1e68eef3a88c025fc491f6cae7e060aa	GCGTTGTTCGGAATTATTGGGCGTAAAGCGCACGTAGGCGGCTCTTTAAGTCTCTTGGTGAAAGGCCGGGGCTCAACCCCGAGCAAGCCGGGGATACTGGGGGGCTGGAGACAGGTAGAGGCCAGCGGAATTCCGGGTGTAGCGGTGGAATGCGTAGAGATCCGGAAGAACACCGGAGGCGAAGGCGGCTGGCTGGACCTGATCTGACGCTGAGGTGCGAAAGCGTG	d__Bacteria; p__Gemmatimonadota; c__Longimicrobia; o__Longimicrobiales; f__Longimicrobiaceae; g__Longimicrobiaceae
ASV0196	895d305bc4940f9c9a046af1b0506089	GCGTTAATCGGAATTACTGGGCGTAAAGCGCACGCAGGCGGTTGGATAAGTTAGATGTGAAAGCCCCGGGCTCAACCTGGGAATTGCATTTAAAACTGTCCAGCTAGAGTCTTGTAGAGGGGGGTAGAATTCCAGGTGTAGCGGTGAAATGCGTAGAGATCTGGAGGAATACCGGTGGCGAAGGCGGCCCCCTGGACAAAGACTGACGCTCAGGTGCGAAAGCGTG	d__Bacteria; p__Proteobacteria; c__Gammaproteobacteria; o__Aeromonadales; f__Aeromonadaceae; g__Aeromonas
ASV0197	0683ad180c604c45f118f6bfd324ccf6	GCGTTGTTCGGAATTACTGGGCGTAAAGCGCACGTAGGCGGATCGGAAAGTTGGGGGTGAAATCCCGGGGCTCAACCCCGGAACTGCCTTCAAAACTATCGGTCTGGAGTTCGAGAGAGGTGAGTGGAATTCCGAGTGTAGAGGTGAAATTCGTAGATATTCGGAGGAACACCAGTGGCGAAGGCGGCTCACTGGCTCGATACTGACGCTGAGGTGCGAAAGCGTG	d__Bacteria; p__Proteobacteria; c__Alphaproteobacteria; o__Rhodobacterales; f__Rhodobacteraceae; g__Paracoccus
ASV0198	314974a253d9b08f2768ec3606069e03	GCGTTAATCGGAATTACTGGGCGTAAAGCGCGCGTAGGTGGTTCGTTAAGTTGGATGTGAAAGCCCCGGGCTCAACCTGGGAACTGCATCCAAAACTGGCGAGCTAGAGTACGGTAGAGGGTGGTGGAATTTCCTGTGTAGCGGTGAAATGCGTAGATATAGGAAGGAACACCAGTGGCGAAGGCGACCACCTGGACTGATACTGACACTGAGGTGCGAAAGCGTG	d__Bacteria; p__Proteobacteria; c__Gammaproteobacteria; o__Pseudomonadales; f__Pseudomonadaceae; g__Pseudomonas
ASV0199	beccb39312470679e5b3d618941ea117	GCGTTAATCGGAATTACTGGGCGTAAAGCGCACGCAGGCGGTTTGTTAAGTCAGATGTGAAATCCCCGCGCTTAACGTGGGAACTGCATTTGAAACTGGCAAGCTAGAGTCTTGTAGAGGGGGGTAGAATTCCAGGTGTAGCGGTGAAATGCGTAGAGATCTGGAGGAATACCGGTGGCGAAGGCGGCCCCCTGGACAAAGACTGACGCTCAGGTGCGAAAGCGTG	d__Bacteria; p__Proteobacteria; c__Gammaproteobacteria; o__Enterobacterales; f__Yersiniaceae
ASV0200	ec5669a6b73834fbe66760d410d28de6	GCGTTGTTCGGAATTACTGGGCGTAAAGCGCGCGCAGGCGGATCCTGCAAGTCAGAAGTGAAATCTCATTGCTCAACGATGAGGCTGCTTTTGATACTGCGGATCTGGAGACCGGTAGAGGCTGGTAGAATTGCAGGTGTAGCGGTGGAATGCGTAGAGATCTGCAAGAATACCCGTGGCGAAGGCGGCCAGCTGGGCCGGTTCTGACGCTGAGGCGCGAAAGCGTG	d__Bacteria; p__Gemmatimonadota; c__S0134_terrestrial_group; o__S0134_terrestrial_group; f__S0134_terrestrial_group; g__S0134_terrestrial_group; s__uncultured_soil
ASV0201	84119a22549008649fca8de4355f4cbe	GCGTTGTTCGGAATTACTGGGCGTAAAGGGCGCGTAGGCGGTACTTCAAGTCAGGCGTGAAAGCCCCGGGCTCAACCTGGGAACCGCGCTTGAGACTGGAGAACTAGAGTTCGGGAGAGGATGGTGGAATTCCCAGTGTAGAGGTGAAATTCGTAGATATTGGGAAGAACACCGATGGCGAAGGCAGCCATCTGGACCGACACTGACGCTGAGGCGCGAAAGCGTG	d__Bacteria; p__Proteobacteria; c__Alphaproteobacteria; o__Azospirillales; f__Azospirillaceae; g__Skermanella
ASV0202	f2447eb281e1ea6954bc34dfdad7774c	GCGTTGTCCGGAGTTACTGGGCGTAAAGCGTGCGCAGGCGGCTCATCGCGCTCGGCGTGAAAGCCCCCGGCTCAACCGGGGAGGGTCGTCGAGGACGGGTGAGCTTGAGGGTATCAGGGGTTGGTGGAATTCCCGGTGTAGTGGTGAAATGCGTAGAGATCGGGAGGAACACCCGTGGCGAAGGCGGCCAACTGGGATACACCTGACGCTGAGGCACGAAGGCGTG	d__Bacteria; p__Chloroflexi; c__Chloroflexia; o__Thermomicrobiales; f__JG30-KF-CM45; g__JG30-KF-CM45; s__uncultured_bacterium
ASV0203	955577af67b2461c5ba2822a18128781	GCGTTGTCCGGAATTACTGGGCTTAAAGGGTTTGTAGGCGGCGCTGTTAGTCGGGTGTGAAATCCCAGGGCTCAACCCTGGAACTGCCTCTCATACTGGCAATCTCGAGTTCGAGAGAGGTGAGTGGAATTCCGAGTGTAGAGGTGAAATTCGTAGATATTCGGAGGAACACCAGTGGCGAAGGCGGCTCACTGGCTCGATACTGACGCTGAGGTGCGAAAGCGTG	d__Bacteria; p__Proteobacteria; c__Alphaproteobacteria; o__Rhizobiales; f__Rhizobiaceae
ASV0204	27ef451f7ffd6a044d114cab0788dce3	GCGTTAATCGGAATTACTGGGCGTAAAGCGCGCGTAAGTGGTTTGTTAAGTTGGATGTGAAAGCCCCGGGCTCAACCTGGGAACTGCATCCAAAACTGGCAAGCTAGAGTACGGTAGAGGGTGGTGGAATTTCCTGTGTAGCGGTGAAATGCGTAGATATAGGAAGGAACACCAGTGGCGAAGGCGACCACCTGGACTGATACTGACACTGAGGTGCGAAAGCGTG	d__Bacteria; p__Proteobacteria; c__Gammaproteobacteria; o__Pseudomonadales; f__Pseudomonadaceae; g__Pseudomonas
ASV0205	f8f0cd637c56f8f5f0f8d75f29407dfa	GCGTTAATCGGAATTACTGGGCGTAAAGCGCACGCAGGCGGTCTGTCAAGTCGGATGTGAAATCCCCGGGCTCAACCTGGGAACTGCATTCGAAACTGGCAGGCTAGAGTCTTGTAGAGGGGGGTAGAATTCCACGTGTAGCGGTGAAATGCGTAGAGATGTGGAGGAACACCAGTGGCGAAGGCGACTTTCTGGGCTGTAACTGACGCTGAGGCGCGAAAGCGTG	d__Bacteria; p__Proteobacteria; c__Gammaproteobacteria; o__Enterobacterales; f__Enterobacteriaceae
ASV0206	b08ee9ae268f64f07760d3b4fdaac9bd	GCGTTGTTCGGAATTACTGGGCGTAAAGCGCACGTAGGCGGCTCAGCAAGTCAGGGGTGAAATCCCGGGGCTCAACCCCGGAACTGCCCTTGAAACTGCTAAGCTAGAATCCTGGAGAGGCGAGTGGAATTCCGAGTGTAGAGGTGAAATTCGTAGATATTCGGAAGAACACCAGTGGCGAAGGCGACTCGCTGGACAGGTATTGACGCTGAGGTGCGAAAGCGTG	d__Bacteria; p__Proteobacteria; c__Alphaproteobacteria; o__Sphingomonadales; f__Sphingomonadaceae; g__Altererythrobacter
ASV0207	29eaab05bd933730a4a422a95a317ae1	GCGTTGTCCGGATTTATTGGGTTTAAAGGGTGCGTAGGTGGCTTGATAAGTCAGTGGTGAAATACAGCCGCTCAACGGTTGAGGTGCCATTGATACTGTCAAGCTTGAAAGAATTGGAGGCTGCCGGAATGGATGGTGTAGCGGTGAAATGCATAGATATCATCCAGAACACCGATTGCGAAGGCAGGTGGCTACGATTTATTTGACACTGAGGCACGAAAGCATG	d__Bacteria; p__Bacteroidota; c__Bacteroidia; o__Cytophagales; f__Spirosomaceae; g__Dyadobacter; s__Dyadobacter_sp.
ASV0208	248fcff9f23ac808b933f5d10a629ef7	GCGTTGTTCGGAATTACTGGGCGTAAAGCGCACGTAGGCGGATATTTAAGTCAGGGGTGAAATCCCAGAGCTCAACTCTGGAACTGCCTTTGATACTGGGTATCTTGAGTATGGAAGAGGTAAGTGGAATTGCGAGTGTAGAGGTGAAATTCGTAGATATTCGCAGGAACACCAGTGGCGAAGGCGGCTTACTGGTCCATTACTGACGCTGAGGTGCGAAAGCGTG	d__Bacteria; p__Proteobacteria; c__Alphaproteobacteria; o__Rhizobiales; f__Rhizobiaceae; g__Allorhizobium-Neorhizobium-Pararhizobium-Rhizobium
ASV0209	2d9f501e8d360b49924aef66b0ac5033	GCGTTGTTCGGATTCATTGGGCGTAAAGGGTGCGTAGGCGGCGCGGTAAGTCGGGTGTGAAATCTCGGAGCTTAACTCCGAAACTGCATTCGATACTGCCGTGCTTGAGGACTGGAGAGGAGACTGGAATTTACGGTGTAGCGGTGAAATGCGTAGATATCGTAAGGAAGACCAGTGGCGAAGGCGGGTCTCTGGACAGTTCCTGACGCTGAGGCACGAAGGCCAG	d__Bacteria; p__Verrucomicrobiota; c__Verrucomicrobiae; o__Chthoniobacterales; f__Chthoniobacteraceae; g__Candidatus_Udaeobacter
ASV0210	a49812fd40c388e3a2cee88b526429ca	GCGTTGTCCGGAATTATTGGGCGTAAAGAGCTCGTAGGCGGTTTGTCGCGTCTGCTGTGAAAACCCGAGGCTCAACCTCGGGCCTGCAGTGGGTACGGGCAGACTAGAGTGCGGTAGGGGAGACTGGAATTCCTGGTGTAGCGGTGGAATGCGCAGATATCAGGAGGAACACCGATGGCGAAGGCAGGTCTCTGGGCCGCAACTGACGCTGAGGAGCGAAAGCATG	d__Bacteria; p__Actinobacteriota; c__Actinobacteria; o__Micrococcales; f__Cellulomonadaceae; g__Actinotalea
ASV0211	a9967b71c889efd0d67255297463b22a	GTGGTCGGGACGTTTATTGGGCCTAAAGCATCCGTAGCCGGTTCTACAAGTCTTCCGTTAAATCCACCTGCTTAACAGATGGGCTGCGGAAGATACTATAGAGCTAGGAGGCGGGAGAGGCAAGCGGTACTCGATGGGTAGGGGTAAAATCCGTTGATCCATTGAAGACCACCAGTGGCGAAGGCGGCTTGCCAGAACGCGCTCGACGGTGAGGGATGAAAGCTGG	d__Archaea; p__Crenarchaeota; c__Nitrososphaeria; o__Nitrososphaerales; f__Nitrososphaeraceae; g__Candidatus_Nitrocosmicus
ASV0212	4d3e75567963d3c023e802f45a61ab40	GCGTTGTCCGGAATTATTGGGCGTAAAGAGCTCGTAGGCGGTTTGTCGCGTCTGCTGTGAAAACCTGAGGCTCAACCTCGGGCTTGCAGTGGGTACGGGCAGACTAGAGTGCGGTAGGGGTGACTGGAATTCCTGGTGTAGCGGTGGAATGCGCAGATATCAGGAGGAACACCGATGGCGAAGGCAGGTCACTGGGCAGCAACTGACGCTGAGGAGCGAAAGCATG	d__Bacteria; p__Actinobacteriota; c__Actinobacteria; o__Micrococcales; f__Cellulomonadaceae; g__Cellulomonas
ASV0213	1420a71505ada219b31e473e0c40f3fc	GCGTTGCTCGGAATCACTGGGCGTAAAGCGCACGTAGGCGGATTGCTAAGTCAGGGGTGAAATCCTGGAGCTCAACTCCAGAACTGCCTTTGATACTGGCGACCTTGAGTCCGGGAGAGGTGAGTGGAACTGCGAGTGTAGAGGTGAAATTCGTAGATATTCGCAAGAACACCAGTGGCGAAGGCGGCTCACTGGCCCGGTACTGACGCTGAGGTGCGAAAGCGTG	d__Bacteria; p__Proteobacteria; c__Alphaproteobacteria; o__Rhizobiales; f__Xanthobacteraceae; g__uncultured
ASV0214	f4c551f56f531fa103430033d8b43c89	GCGTTGTTCGGAATTATTGGGCGTAAAGCGCACGTAGGCGGCCCGTTAAGTCTCATGGTGAAAGGCCGGGGCTCAACCCCGAGCAAGCCGGGGATACTGGGGGGCTGGAGACAGGTAGAGGCCAGCGGAATTCCGGGTGTAGCGGTGGAATGCGTAGAGATCCGGAAGAACACCGGAGGCGAAGGCGGCTGGCTGGACCTGATCTGACGCTGAGGTGCGAAAGCGTG	d__Bacteria; p__Gemmatimonadota; c__Longimicrobia; o__Longimicrobiales; f__Longimicrobiaceae; g__Longimicrobiaceae; s__uncultured_bacterium
ASV0215	bea5353cd0d2042527811d9a45238e11	GCGTTGCTCGGAATCACTGGGCGTAAAGGGCGCGTAGGCGGCCATTCAAGTCGGGGGTGAAAGCCTGTGGCTCAACCACAGAATTGCCTTCGATACTGTTTGGCTTGAGTATGGTAGAGGTTGGTGGAACTGCGAGTGTAGAGGTGAAATTCGTAGATATTCGCAAGAACACCGGTGGCGAAGGCGGCCAACTGGACCATTACTGACGCTGAGGCGCGAAAGCGTG	d__Bacteria; p__Proteobacteria; c__Alphaproteobacteria; o__Rhizobiales; f__Beijerinckiaceae; g__Methylobacterium-Methylorubrum
ASV0216	e3046a90a10af41374b8bdf7c1e5428a	GCGTTGTTCGGAATTACTGGGCGTAAAGCGCACGTAGGCGGACTATTAAGTCAGGGGTGAAATCCCGGGGCTCAACCCCGGAACTGCCTTTGATACTGGTAGTCTAGAGTTCGAGAGAGGTGAGTGGAATTCCGAGTGTAGAGGTGAAATTCGTAGATATTCGGAGGAACACCAGTGGCGAAGGCGGCTCACTGGCTCGATACTGACGCTGAGGTGCGAAAGCGTG	d__Bacteria; p__Proteobacteria; c__Alphaproteobacteria; o__Rhodobacterales; f__Rhodobacteraceae
ASV0217	5666b245b6a4aed80ac413854ece394b	GCGTTGTCCGGAATTATTGGGCGTAAAGCGCGCGCAGGTGGTCTCTTAAGTCTGATGTGAAAGCCCCCGGCTCAACCGGGGAGGTTCATTGGAAACTGGGAGACTTGAGTGCAGGAGAGAAGAGTGGAATTCCACGTGTAGCGGTGAAATGCGTAGAGATGTGGAGGAACACCAGTGGCGAAGGCGACTCTTTGGCCTGTAACTGACACTGAGGCGCGAAAGCGTG	d__Bacteria; p__Firmicutes; c__Bacilli; o__Bacillales; f__Bacillaceae; g__Bacillus
ASV0218	d9d30d3ae5b3fefe1751cce12cd739e6	GCGTTGTCCGGAATTATTGGGCGTAAAGCGCGCGCAGGCGGCTAATTAAGTCTGGTGTTTAATCCCGGAGCTCAACTCCGGGTCGCACGGGAAACTGGTTGGCTTGAGTACAGAAGAGGAAAGTGGAATTCCACGTGTAGCGGTGAAATGCGTAGAGATGTGGAGGAACACCAGTGGCGAAGGCGACTTTCTGGGCTGTAACTGACGCTGAGGCGCGAAAGCGTG	d__Bacteria; p__Firmicutes; c__Bacilli; o__Paenibacillales; f__Paenibacillaceae; g__Paenibacillus; s__Paenibacillus_agarexedens
ASV0219	bd2e6fca24fa4b56eade0303d0ec6c0c	GCGTTGTTCGGAATTACTGGGCGTAAAGCGTACGTAGGCGGTTATTCAAGTCAGAGGTGAAAGCCCGGGGCTCAACCCCGGAACGGCCTTTGAAACTAGATAGCTAGAGTCTTGGAGAGGTTAGTGGAATTCCGAGTGTAGAGGTGAAATTCGTAGATATTCGGAAGAACACCAGTGGCGAAGGCGACTAACTGGACAAGTACTGACGCTGAGGTACGAAAGCGTG	d__Bacteria; p__Proteobacteria; c__Alphaproteobacteria; o__Sphingomonadales; f__Sphingomonadaceae; g__Parablastomonas; s__uncultured_bacterium
ASV0220	53990e15092083ee935c25a97ceca999	GCGTTATCCGGATTTATTGGGTTTAAAGGGTGCGTAGGCGGCCTGTTAAGTCAGGGGTGAAAGACGGTGGCTCAACCATCGCAGTGCCTTTGATACTGACGGGCTTGAATACACTAGAGGTAGGCGGAATGTGACAAGTAGCGGTGAAATGCATAGATATGTCACAGAACACCGATTGCGAAGGCAGCTTACTATGGTGTGATTGACGCTGAGGCACGAAAGCGTG	d__Bacteria; p__Bacteroidota; c__Bacteroidia; o__Sphingobacteriales; f__Sphingobacteriaceae; g__Pedobacter
ASV0221	65aafae77fe5d274750a9c6f51c1ebc9	GTTGTCGGGACGATTATTGGGCCTAAAGCATCCGTAGCCTGTTCTGCAAGTCCTCCGTTAAATCCACCTGCTTAACAGATGGGCTGCGGAGGATACTACAAGGCTAGGAGGCGGAAGAGGCAAGCGGTACTCAGTGGGTAGGGGTAAAATCCTCTGATCCATTGAAGACCACCAGTGGCGAAGGCGGCTTGCCAATACGCGCTCGACGGTGAGGGATGAAAGCTGG	d__Archaea; p__Crenarchaeota; c__Nitrososphaeria; o__Nitrososphaerales; f__Nitrososphaeraceae; g__Nitrososphaeraceae; s__unidentified_archaeon
ASV0222	dbcd6a2c24efb8bc0805d464bae28cc6	GCGTTAATCGGAATTACTGGGCGTAAAGCGTGCGCAGGCGGTTCGGAAAGAAAGATGTGAAATCCCAGAGCTTAACTTTGGAACTGCATTTTTAACTCCCGAGCTAGAGTATGTCAGAGGGGGGTAGAATTCCACGTGTAGCAGTGAAATGCGTAGAGATGTGGAGGAATACCGATGGCGAAGGCAGCCCCCTGGGATAATACTGACGCTCATGCACGAAAGCGTG	d__Bacteria; p__Proteobacteria; c__Gammaproteobacteria; o__Burkholderiales; f__Alcaligenaceae
ASV0223	e1c59b2a83574b6a77c94716c610c607	GCGTTGTTCGGAATTACTGGGCGTAAAGGGTGCGTAGGCGGCTTGCCAAGTCGGGCGTGAAAGCCCCGGGCTCAACCCGGGATGTGCGTCCGAGACTGGTAGGCTCGAGTTCGGGAGAGGTGAGTGGAATTCCCAGTGTAGAGGTGAAATTCGTAGATATTGGGAAGAACACCGGTGGCGAAGGCGGCTCACTGGACCGACACTGACGCTGAGGCACGAAAGCGTG	d__Bacteria; p__Proteobacteria; c__Alphaproteobacteria; o__Puniceispirillales; f__Puniceispirillales_Incertae_Sedis; g__Constrictibacter; s__uncultured_bacterium
ASV0224	bc0b14781f8bd0cf7020618c81db41cb	GCGTTACTCGGAATTACTGGGCGTAAAGCGTGCGTAGGCGGTTTGTTAAGTCTGTCGTGAAAGCCCCGGGCTCAACCTGGGAATGGCGATGGATACTGGCGGGCTAGAGTACGGTAGAGGAGAGTGGAATTCCCGGTGTAGCAGTGAAATGCGTAGAGATCGGGAGGAACATCAGTTGCGAAGGCGGCTCTCTGGACCAGTACTGACGCTGAGGCACGAAAGCGTG	d__Bacteria; p__Proteobacteria; c__Gammaproteobacteria; o__Xanthomonadales; f__Xanthomonadaceae; g__Arenimonas
ASV0225	88c9ef91a00bbbb2766b57bf52fe0576	GCGTTGTCCGGATTTATTGGGTTTAAAGGGTGCGTAGGCGGCGTAATAAGTCCGTGGTGAAAGCCAACAGCTCAACTGTTGAACTGCCATGGATACTGTTAGGCTTGAGTACAGACGAGGTAGGCGGAATGGATCGTGTAGCGGTGAAATGCATAGATACGATCCAGAACTCCGATTGCGAAGGCAGCTTACTAGGCTGTAACTGACGCTGAGGCACGAAAGCGTG	d__Bacteria; p__Bacteroidota; c__Bacteroidia; o__Cytophagales; f__Hymenobacteraceae; g__Adhaeribacter; s__Adhaeribacter_sp.
ASV0226	b612aa9891e3c6f1c7c4cdb9407cd5d4	GCGTTGTCCGGATTTATTGGGTTTAAAGGGTGCGTAGGCGGCCTTATAAGTCAGTGGTGAAAGCCCATCGCTCAACGATGGAACTGCCATTGATACTGTCGGGCTTGAGTACAGACGAGGTAGGCGGAATTGATGGTGTAGCGGTGAAATGCATAGATACCATCAAGAACACCGATTGCGTAGGCAGCTTACTAGGCTGTAACTGACGCTGAGGCACGAAAGCGTG	d__Bacteria; p__Bacteroidota; c__Bacteroidia; o__Cytophagales; f__Hymenobacteraceae; g__Adhaeribacter
ASV0227	919386f5e40e534b941afd1cffbdc46e	GCGTTGTTCGGAATTACTGGGCGTAAAGCGCACGTAGGCGGCTTTGTAAGTTAGAGGTGAAAGCCCGGAGCTCAACTCCGGAATTGCCTTTAAGACTGCATCGCTTGAATCCAGGAGAGGTGAGTGGAATTCCGAGTGTAGAGGTGAAATTCGTAGATATTCGGAAGAACACCAGTGGCGAAGGCGGCTCACTGGACTGGTATTGACGCTGAGGTGCGAAAGCGTG	d__Bacteria; p__Proteobacteria; c__Alphaproteobacteria; o__Sphingomonadales; f__Sphingomonadaceae
ASV0228	9fce425b1e21fd9abb1b21e04d729633	GCGTTATCCGGAGTGACTGGGCGTAAAGAGTTGCGTAGGCGGTTAGTAAAGCGAATAGTGAAACCTGGTGGCTCAACCATACAGACTATTATTCGAACTCACTAACTCGAGAGTAGCAGAGGTAACTGGAATTTCTTGTGTAGGAGTGAAATCCGTAGATATAAGAAGGAACACCAATGGCGTAGGCAGGTTACTGGGCTATTTCTGACGCTAAGGCACGAAAGCGTG	d__Bacteria; p__Patescibacteria; c__Saccharimonadia; o__Saccharimonadales; f__Saccharimonadaceae; g__TM7a; s__uncultured_bacterium
ASV0229	36959da327fc3fc1e5840bc0770bf657	GCGTTAATCGGAATTACTGGGCGTAAAGCGCGCGTAGGTGGTTTGTTAAGTTGGATGTGAAAGCCCCGGGCTCAACCTGGGAACTGCATCCAAAACTGGCAAGCTAGAGTACGGTAGAGGGTGGTGGAATTTCCTGTGTAGCGGTGAAGTGCGTAGATATAGGAAGGAACACCAGTGGCGAAGGCGACCACCTGGACTGATACTGACACTGAGGTGCGAAAGCGTG	d__Bacteria; p__Proteobacteria; c__Gammaproteobacteria; o__Pseudomonadales; f__Pseudomonadaceae; g__Pseudomonas
ASV0230	72c2337ed40b8c4893359e6250570df6	GCGTTAATCGGAATTACTGGGCGTAAAGCGCGCGTAGGCGGTTTGTTAAGTTGGATGTGAAAGCCCCGGGCTCAACCTGGGAACTGCATCCAAAACTGGCAAGCTAGAGTACGGTAGAGGGTGGTGGAATTTCCTGTGTAGCGGTGAAATGCGTAGATATAGGAAGGAACACCAGTGGCGAAGGCGACCACCTGGACTGATACTGACACTGAGGTGCGAAAGCGTG	d__Bacteria; p__Proteobacteria; c__Gammaproteobacteria; o__Pseudomonadales; f__Pseudomonadaceae; g__Pseudomonas
ASV0231	c01fc2a097d04970bd6c0ddfbbfe7f8f	GCGTTATCCGGATTTATTGGGTTTAAAGGGTGCGTAGGCGGCCTGTTAAGTCAGGGGTGAAAGACGGTAGCTCAACTATCGCAGTGCCCTTGATACTGATGGGCTTGAATTGACTAGAGGTAGGCGGAATGTGACAAGTAGCGGTGAAATGCATAGATATGTCACAGAACACCGATTGCGAAGGCAGCTTACTATGGTCTTATTGACGCTGAGGCACGAAAGCGTG	d__Bacteria; p__Bacteroidota; c__Bacteroidia; o__Sphingobacteriales; f__Sphingobacteriaceae; g__Pedobacter
ASV0232	5b6984ca6069fffd2a75e4d75b6baa1a	GCGTTAATCGGAATTACTGGGCGTAAAGCGTGCGCAGGCGGTTTTGTAAGTCTGTCGTGAAATCCCCGGGCTCAACCTGGGAATTGCGATGGAGACTGCAAGGCTAGAATCTGGCAGAGGGGGGTAGAATTCCACGTGTAGCAGTGAAATGCGTAGAGATGTGGAGGAACACCGATGGCGAAGGCAGCCCCCTGGGTCAAGATTGACGCTCATGCACGAAAGCGTG	d__Bacteria; p__Proteobacteria; c__Gammaproteobacteria; o__Burkholderiales; f__Oxalobacteraceae; g__Massilia
ASV0233	2ecfac0b50ddefca715b3bc5f7f9c911	GCGTTATCCGGATTCACTGGGTTTAAAGGGTGCGTAGGTGGAGTGGTAAGTCAGTGGTGAAATCTCCAAGCTTAACTTGGAAACTGCCGTTGATACTATCATTCTTGAATATCGTGGAGGTAAGCGGAATATGTCATGTAGCGGTGAAATGCTTAGATATGACATAGAACACCGATTGCGAAGGCAGCTTACTACACGATCATTGACACTGAGGCACGAAAGCGTG	d__Bacteria; p__Bacteroidota; c__Bacteroidia; o__Chitinophagales; f__Chitinophagaceae; g__uncultured; s__bacterium_enrichment
ASV0234	a9270f864feb13eacf231249bd964ffa	GCGTTAATCGGAATTACTGGGCGTAAAGCGCGCGTAGGTGGTTTGTTAAGTTGGATGTGAAAGCCCCGGGCTCAACCTGGGAACTGCATCCAAAACTGGCAAGCTAGAGTACGGTAGAGGGTGGTGGAATTTCCTGTGTAGCGGTGAAATGCGTAGATATAGGAAGGAACACCACTGGCGAAGGCGACCACCTGGACTGATACTGACACTGAGGTGCGAAAGCGTG	d__Bacteria; p__Proteobacteria; c__Gammaproteobacteria; o__Pseudomonadales; f__Pseudomonadaceae; g__Pseudomonas
ASV0235	bc5b57b7b9b1dbb5d0580ea6d6c4eae5	GCGTTAATCGGAATTACTGGGCGTAAAGCGCGCGTAGGTGGTTCGTTAAGTTGGATGTGAAAGCCCCGGGCTCAACCTGGGAACTGCATCCAAAACTGGCAAGCTAGAGTACGGTAGAGGGTGGTGGAATTTCCTGTGTAGCGGTGAAATGCGTAGATATAGGAAGGAACACCAGTGGCGAAGGCGACCACCTGGACTGATACTGACACTGAGGTGCGAAAGCGTG	d__Bacteria; p__Proteobacteria; c__Gammaproteobacteria; o__Pseudomonadales; f__Pseudomonadaceae; g__Pseudomonas
ASV0236	ae654a5ddc88fc87ddf98910ddc1d113	GCGTTGTCCGGAATTACTGGGCGTAAAGAGCTCGTAGGTGGTTTGTCGCGTTGTTCGTGAAAACCGGGGGCTTAACCCTCGGCGTGCGGGCGATACGGGCAGACTTGAGTACTGCAGGGGAGACTGGAATTCCTGGTGTAGCGGTGGAATGCGCAGATATCAGGAGGAACACCGGTGGCGAAGGCGGGTCTCTGGGCAGTAACTGACGCTGAGGAGCGAAAGCGTG	d__Bacteria; p__Actinobacteriota; c__Actinobacteria; o__Corynebacteriales; f__Mycobacteriaceae; g__Mycobacterium
ASV0237	b5fca6d5a6e361ced23800976836985d	GCGTTATCCGGAATTATTGGGCGTAAAGCGCTCGCAGGCGGTCTTTTAAGTCTGATGTGAAAGCCCGCGGCTCAACCGTGGAGGGTCATTGGAAACTGGGAGACTTGAGTGCAGAAGAGGAGAGTGGAATTCCACGTGTAGCGGTGAAATGCGTAGAGATGTGGAGGAACACCAGTGGCGAAGGCGACTCTCTGGTCTGTAACTGACGCTGAGGAGCGAAAGCGTG	d__Bacteria; p__Firmicutes; c__Bacilli; o__Bacillales; f__Bacillaceae; g__Bacillus; s__Bacillus_alkalitelluris
ASV0238	1889e86a2cfecd911b8fbff4c3872427	GCGTTGTTCGGAATTACTGGGCGTAAAGCGTACGTAGGCGGCTTTGTAAGTTAGAGGTGAAAGCCCAGAGCTCAACTCTGGAATTGCCTTTAAGACTGCATCGCTTGAATCGTGGAGAGGTTAGTGGAATTCCGAGTGTAGAGGTGAAATTCGTAGATATTCGGAAGAACACCAGTGGCGAAGGCGACTAACTGGACACGTATTGACGCTGAGGTACGAAAGCGTG	d__Bacteria; p__Proteobacteria; c__Alphaproteobacteria; o__Sphingomonadales; f__Sphingomonadaceae; g__Sphingomonas
ASV0239	795118fdc4952cd84cca57a3f70b870d	GCGTTGTTCGGAAATACTGGGCGTAAAGCGCACGTAGGCGGCGCAGCAAGTCAGGGGTGAAATCCCGGGGCTCAACCCCGGAACTGCCTCTGAAACTGCAGTGCTAGAATCTTGGAGAGGCGAGTGGAATTCCGAGTGTAGAGGTGAAATTCGTAGATATTCGGAAGAACACCAGTGGCGAAGGCGACTCGCTGGACAAGTATTGACGCTGAGGTGCGAAAGCGTG	d__Bacteria; p__Proteobacteria; c__Alphaproteobacteria; o__Sphingomonadales; f__Sphingomonadaceae; g__Altererythrobacter
ASV0240	c36dca658bd02da02b9d2e2861c55097	GCGTTAATCGGAATTACTGGGCGTAAAGCGCGCGTAGGTGGTTAGTTAAGTTGGATGTGAAATCCCCGGGCTCAGCCTGGGAACTGCATTCAAAACTGACTGACTAGAGTATGGTAGAGGGTGGTGGAATTTCCTGTGTAGCGGTGAAATGCGTAGATATAGGAAGGAACACCAGTGGCGAAGGCGACCACCTGGACTGATACTGACACTGAGGTGCGAAAGCGTG	d__Bacteria; p__Proteobacteria; c__Gammaproteobacteria; o__Pseudomonadales; f__Pseudomonadaceae; g__Pseudomonas
ASV0241	242832add2851168d4abdadc4ccdfa80	GCGTTGTCCGGATTTATTGGGTTTAAAGGGTGCGTAGGTGGCTATTTAAGTCAGTGGTGAAATACAGCCGCTCAACGGTTGAGGTGCCATTGATACTGACTAGCTTGAAAGAATTGGAGGCTGCCGGAATGGATGGTGTAGCGGTGAAATGCATAGATATCATCCAGAACACCGATTGCGAAGGCAGGTGGCTACGATTTATTTGACACTGAGGCACGAAAGCATG	d__Bacteria; p__Bacteroidota; c__Bacteroidia; o__Cytophagales; f__Spirosomaceae; g__Dyadobacter
ASV0242	395288c3894813c3645cf573482c9e8c	GCGTTATCCGGAATTATTGGGCGTAAAGCGCGCGTAGGCGGTTTTTTAAGTCTGATGTGAAAGCCCACGGCTCAACCGTGGAGGGTCATTGGAAACTGGAAAACTTGAGTGCAGAAGAGGAAAGTGGAATTCCATGTGTAGCGGTGAAATGCGCAGAGATATGGAGGAACACCAGTGGCGAAGGCGACTTTCTGGTCTGTAACTGACGCTGATGTGCGAAAGCGTG	d__Bacteria; p__Firmicutes; c__Bacilli; o__Staphylococcales; f__Staphylococcaceae; g__Staphylococcus
ASV0243	0cc3060efdbd2258d0290a28755b0b6e	GCGTTGCTCGGATTTACTGGGCGTAAAGGGCGCGTAGGCGGACATTTAAGTCAGGGGTGAAATCCCGGGGCTCAACCTCGGAACTGCCTTTGATACTGGGTGTCTTGAGTATGAGAGAGGTGTGTGGAACTCCGAGTGTAGAGGTGAAATTCGTAGATATTCGGAAGAACACCAGTGGCGAAGGCGACACACTGGCTCATTACTGACGCTGAGGCGCGAAAGCGTG	d__Bacteria; p__Proteobacteria; c__Alphaproteobacteria; o__Caulobacterales; f__Caulobacteraceae; g__Brevundimonas
ASV0244	18ab5faabcdf8b58d1a026dca0ba0486	GCGTTGTTCGGAATTACTGGGCGTAAAGCGCACGTAGGCGGATCAGAAAGTTGGGGGTGAAATCCCGGGGCTCAACCTCGGAACTGCCTTCAAAACTATTGGTCTTGAGTTCGAGAGAGGTGAGTGGAATTCCGAGTGTAGAGGTGAAATTCGTAGATATTCGGAGGAACACCAGTGGCGAAGGCGGCTCACTGGCTCGATACTGACGCTGAGGTGCGAAAGCGTG	d__Bacteria; p__Proteobacteria; c__Alphaproteobacteria; o__Rhodobacterales; f__Rhodobacteraceae; g__Paracoccus
ASV0245	8885cd319b9ab8c2321e88bef1c6b243	GCGTTGTTCGGAATTACTGGGCGTAAAGCGCACGTAGGCGGCTTTGTAAGTTAGAGGTGAAAGCCCGGGGCTCAACCCCGGAATTGCCTTTAAGACTGCATCGCTTGAATCCAGGAGAGGTGAGTGGAATTCCGAGTGTAGAGGTGAAATTCGTAGATATTCGGAAGAACACCAGTGGCGAAGGCGGCTCACTGGACTGGTATTGACGCTGAGGTGCGAAAGCGTG	d__Bacteria; p__Proteobacteria; c__Alphaproteobacteria; o__Sphingomonadales; f__Sphingomonadaceae
ASV0246	b94d0a2722da578a9e5e8b3a43f4a2d8	GCGTTATCCGGATTTATTGGGTTTAAAGGGTCCGTAGGCGGATCTGTAAGTCAGTGGTGAAATCTCACAGCTTAACTGTGAAACTGCCATTGATACTGCAGGTCTTGAGTGTTGTTGAAGTAGCTGGAATAAGTAGTGTAGCGGTGAAATGCATAGATATTACTTAGAACACCAATTGCGAAGGCAGGTTACTAAGCAACAACTGACGCTGATGGACGAAAGCGTG	d__Bacteria; p__Bacteroidota; c__Bacteroidia; o__Flavobacteriales; f__Weeksellaceae; g__Chryseobacterium
ASV0247	ad13296c9040602027d3d7fa87feb640	GCGTTGTTCGGAATTACTGGGCGTAAAGCGCGCGTAGGCGGCTTTGTAAGTTAGAGGTGAAAGCCCGGGGCTCAACCCCGGAATTGCCTTTAAGACTGCATCGCTTGAATCCGGGAGAGGTGAGTGGAATTCCGAGTGTAGAGGTGAAATTCGTAGATATTCGGAAGAACACCAGTGGCGAAGGCGGCTCACTGGACCGGCATTGACGCTGAGGTGCGAAAGCGTG	d__Bacteria; p__Proteobacteria; c__Alphaproteobacteria; o__Sphingomonadales; f__Sphingomonadaceae; g__Ellin6055
ASV0248	fd3aa430f6a99bbd4aa20fef2a9ccd59	GCGTTGTCCGGAATTATTGGGCGTAAAGCGTACGCAGGCGGTTTCTTAAGTCTGATGTGAAAGCCCGCGGCTCAACCGTGGAGGGTCATTGGAAACTGGGGAACTTGAGTACAGAAGAGGAGAGTGGAATTCCACGTGTAGCGGTGAAATGCGTAGAGATGTGGAGGAACACCAGTGGCGAAGGCGACTCTCTGGTCTGTAACTGACGCTGAGGTACGAAAGCGTG	d__Bacteria; p__Firmicutes; c__Bacilli; o__Bacillales; f__Bacillaceae; g__Bacillus; s__Bacillus_niabensis
ASV0249	65762f3827eb48193c7e809bdf48574e	GCGTTATCCGGATTCACTGGGTTTAAAGGGTGTGTAGGCGGGTAGTTAAGTCAGTGGTGAAATCTCCAGGCTCAACCTGGAAACTGCCATTGATACTATCTATCTTGAATTTTGTTGAGGTGGGCGGAATATGTCATGTAGCGGTGAAATGCTTAGATATGACATAGAACACCAATTGCGAAGGCAGCTCGCTAAACAAATATTGACGCTGAGGCACGAAAGCGTG	d__Bacteria; p__Bacteroidota; c__Bacteroidia; o__Chitinophagales; f__Chitinophagaceae; g__Edaphobaculum; s__metagenome
ASV0250	bbe0355ae1b2f3008dfd4c1113d2cca1	GCGTTGTCCGGATTTATTGGGCGTAAAGCGCTCGCAGGTGGTCCGTCGCGTCGTGCGTGAAAGGCCCCGGCTCAACTGGGGAGTGTCGTGCGATACGGGCGGACTGGAGGCCAGTAGGGGGATGCGGAATTCCGGGTGTAGTGGTGGAATGCGTAGAGATCCGGAGGAACACCAGCGGCGAAGGCGGCATCCTGGACTGGTCCTGACACTCAGGAGCGAAAGCGTG	d__Bacteria; p__Chloroflexi; c__TK10; o__TK10; f__TK10; g__TK10; s__uncultured_Chloroflexus
ASV0251	2375f615e06406701bf9b3eae7ac6e38	GCGTTATCCGGATTTATTGGGTTTAAAGGGTGCGTAGGCGGCCTGTTAAGTCAGGGGTGAAAGACGGTAGCTCAACTATCGCAGTGCCCTTGATACTGATGGGCTTGAATGGACTAGAGGTAGGCGGAATGAGACAAGTAGCGGTGAAATGCATAGATATGTCTCAGAACACCGATTGCGAAGGCAGCTTACTATGGTTTAATTGACGCTGAGGCACGAAAGCGTG	d__Bacteria; p__Bacteroidota; c__Bacteroidia; o__Sphingobacteriales; f__Sphingobacteriaceae; g__Pedobacter
ASV0252	531e8496335111c7c98ae39a8e52c71d	GCGTTACCCGGAATCACTGGGCGTAAAGGGCGTGTAGGCGGAAGGTTAAGTCCGACTTTAAAGACCGGGGCTCAACCCCGGGCCTGGGTTGGAGACTGGCTTTCTGGACCTCTGGAGAGGCAACTGGAATTCCTGGTGTAGCGGTGGAATGCGTAGATACCAGGAGGAACACCGATGGCGAAGGCAGGTTGCTGGACAGAAGGTGACGCTGAGGCGCGAAAGTGTG	d__Bacteria; p__Deinococcota; c__Deinococci; o__Deinococcales; f__Deinococcaceae; g__Deinococcus; s__Deinococcus_geothermalis
ASV0253	a03fe7efece78e3220fca36c94341ec0	GCGTTAATCGGAATTACTGGGCGTAAAGCGCGCGTAGGTGGTTTGTTAAGTTGGATGTGAAATCCCCGGGCTCAACCTGGGAACTGCATTCAAAACTGACTGACTAGAGTATGGTAGAGGGTGGTGGAATTTCCTGTGTAGCGGTGAAATGCGTAGATATAGGAAGGAACACCAGTGGCGAAGGCGACCACCTGGACTAATACTGACACTGAGGTGCGAAAGCGTG	d__Bacteria; p__Proteobacteria; c__Gammaproteobacteria; o__Pseudomonadales; f__Pseudomonadaceae; g__Pseudomonas
ASV0254	01aa00676e834c4ff6299b646ddac3d2	GCGTTATCCGGATTCACTGGGTTTAAAGGGTGCGTAGGTGGGAATGTAAGTCAGTGGTGAAATCTCCGTGCTTAACATGGAAACTGCCATTGATACTATGTTTCTTGAATCTTCCGGAGGTTAGCGGAATATGTCATGTAGCGGTGAAATGCTTAGATATGACATAGAACACCAATTGCGAAGGCAGCTAACTACAGGGGCATTGACACTGAGGCACGAAAGCGTG	d__Bacteria; p__Bacteroidota; c__Bacteroidia; o__Chitinophagales; f__Chitinophagaceae; g__Segetibacter; s__uncultured_bacterium
ASV0255	eac5f713da2115df35a50d6f57b6801c	GCGTTGTTCGGAATTACTGGGCGTAAAGCGTACGTAGGCGGCTTTGTAAGTAAGAGGTGAAAGCCTGGAGCTCAACTCCAGAACTGCCTTTTAGACTGCATCGCTTGAATCCAGGAGAGGTGAGTGGAATTCCGAGTGTAGAGGTGAAATTCGTAGATATTCGGAAGAACACCAGTGGCGAAGGCGGCTCACTGGACTGGTATTGACGCTGAGGTACGAAAGCGTG	d__Bacteria; p__Proteobacteria; c__Alphaproteobacteria; o__Sphingomonadales; f__Sphingomonadaceae; g__Sphingomonas
ASV0256	97da48102b1998922ac200a0745bf29d	GCGTTGTTCGGATTCACTGGGCGTAAAGGGTGCGCAGGTGGCATGGTAAGTTTGATGTGAAAGCTTCGGGCTTAACCCGGAAATGGCATTGAATACTACTGTGCTGGAGGGTCGGAGGGGGGACTGGAATTCTTGGTGTAGCAGTGAAATGCGTAGATATCAAGAGGAACACCAGTGGCGAAGGCGAGTCCCTGGACGATACCTGACACTGAGGCACGAAAGCCAA	d__Bacteria; p__Verrucomicrobiota; c__Verrucomicrobiae; o__Pedosphaerales; f__Pedosphaeraceae; g__Ellin517; s__uncultured_bacterium
ASV0257	ba07b71d22959d3ed1d77d2bb3539115	GCGTTAATCGGAATTACTGGGCGTAAAGCGCACGCAGGTGGCTGAGTCAGTCGATTGTGAAAGCCCTGGGCTTAACCTGGGAATTGCAGTCGATACTACTTAGCTCGAGTATGGGAGAGGGCAGTGGAATTCTCGGTGTAGCGGTGAAATGCGTAGATATCGAGAGGAACATCAGTGGCGAAGGCGGCTGCCTGGCCCAATACTGACACTCAGGTGCGACAGCGTG	d__Bacteria; p__Proteobacteria; c__Gammaproteobacteria; o__CCD24; f__CCD24; g__CCD24
ASV0258	88c1610c522caca53d38fd88e24318e5	GCGTTATCCGGAATTATTGGGCGTAAAGAGCTCGTAGGCGGTTTGTCGCGTCTGCCGTGAAAGTCCGGGGCTTAACTCCGGATCTGCGGTGGGTACGGGCAGACTAGAGTGCAGTAGGGGAGACTGGAATTCCTGGTGTAGCGGTGAAATGCGCAGATATCAGGAGGAACACCGATGGCGAAGGCAGGTCTCTGGGCTGTAACTGACGCTGAGGAGCGAAAGCATG	d__Bacteria; p__Actinobacteriota; c__Actinobacteria; o__Micrococcales; f__Micrococcaceae
ASV0259	f7d3940b7fa6f6ffdfa9e08c3d28e8a7	GCGTTGTTCGGAATTACTGGGCGTAAAGCGCACGTAGGCGGATATTTAAGTCAGGGGTGAAATCCCAGAGCTCAACTCTGGAACTGCCTTTGATACTGGGTATCTTGAGTATGGAAGAGGTGAGTGGAATTGCGAGTGTAGAGGTGAAATTCGTAGATATTCGCAGGAACACCAGTGGCGAAGGCGGCTCACTGGTCCATAACTGACGCTGAGGTGCGAAAGCGTG	d__Bacteria; p__Proteobacteria; c__Alphaproteobacteria; o__Rhizobiales; f__Rhizobiaceae; g__Allorhizobium-Neorhizobium-Pararhizobium-Rhizobium
ASV0260	ee66acaed95e5167d5d94bcb59dcd129	GCGTTGCTCGGAATTACTGGGCGTAAAGGGAGCGTAGGCGGATAGTTTAGTCAGAGGTGAAAGCCCAGGGCTCAACCTTGGAATTGCCTTTGATACTGGCTATCTTGAGTATGGGAGAGGTTAGCGGAACTCCGAGTGTAGAGGTGAAATTCGTAGATATTCGGAAGAACACCAGTGGCGAAGGCGGCTAACTGGCCCATTACTGACGCTGAGGCTCGAAAGCGTG	d__Bacteria; p__Proteobacteria; c__Alphaproteobacteria; o__Caulobacterales; f__Caulobacteraceae; g__Caulobacter
ASV0261	e8ac28f2a3439dd5a99f9c2c68c14b7b	GCGTTGCTCGGAATTACTGGGCGTAAAGGGAGCGTAGGCGGACAGTTTAGTCAGAGGTGAAAGCCCAGGGCTCAACCTTGGAATTGCCTTTGATACTGACTGTCTTGAGTATGGGAGAGGTTAGCGGAACTCCGAGTGTAGAGGTGAAATTCGTAGATATTCGGAAGAACACCAGTGGCGAAGGCGGCTAACTGGCCCATTACTGACGCTGAGGCTCGAAAGCGTG	d__Bacteria; p__Proteobacteria; c__Alphaproteobacteria; o__Caulobacterales; f__Caulobacteraceae; g__Caulobacter; s__metagenome
ASV0262	917ea3982b779e90346ba853ea946801	GCGTTGTTCGGAATTACTGGGCGTAAAGGGCTCGTAGGCGGCCAACTAAGTCACACGTGAAATCCCTCGGCTCAACCGGGGAACTGCGTGTGAGACTGGATGGCTTGAGTTTGGGAGAGGAATGCGGAATTCCAGGTGTAGCGGTGAAATGCGTAGATATCTGGAGGAACACCGGTGGCGAAGGCGGCATTCTGGACCAATACTGACGCTGAGGAGCGAAAGCCAG	d__Bacteria; p__Acidobacteriota; c__Vicinamibacteria; o__Vicinamibacterales; f__uncultured; g__uncultured
ASV0263	e377f414e669addf22cdaae15aeaec49	GCGTTGTCCGGAATTATTGGGCGTAAAGGGCTCGTAGGCGGTCTGTTGCGTCAGGAGTGAAAACTCGGGGCTTAACCCCGAGCCTGCTTCTGATACGGGCAGACTAGAGGTATGCAGGGGAGAACGGAATTCCTGGTGTAGCGGTGAAATGCGCAGATATCAGGAGGAACACCGGTGGCGAAGGCGGTTCTCTGGGCATTACCTGACGCTGAGGAGCGAAAGTGTG	d__Bacteria; p__Actinobacteriota; c__Actinobacteria; o__Propionibacteriales; f__Nocardioidaceae; g__Marmoricola
ASV0264	473288b6e2fc700ffad4b061f6658705	GCGTTAATCGGAATTACTGGGCGTAAAGCGTGCGCAGGCGGTAATGCAAGACAGATGTGAAATCCCCGGGCTTAACCTGGGAACTGCATTTGTGACTGCATTGCTGGAGTGCGGCAGAGGGGGATGGAATTCCGCGTGTAGCAGTGAAATGCGTAGATATGCGGAGGAACACCGATGGCGAAGGCAATCCCCTGGGCCTGCACTGACGCTCATGCACGAAAGCGTG	d__Bacteria; p__Proteobacteria; c__Gammaproteobacteria; o__Burkholderiales; f__Comamonadaceae; g__Pseudorhodoferax
ASV0265	56ff2e9dc1bc6eecb2cf78c78ffc5a9c	GCGTTGTCCGGATTTACTGGGCGTAAAGAGCGCGCAGGCGGTCGTTCAAGTCGAGTGTGAAAGCCCCCGGCTCAACTGGGGAGGGTCATTCGATACTGATCGACTCGAAGGCAGGAGAGGGAAGCGGAATTCCCGGTGTAGTGGTGAAATGCGTAGATATCGGGAGGAACACCAGTGGCGAAGGCGGCTTCCTGGCCTGTTCTTGACGCTGAGGCGCGAAAGCTAG	d__Bacteria; p__Chloroflexi; c__KD4-96; o__KD4-96; f__KD4-96; g__KD4-96
ASV0266	8af5f89d45cc0bd17a54452d53c2866c	GCGTTAATCGGAATTACTGGGCGTAAAGCGCGCGTAGGTGGTTTGTTAAGTTGGATGTGAAATCCCCGGGCTCAACCTGGGAACTGCATTCAAAACTGACTGACTAGAGTGTGGTAGAGGGTGGTGGAATTTCCTGTGTAGCGGTGAAATGCGTAGATATAGGAAGGATTTTTAAATGATACGGCGACCACCGAGATCTACACTGACACTGAGGTGCGAAAGCGTG	d__Bacteria; p__Proteobacteria; c__Gammaproteobacteria; o__Pseudomonadales; f__Pseudomonadaceae; g__Pseudomonas
ASV0267	311504ef5edeb3253e0d0f943d0314f6	GCGTTAATCGGATTTACTGGGCGTAAAGCGCGCGTAGGTGGCCAATTAAGTCAAATGTGAAATCCCCGAGCTTAACTTGGGAATTGCATTCGATACTGGTTGGCTAGAGTATGGGAGAGGATGGTAGAATTCCAGGTGTAGCGGTGAAATGCGTAGAGATCTGGAGGAATACCGATGGCGAAGGCAGCCATCTGGCCTAATACTGACACTGAGGTGCGAAAGCATG	d__Bacteria; p__Proteobacteria; c__Gammaproteobacteria; o__Pseudomonadales; f__Moraxellaceae; g__Acinetobacter
ASV0268	8526fd1b3743e16da6e03a6cf919670b	GCGTTATCCGGATTCACTGGGTTTAAAGGGTGCGTAGGTGGGAATGTAAGTCAGTGGTGAAATCTCCGTGCTTAACATGGAAACTGCCATTGATACTATGTTTCTTGAATCTTCCGGAGGTCAGCGGAATATGTCATGTAGCGGTGAAATGCTTAGATATGACATAGAACACCAATTGCGAAGGCAGCTGACTACAGGAGCATTGACACTGAGGCACGAAAGCGTG	d__Bacteria; p__Bacteroidota; c__Bacteroidia; o__Chitinophagales; f__Chitinophagaceae; g__Segetibacter; s__uncultured_Niastella
ASV0269	6e416563e009435751f52c9190da47da	GCGTTACTCGGAATTACTGGGCGTAAAGCGTGCGTAGGTGGTTCGTTAAGTCTGATGTGAAAGCCCTGGGCTCAACCTGGGAATTGCATTGGAAACTGGCGGGCTAGAGTACGGTAGAGGGTAGTGGAATTCCTGGTGTAGCAGTGAAATGCGTAGAGATCAGGAGGAACATCCGTGGCGAAGGCGACTACCTGGACCAGTACTGACACTGAGGCACGAAAGCGTG	d__Bacteria; p__Proteobacteria; c__Gammaproteobacteria; o__Xanthomonadales; f__Xanthomonadaceae; g__Luteimonas
ASV0270	3fb857bbe25d2611fcd147b3d536b621	GCGTTATTCGGAATTACTGGGCGTAAAGCGCACGTAGGCGGCTTTGTAAGTCAGAGGTGAAAGCCTGGAGCTCAACTCCAGAACTGCCTTTGAGACTGCATCGCTTGAATCCAGGAGAGGTGAGTGGAATTCCGAGTGTAGAGGTGAAATTCGTAGATATTCGGAAGAACACCAGTGGCGAAGGCGACTCACTGGACACGTATTGACGCTGAGGTGCGAAAGCGTG	d__Bacteria; p__Proteobacteria; c__Alphaproteobacteria; o__Sphingomonadales; f__Sphingomonadaceae; g__Sphingomonas
ASV0271	f922ab5675ad114a980fff19284cf7e2	GCGTTAATCGGAATTACTGGGCGTAAAGCGCGCGTAGGTGGTTTGTTAAGTTGGATGTGAAAGCCCCGGGCTCAACCTGGGAACTGCATCCGAAACTGGCAGGCTTGAGTCTTGTAGAGGGGGGTAGAATTCCAGGTGTAGCGGTGAAATGCGTAGAGATCTGGAGGAATACCGGTGGCGAAGGCGGCCCCCTGGACAAAGACTGACGCTCAGGTGCGAAAGCGTG	d__Bacteria; p__Proteobacteria; c__Gammaproteobacteria; o__Enterobacterales; f__Enterobacteriaceae
ASV0272	dde3547ef7f6e51379dd64725ff011bd	GCGTTGTCCGGAATTACTGGGCGTAAAGAGCTCGTAGGTGGTTTGTCGCGTTGTTCGTGAAAACTCACAGCTCAACTGTGGGCGTGCGGGCGATACGGGCAGACTAGAGTACTGCAGGGGAGACTGGAATTCCTGGTGTAGCGGTGGAATGCGCAGATATCAGGAGGAACACCGGTGGCGAAGGCGGGTCTCTGGGCAGTAACTGACGCTGAGGAGCGAAAGCGTG	d__Bacteria; p__Actinobacteriota; c__Actinobacteria; o__Corynebacteriales; f__Mycobacteriaceae; g__Mycobacterium
ASV0273	609f1a5a4e6566a60352c2c8e8bb908c	GTGTTAGTCATCTTTATTAGGTTTAAAGGGTACCTAGACGGTAAATTAAACTCTAAATGAGTACTTTTTTACTAGAGTTTTATAAGAGAAGGAAGAATTTCTGGAGTAGAGATAAAATGCTTTGATACCAGAAAGACTGGTAACGGCGAAGGCATCCTTCTATGTAAAAACTGACGTTGAGGGACGAAGGCTTG	d__Bacteria; p__Proteobacteria; c__Alphaproteobacteria; o__Rickettsiales; f__Mitochondria; g__Mitochondria
ASV0274	f338ff631420e6f49432d69bcaf613b0	GCGTTAATCGGAATTACTGGGCGTAAAGCGCGCGTAGGCGGCTGCCTAAGTCGGATGTGAAAGCCCCGGGCTCAACCTGGGAACTGCATTCGATACTGGGCGCCTAGAGTATGAGAGAGGGAGGTAGAATTCCACGTGTAGCGGTGAAATGCGTAGATATGTGGAGGAATACCGGTGGCGAAGGCGGCCTCCTGGTTCAATACTGACGCTGAGGTGCGAAAGCGTG	d__Bacteria; p__Proteobacteria; c__Gammaproteobacteria
ASV0275	540c91aa66eb6f311636b482d5f79700	GCGTTAATCGGAATTACTGGGCGTAAAGCGTGCGCAGGCGGTTATGTAAGACAGGTGTGAAATCCCAGGGCTTAACCTTGGAACTGCATTTGTGACTGCATAGCTAGAGTACGGTAGAGGGGGATGGAATTCCGCGTGTAGCAGTGAAATGCGTAGATATGCGGAGGAACACCGATGGCGAAGGCAATCCCCTGGACCTGTACTGACGCTCATGCACGAAAGCGTG	d__Bacteria; p__Proteobacteria; c__Gammaproteobacteria; o__Burkholderiales; f__Comamonadaceae; g__Caenimonas
ASV0276	cc6f7ab584ba0b35503d8399c50b76ad	GCGTTATCTGGAATTATTGGGCGTAAAGAGCTCGTAGGCGGTTTGTCGCGTCTGCTGTGAAAGACCGGGGCTCAACTCCGGTTCTGCAGTGGGTACGGGCAGACTAGAGTGCAGTAGGGGAGACTGGAATTCCTGGTGTAGCGGTGAAATGCGCAGATATCAGGAGGAACACCGATGGCGAAGGCAGGTCTCTGGGCTGTAACTGACGCTGAGGAGCGAAAGCATG	d__Bacteria; p__Actinobacteriota; c__Actinobacteria; o__Micrococcales; f__Micrococcaceae; g__Paenarthrobacter
ASV0277	ffc249c5a7e1f45da259e3da6a9eadfb	GCGTTATTCGGAATTATTGGGCGTAAAGGGCGCGTAGGCGGCCCGGTAAGTCAAAGGTGAAATCCCTCGGCTCAACTGAGGAACTGCCTTTGAAACTGTCGGGCTTGAGGCCGGGAGGGGGTAGCGGAATTCCCAGTGTAGCGGTGAAATGCGTAGATATTGGGAGGAACACCGGTGGCGAAGGCGGCTACCTGGACCGGTTCTGACGCTGATGCGCGAAAGCGTG	d__Bacteria; p__Acidobacteriota; c__Thermoanaerobaculia; o__Thermoanaerobaculales; f__Thermoanaerobaculaceae; g__Subgroup_10; s__uncultured_soil
ASV0278	3425e70523ec5bc458ec012fa65f6f99	GCGTTAATCGGAATTACTGGGCGTAAAGCGTGCGCAGGCGGTTTGTCGCGTCTGCTGTGAAAACTTCAGGCTCAACCTGGGGCTTGCAGTGGGTACGGGCAGACTAGAGTGCGGTAGGGGTGACTGGAATTCCTGGTGTAGCGGTGGAATGCGCAGATATCAGGAGGAACACCGATGGCGAAGGCAGGTCTCTGGGCATTAACTGACGCTGAGGAGCGAAAGCATG	d__Bacteria; p__Actinobacteriota; c__Actinobacteria; o__Micrococcales; f__Cellulomonadaceae; g__Cellulomonas
ASV0279	777d7e13c31ac324bc21f7816fe1ba10	GCGTTATCCGGAATTATTGGGCGTAAAGAGCTCGTAGGCGGTTTGTCGCGTCTGCTGTGAAAGACCGGGGCTCAACTCCGGTTCTGCAGTGGGTACGGGCAGACTAGAGTGCAGTAGGGGAGACTGGAATTCCTGGTGTAGCGGTGAAATGCGCAGATATCAGGGGGAACACCGATGGCGAAGGCAGGTCTCTGGGCTGTAACTGACGCTGAGGAGCGAAAGCATG	d__Bacteria; p__Actinobacteriota; c__Actinobacteria; o__Micrococcales; f__Micrococcaceae; g__Paenarthrobacter
ASV0280	1c53ac7775da7921caa2fe4b0cb5f516	GCGTTATCCGGAATTATTGGGCGTAAAGCGCGCGCAGGCGGTCTTTTAAGTCTGATGTGAAAGCCCACGGCTCAACCGTGGAGGGTCATTGGAAACTGGGAGACTTGAGTGCAGAAGAGGAGAGTGGAATTCCACGTGTAGCGGTGAAATGCGTAGAGATGTGGAGGAACACCAGTGGCGAAGGCGACTCTCTGGTCTGTAACTGACGCTGAGGAGCGAAAGCGTG	d__Bacteria; p__Firmicutes; c__Bacilli; o__Bacillales; f__Bacillaceae; g__Bacillus
ASV0281	2240cc48f5449abb738406570aedc93a	GCGTTATCCGGATTTATTGGGTTTAAAGGGTCCGTAGGCGGATGTGTAAGTCAGTGGTGAAATCTCGCAGCTTAACTGCGAAACTGCCATTGATACTGCATGTCTTGAGTAAATTTGAAGTGGCTGGAATAAGTAGTGTAGCGGTGAAATGCATAGATATTACTTAGAACACCAATTGCGAAGGCAGGTCACTAAGATTTAACTGACGCTGATGGACGAAAGCGTG	d__Bacteria; p__Bacteroidota; c__Bacteroidia; o__Flavobacteriales; f__Weeksellaceae; g__Chryseobacterium
ASV0282	229313c833d92f666a1c632efad98995	GCGTTACTCGGAATTACTGGGCGTAAAGCGTGCGTAGGTGGTTGTTTAAGTCTGTTGTGAAAGCCCTGGGCTCAACCTGGGAATTGCAGTGGATACTGGGCGACTAGAGTGTGGTAGAGGATAGTGGAATTTCCGGTGTAGCAGTGAAATGCGTAGAGATCGGAAGGAACATCTGTGGCGAAGGCGACTATCTGGGCCAACACTGACACTGAGGCACGAAAGCGTG	d__Bacteria; p__Proteobacteria; c__Gammaproteobacteria; o__Xanthomonadales; f__Xanthomonadaceae; g__Pseudoxanthomonas
ASV0283	3a5d7dd74db64f3636ee1cd235934632	GCGTTGTCCGGAATTACTGGGCGTAAAGAGCTCGTAGGTGGTTTGTCGCGTCGTTTGTGTAAGCCCGCAGCTTAACTGCGGGACTGCAGGCGATACGGGCATAACTTGAGTGCTGTAGGGGAGACTGGAATTCCTGGTGTAGCGGTGGAATGCGCAGATATCAGGAGGAACACCGATGGCGAAGGCAGGTCTCTGGGCAGTAACTGACGCTGAGGAGCGAAAGCATG	d__Bacteria; p__Actinobacteriota; c__Actinobacteria; o__Corynebacteriales; f__Corynebacteriaceae; g__Corynebacterium
ASV0284	7520825a93ffee23307db62d183645ae	GCGTTATCCGGAATCATTGGGTTTAAAGGGTCCGTAGGCGGTTTAATAAGTCAGTGGTGAAAGCCCATCGCTCAACGGTGGAACGGCCATTGATACTGTTAAACTTGAATTATTAGGAAGTAACTAGAATATGTAGTGTAGCGGTGAAATGCTTAGAGATTACATGGAATACCAATTGCGAAGGCAGGTTACTACTAATGGATTGACGCTGATGGACGAAAGCGTG	d__Bacteria; p__Bacteroidota; c__Bacteroidia; o__Flavobacteriales; f__Flavobacteriaceae; g__Flavobacterium
ASV0285	78910d394b3b5cf819017a313177d960	GCGTTGTTCGGATTTACTGGGCGTAAAGCGCACGTAGGCGGATTGTTAAGTTAGGGGTGAAATCCCAGGGCTCAACCCTGGAACTGCCTTTAATACTGGCAATCTCGAGTCCGGAAGAGGTGAGTGGAATTCCGAGTGTAGAGGTGAAATTCGTAGATATTCGGAGGAACACCAGTGGCGAAGGCGGCTCACTGGTCCGGTACTGACGCTGAGGTGCGAAAGCGTG	d__Bacteria; p__Proteobacteria; c__Alphaproteobacteria; o__Rhizobiales; f__Rhizobiaceae; g__Mesorhizobium
ASV0286	92bf261717a35f89150ca97aa44e9d0c	GCGTTGTCCGGAATTATTGGGCGTAAAGCGCGCGCAGGCGGCTCCTTAAGTCTGATGTGAAAGCCCACGGCTCAACCGTGGAGGGTCATTGGAAACTGGGGAGCTTGAGTGCAGGAGAGGGGAGCGGAATTCCACGTGTAGCGGTGAAATGCGTAGAGATGTGGAGGAACACCAGTGGCGAAGGCGGCTCTCTGGCCTGTAACTGACGCTGAGGCGCGAAAGCGTG	d__Bacteria; p__Firmicutes; c__Bacilli; o__Bacillales; f__Bacillaceae; g__Geobacillus
ASV0287	fda80081ea171663248d4f28a7052499	GCGTTAATCGGAATTACTGGGCGTAAAGCGCACGCAGGCGGTTTGTTAAGTCAGATGTGAAATCCCCGGGCTCAACCTGGGAACTGCATTTGATACTGGCAAGCTTGAGTCTCGTAGAGGGGGGTAGAATTCCAGGTGTAGCGGTGAAATGCGTAGAGATCTGGAGGAATACCGGTGGCGAAGGCGGCCCCCTGGACGAAGACTGACGCTCAGGTGCGAAAGCGTG	d__Bacteria; p__Proteobacteria; c__Gammaproteobacteria; o__Enterobacterales; f__Enterobacteriaceae; g__Escherichia-Shigella
ASV0288	d7ebb785c52030ff8b576bf2c05173d4	GCGTTATCCGGATTTATTGGGTTTAAAGGGTGCGTAGGCGGCTTATTAAGTCAGGGGTGAAAGACGGTGGCTCAACCATCGCAGTGCCTTTGATACTGATGAGCTTGAATACACTAGAGGTAGGCGGAATGTGACAAGTAGCGGTGAAATGCATAGATATGTCACAGAACACCGATTGCGAAGGCAGCTTACTATGGTGTAATTGACGCTGAGGCACGAAAGCGTG	d__Bacteria; p__Bacteroidota; c__Bacteroidia; o__Sphingobacteriales; f__Sphingobacteriaceae; g__Pedobacter
ASV0289	4c494f269964abbcf189c7edbcb05da0	GCGTTGTCCGGAATTATTGGGCGTAAAGAGCTCGTAGGCGGTTTGTCGCGTCTGGTGTGAAAACTCAAGGCTCAACCTTGAGCTTGCATCGGGTACGGGCAGACTAGAGTGCGGTAGGGGTGACTGGAATTCCTGGTGTAGCGGTGGAATGCGCAGATATCAGGAGGAACACCGATGGCGAAGGCAGGTCACTGGGCCGCAACTGACGCTGAGGAGCGAAAGCATG	d__Bacteria; p__Actinobacteriota; c__Actinobacteria; o__Micrococcales
ASV0290	2dffceb799aa218477c1e7be5fd25833	GCGTTGTTCGGAATTACTGGGCGTAAAGCGCACGTAGGCGGATATTTAAGTCAGGGGTGAAATCCCAGAGCTCAACTCTGGAACTGCCTTTGATACTGGGTATCTCGAGTATGGAAGAGGTGAGTGGAATTCCGAGTGTAGAGGTGAAATTCGTAGATATTCGGAGGAACACCAGTGGCGAAGGCGGCTCACTGGTCCATTACTGACGCTGAGGTGCGAAAGCGTG	d__Bacteria; p__Proteobacteria; c__Alphaproteobacteria; o__Rhizobiales; f__Rhizobiaceae; g__Allorhizobium-Neorhizobium-Pararhizobium-Rhizobium
ASV0291	6090cc279958bcd9afdeb93eeecbd2cc	GCGTTAATCGGAATTACTGGGCGTAAAGCGAGTGTAGGTGGCTCATTAAGTCACATGTGAAATCCCCGGGCTTAACCTGGGAACTGCATGTGATACTGGTGGTGCTAGAATATGTGAGAGGGAAGTAGAATTCCAGGTGTAGCGGTGAAATGCGTAGAGATCTGGAGGAATACCGATGGCGAAGGCAGCTTCCTGGCATAATATTGACACTGAGATTCGAAAGCGTG	d__Bacteria; p__Proteobacteria; c__Gammaproteobacteria; o__Pseudomonadales; f__Moraxellaceae; g__Enhydrobacter
ASV0292	6409452004735fdb54b7ce758ce634a8	GCGTTGTCCGGAATTATTGGGCGTAAAGCGCGCGCAGGCGGTTTCTTAAGTCTGATGTGAAAGCCCCCGGCTCAACCGGGGAGGGTCATTGGAAACTGGGGAACTTGAGTGCAGAAGAGGAGAGTGGAATTCCACGTGTAGCGGTGAAATGCGTAGAGATGTGGAGGAACACCAGTGGCGAAGGCGACTCTCTGGTCTGTAACTGACGCTGAGGCGCGAAAGCGTG	d__Bacteria; p__Firmicutes; c__Bacilli; o__Bacillales; f__Bacillaceae; g__Bacillus
ASV0293	c98064ee0e61c40f2e0cab2dd6e00fcd	GCGTTGTCCGGAATTATTGGGCGTAAAGAGCTCGTATGCGGCTTAGTAAGTCGGCGGTGAAATACCGAGGCTCAACCTCGGCACTGCCGTCGATACTGCTATGGCTAGAGTTTGGTAGAGGAGAACGGAATTCCCGGTGTAGCGGTGGAATGCGCAGATATCGGGAGGAACACCTGTAGCGAAGGCGGTTCTCTGGGCCAATACTGACGCTGAGGAGCGAAAGCGTG	d__Bacteria; p__Actinobacteriota; c__Acidimicrobiia; o__Actinomarinales; f__uncultured; g__uncultured
ASV0294	42885fca39b9012d2003eb007c841050	GCGTTATTCGGAATTACTGGGCGTAAAGCGCACGTAGGCGGCTTTGTAAGTCAGAGGTGAAAGCCTGGAGCTCAACTCCAGAACTGCCTTTGAGACTGCATCGCTTGAATCATGGAGAGGTGAGTGGAATTCCGAGTGTAGAGGTGAAATTCGTAGATATTCGGAAGAACACCAGTGGCGAAGGCGACTCACTGGACATGTATTGACGCTGAGGTGCGAAAGCGTG	d__Bacteria; p__Proteobacteria; c__Alphaproteobacteria; o__Sphingomonadales; f__Sphingomonadaceae; g__Sphingomonas
ASV0295	82ffd3485adbb3bb549413d6d3cffec9	GCGTTAATCGGAATTACTGGGCGTAAAGCGTGCGCAGGCGGTTGTGCAAGACAGATGTGAAATCCCCGGGCTTAACCTGGGAACTGCATTTGTGACTGCACGGCTAGAGTGTGTCAGAGGGGGGTAGAATTCCACGTGTAGCAGTGAAATGCGTAGATATGTGGAGGAATACCGATGGCGAAGGCAGCCCCCTGGGATAACACTGACGCTCATGCACGAAAGCGTG	d__Bacteria; p__Proteobacteria; c__Gammaproteobacteria; o__Burkholderiales; f__Oxalobacteraceae
ASV0296	cfd126dbe5b6be53aaf2abd330ac8bcd	GCGTTAATCGGAATTACTGGGCGTAAAGCGTGCGCAGGCGGTTTTGTAAGACAGGCGTGAAATCCCCGAGCTCAACTTGGGAATGGCGCTTGTGACTGCAAGGCTAGAGTATGTCAGAGGGGGGTAGAATTCCACGTGTAGCAGTGAAATGCGTAGAGATGTGGAGGAATACCGATGGCGAAGGCAGCCCCCTGGGACGTCACTGACGCTCATGCACGAAAGCGTG	d__Bacteria; p__Proteobacteria; c__Gammaproteobacteria; o__Burkholderiales; f__Burkholderiaceae; g__Cupriavidus
ASV0297	0e4f40378b1442621df4106f42cadb71	GCGTTATCCGGATTTATTGGGTTTAAAGGGTCCGTAGGCTGATGTGTAAGTCAGTGGTGAAATCTCACAGCTTAACTGTGAAACTGCCATTGATACTGCATGTCTTGAGTGTTGTTGAAGTAGCTGGAATAAGTAGTGTAGCGGTGAAATGCATAGATATTACTTAGAACACCAATTGCGAAGGCAGGTTACTAAGCAACAACTGACGCTGATGGACGAAAGCGTG	d__Bacteria; p__Bacteroidota; c__Bacteroidia; o__Flavobacteriales; f__Weeksellaceae; g__Chryseobacterium
ASV0298	e2b69075edb879c2bca493e1b3ca64bf	GCGTTATCCGGATTTATTGGGTTTAAAGGGTGCGTAGGCGGCTTTTTAAGTCAGAGGTGAAAGACGGTGGCTCAACCATCGCAGTGCCTTTGATACTGAAGAGCTTGAATGAACTAGAGGTAGGCGGAATGTGACAAGTAGCGGTGAAATGCATAGATATGTCACAGAACACCAATTGCGAAGGCAGCTTACTATGGTTTAATTGACGCTGAGGCACGAAAGCGTG	d__Bacteria; p__Bacteroidota; c__Bacteroidia; o__Sphingobacteriales; f__Sphingobacteriaceae; g__Arcticibacter
ASV0299	18bea874a65a36afbcbd746115687482	GCGTTGTCCGGAATTATTGGGCGTAAAGGGCTCGTAGGCGGTTTGTCGCGTCGGGAGTGAAAACTCAGGGCTTAACCCTGAGCCTGCTTCCGATACGGGCAGACTAGAGGTATGCAGGGGAGAATGGAATTCCTGGTGTAGCGGTGAAATGCGCAGATATCAGGAGGAACACCGGTGGCGAAGGCGGTTCTCTGGGCATTACCTGACGCTGAGGAGCGAAAGTGTG	d__Bacteria; p__Actinobacteriota; c__Actinobacteria; o__Propionibacteriales; f__Nocardioidaceae
ASV0300	a09a8b96be76bdd454b20d4bfee25f34	GCGTTATCCGGAATTATTGGGCGTAAAGAGCTCGTAGGCGGTTTGTCGCGTCTGCTGTGAAAACTGGAGGCTCAACCTCCAGCCTGCAGTGGGTACGGGCAGACTAGAGTGCGGTAGGGGAGATTGGAATTCCTGGTGTAGCGGTGGAATGCGCAGATATCAGGAGGAACACCGATGGCGAAGGCAGATCTCTGGGCCGTAACTGACGCTGAGGAGCGAAAGCATG	d__Bacteria; p__Actinobacteriota; c__Actinobacteria; o__Micrococcales; f__Microbacteriaceae
ASV0301	b6ec5407a891e123d7a64432c49ed7a9	GCGTTGTTCGGAATTACTGGGCGTAAAGCGCGCGTAGGCGGCTTTGTAAGTTAGAGGTGAAAGCCCGGGGCTCAACCCCGGAACTGCCTTTAAGACTGCATCGCTTGAATCCAGGAGAGGTGAGTGGAATTCCGAGTGTAGAGGTGAAATTCGTAGATATTCGGAAGAACACCAGTGGCGAAGGCGGCTCACTGGACTGGTATTGACGCTGAGGTGCGAAAGCGTG	d__Bacteria; p__Proteobacteria; c__Alphaproteobacteria; o__Sphingomonadales; f__Sphingomonadaceae
ASV0302	322f4346ef672338c2d483a19f37a635	GCGTTGTTCGGATTTACTGGGCGTAAAGCGCACGTAGGCGGATTGTTAAGTGAGAGGTGAAATCCCGGAGCTCAACTCCGGAACTGCCTTTCATACTGGCAATCTAGAGTCCGGAAGAGGTAAGTGGAACTCCTAGTGTAGAGGTGGAATTCGTAGATATTAGGAAGAACACCAGTGGCGAAGGCGGCTTACTGGTCCGGTACTGACGCTGAGGTGCGAAAGCGTG	d__Bacteria; p__Proteobacteria; c__Alphaproteobacteria; o__Rhizobiales; f__Devosiaceae; g__Devosia; s__Devosia_glacialis
ASV0303	d4edf7edb27fe4413d380aa1f91b5595	GCGTTGTCCGGATTTATTGGGTTTAAAGGGTGCGTAGGCGGCCTTATAAGTCAGTGGTGAAAGCCCACAGCTCAACTGTGGAACTGCCATTGATACTGTAAGGCTTGAGTACAGACGAGGTAGGCGGAATTGATGGTGTAGCGGTGAAATGCATAGATACCATCAAGAACACCGATTGCGTAGGCAGCTTACTAGGCTGTAACTGACGCTGAGGCACGAAAGCGTG	d__Bacteria; p__Bacteroidota; c__Bacteroidia; o__Cytophagales; f__Hymenobacteraceae; g__Adhaeribacter; s__uncultured_Bacteroidetes
ASV0304	6f2ffd0d36d93a58565b12420af366dd	GCGTTAATCGGAATTACTGGGCGTAAAGCGCACGCAGGCGGTTTGTTAAGTCAGATGTGAAATCCCCGGGCTCAACCTGGGAACTGCATCTGATACTGGCAAGCTTGAGTCTCGTAGAGGGGGGTAGAATTCCAGGTGTAGCGGTGAAATGCGTAGAGATCTGGAGGAATACCGGTGGCGGAGGCGGCCCCCTGGACGAAGACTGACGCTCAGGTGCGAAAGCGTG	d__Bacteria; p__Proteobacteria; c__Gammaproteobacteria; o__Enterobacterales; f__Enterobacteriaceae; g__Escherichia-Shigella
ASV0305	a10d867c513b257916f0599ac0c992d7	ACGTTGTTCGGAATCACTGGGCTTAAAGGGCGCGTAGGCGGGCGACCAAGTCAAGGGTGAAATCTTTCGGCTCAACCGGAAAACAGCCCCTGATACTGGCCGTCTTGAGGGAGGTAGGGGCATGCGGAACTTCCGGTGGAGCGGTGAAATGCGTTGATATCGGAAGGAACTCCGGTGGCGAAAGCGGCGTGCTGGATCTCTTCTGACGCTGAGGCGCGAAAGCTAG	d__Bacteria; p__Planctomycetota; c__Planctomycetes; o__Gemmatales; f__Gemmataceae; g__uncultured
ASV0306	3d26c5bc06a89cbef52186358978cf47	GCGTTATCCGGATTCACTGGGTTTAAAGGGTGCGTAGGCGGGTTGGTAAGTCCGTGGTGAAATCTCCGAGCTTAACTCGGAAACTGCCGTGGATACTATCAGTCTTGAATATCGTTGAGGTAAGCGGAATATGTCATGTAGCGGTGAAATGCTTAGATATGACATAGAACACCAATTGCGAAGGCAGCTTACTGAACGGTCATTGACGCTGAGGCACGAAAGCGTG	d__Bacteria; p__Bacteroidota; c__Bacteroidia; o__Chitinophagales; f__Chitinophagaceae; g__Puia; s__uncultured_Niastella
ASV0307	9d8cdf0e1b50008453b5e18fe52afe6f	GCGTTGTCCGGATTTATTGGGCGTAAAGCGAGCGCAGGCGGTTTCTTAAGTCTGATGTGAAAGCCCCCGGCTCAACCGGGGAGGGTCATTGGAAACTGGGAGACTTGAGTGCAGAAGAGGAGAGTGGAATTCCATGTGTAGCGGTGAAATGCGTAGATATATGGAGGAACACCAGTGGCGAAGGCGGCTCTCTGGTCTGTAACTGACGCTGAGGCTCGAAAGCGTG	d__Bacteria; p__Firmicutes; c__Bacilli; o__Lactobacillales; f__Enterococcaceae; g__Enterococcus
ASV0308	feb83673cff1d350ad12d4b9a8635365	GCGTTATCCGGATTTATTGGGTTTAAAGGGTGCGTAGGCGGCTTATTAAGTCAGGGGTGAAAGACGGTGGCTCAACCATCGCAGTGCCTTTGATACTGATGAGCTTGAATACACTTGAGGTAGGCGGAATGTGACAAGTAGCGGTGAAATGCATAGATATGTCACAGAACACCAATTGCGAAGGCAGCTTACTAAAGTGTTATTGACGCTGAGGCACGAAAGCGTG	d__Bacteria; p__Bacteroidota; c__Bacteroidia; o__Sphingobacteriales; f__Sphingobacteriaceae
ASV0309	89314b1cbdabc270b6258f44aff5e48e	GCGTTGTCCGGAATTATTGGGCGTAAAGCGCGCGCAGGTGGTCTCTTAAGTCTGATGTAAAAGCCCCCGGCTCAACCGGGGAGGGTCATTGGAAACTGGGAGACTTGAGTGCAGGAGAGAAGAGTGGAATTCCACGTGTAGCGGTGAAATGCGTAGAGATGTGGAGGAACACCAGTGGCGAAGGCGACTCTTTGGCCTGTAACTGACACTGAGGCGCGAAAGCGTG	d__Bacteria; p__Firmicutes; c__Bacilli; o__Bacillales; f__Bacillaceae; g__Bacillus
ASV0310	f297045db27ac2d0981724773532cb80	GCGTTGTCCGGATTTATTGGGTTTAAAGGGTGCGTAGGCGGCCTTATAAGTCAGTGGTGAAAGCCCACAGCTCAACTGTGGAACTGCCATTGATACTGTAAGGCTTGAGTACAGACGAGGTAGGCGGAATTGATGGTGTAGCGGTGAAATGCATAGATACCATCAAGAACACCGATTGCGAAGGCAGCTTACTAGGCTGTAACTGACGCTGAGGCACGAAAGCGTG	d__Bacteria; p__Bacteroidota; c__Bacteroidia; o__Cytophagales; f__Hymenobacteraceae; g__Adhaeribacter
ASV0311	148d8e950dafb7ed4b8a0184104bba0a	GCGTTATTCGGAATTACTGGGCGTAAAGCGTACGTAGGCGGCTTTGCAAGTTAGAGGTGAAAGCCTGGAGCTCAACTCCAGAACTGCCTTTAAAACTGCATCGCTTGAATCCAGGAGAGGTGAGTGGAATTCCGAGTGTAGAGGTGAAATTCGTAGATATTCGGAAGAACACCAGTGGCGAAGGCGGCTCACTGGACTGGTATTGACGCTGAGGTGCGAAAGCGTG	d__Bacteria; p__Proteobacteria; c__Alphaproteobacteria; o__Sphingomonadales; f__Sphingomonadaceae; g__Sphingomonas
ASV0312	e4d9b40d252a283611e90d3f2fb50277	GCGTTGCTCGGAATCATTGGGCGTAAAGGGTAGGTAGGTGGTCTTATTTGTCTGGGGTGAAAGCCTTGAGCTTAACTCAAGAAGTGCCTCGGAAACGGTAAGACTTTGAGTCTCGGAGAGGGTCGTGGAATTCCCGGTGTAGCGGTGAAATGCGTAGAGATCGGGAGGAACACCAGCGGCGAAGGCGGCGACCTGGACGAGCACTGACACTCAACTACGAAAGCGTG	d__Bacteria; p__Bdellovibrionota; c__Oligoflexia; o__0319-6G20; f__0319-6G20; g__0319-6G20
ASV0313	271229fc92277a8e7b00a0bbf25181be	GCGTTAATCGGAATTACTGGGCGTAAAGCGCACGCAGGCGGTCTGTCAAGTCGGATGTGAAATCCCCGGGCTCAACCTGGGAACTGCATTCGAAACTGGCAGGCTAGAGTCTTGTAGAGGGGGGTAGAATTCCAGGTGTAGCGGTGAAATGCGTAGAGATCTGGAGGAATACCGGTGGCGGAGGCGGCCCCCTGGACAAAGACTGACGCTCAGGTGCGAAAGCGTG	d__Bacteria; p__Proteobacteria; c__Gammaproteobacteria; o__Enterobacterales; f__Enterobacteriaceae
ASV0314	c4de607958be85c4e133caaf04c5448a	GCGTTGTTCGGAATTACTGGGCGTAAAGCGCGCGTAGGCGGCTTTGTAAGTTAGAGGTGAAAGCCCGAAGCTCAACTTCGGAATTGCCTTTAAGACTGCATCGCTAGAATCATGGAGAGGTGAGTGGAATTCCGAGTGTAGAGGTGAAATTCGTAGATATTCGGAAGAACACCAGTGGCGAAGGCGACTCACTGGACATGTATTGACGCTGAGGTGCGAAAGCGTG	d__Bacteria; p__Proteobacteria; c__Alphaproteobacteria; o__Sphingomonadales; f__Sphingomonadaceae; g__Sphingomonas
ASV0315	565b55b6b66064971176f43f7620e8bf	GCGTTAATCGGAATTACTGGGCGTAAAGCGTGCGCAGGCGGTTTTGTAAGTCTGTCGTGAAATCCCCGGGCTTAACCTGGGAATGGCGATGGAGACTGCAAGGCTAGAGTTTGGCAGAGGGGGGTAGAATTCCACGTGTAGCAGTGAAATGCGTAGAGATGTGGAGGAACACCGATGGCGAAGGCAGCCCCCTGGGTCAAGACTGACGCTCATGCACGAAAGCGTG	d__Bacteria; p__Proteobacteria; c__Gammaproteobacteria; o__Burkholderiales; f__Oxalobacteraceae; g__Massilia
ASV0316	d4cd4236f29afdc61c82ffd04b2cc84e	GCGTTAATCGGAATTACTGGGCGTAAAGCGCACGCAGGCGGTCTGTCAAGTCGGATGTGAGATCCCCGGGCTCAACCTGGGAACTGCATCCGAAACTGGCAGGCTTGAGTCTTGTAGAGGGGGGTAGAATTCCAGGTGTAGCGGTGAAATGCGTAGAGATCTGGAGGAATACCGGTGGCGAAGGCGGCCCCCTGGACAAAGACTGACGCTCAGGTGCGAAAGCGTG	d__Bacteria; p__Proteobacteria; c__Gammaproteobacteria; o__Enterobacterales; f__Enterobacteriaceae
ASV0317	d5c1bd0d552b1ef9798149a9e2fb3357	GCGTTAATCGGATTTACTGGGCGTAAAGCGCGCGTAGGTGGTTAATTAAGTCAAATGTGAAATCCCCGAGCTTAACTTGGGAATTGCATTCGATACTGGTTAGCTAGAGTATGGGAGAGGATGGTAGAATTCCAGGTGTAGCGGTGAAATGCGTAGAGATCTGGAGGAATACCGATGGCGAAGGCAGCCATCTGGCCTAATACTGACACTGAGGTGCGAAAGCATG	d__Bacteria; p__Proteobacteria; c__Gammaproteobacteria; o__Pseudomonadales; f__Moraxellaceae; g__Acinetobacter; s__Acinetobacter_towneri
ASV0318	4ee8a7fbfc814a2dd30584cb3972a89b	GCGTTAATCGGAATTACTGGGCGTAAAGCGCGCGTAGGTGGTTTGTTAAGTTGGATGTGAAATCCCCGGGCTCAACCTGGGAACTGCATTCAAAACTGACTGACTAGAGTGTGGTAGAGGGTGGTGGAATTTCCTGTGTAGCGGTGAAATGCGTAGAGATCTGGAGGAATACCGGTGGCGAAGGCGGCCCCCTGGACAAAGACTGACGCTCAGGTGCGAAAGCGTG	d__Bacteria; p__Proteobacteria; c__Gammaproteobacteria; o__Pseudomonadales; f__Pseudomonadaceae; g__Pseudomonas
ASV0319	6bd12aa7666442209bbe217de2f823fb	GCGTTGTCCGGAATTACTGGGCGTAAAGGGCTCGTAGGTGGTTTGTCGCGTCGTCTGTGAAATTCCGGGGCTTAACTCCGGGCGTGCAGGCGATACGGGCATAACTTGAGTACTGTAGGGGTAACTGGAATTCCTGGTGTAGCGGTGAAATGCGCAGATATCAGGAGGAACACCGATGGCGAAGGCAGGTTACTGGGCAGTTACTGACGCTGAGGAGCGAAAGCATG	d__Bacteria; p__Actinobacteriota; c__Actinobacteria; o__Corynebacteriales; f__Corynebacteriaceae; g__Corynebacterium
ASV0320	5d8b02667b42ee5229a4a53a1644a161	GCGTTGTTCGGATTTACTGGGCGTAAAGCGCGCGCAGGTGGGTGTACAAGTCGGAAGTGAAATCTCCAGGCTCAACCTGGAGGCTGCTCCCGAAACTGTACGCCTAGGGACTGGTAGAGGCTGGTAGAATTCCCGGTGTAGCGGTGGAATGCGTAGAGATCGGGAAGAATACCCGTGGCGAAGGCGGCCAGCTGGGCCAGGTCCGACACTGAGGCGCGAAAGCGTG	d__Bacteria; p__Gemmatimonadota; c__S0134_terrestrial_group; o__S0134_terrestrial_group; f__S0134_terrestrial_group; g__S0134_terrestrial_group; s__metagenome
ASV0321	c5d799cec80ca7591df02887ef7b0dee	GCGTTGCTCGGAATTACTGGGCGTAAAGGGAGCGTAGGCGGACATTTAAGTCAGGGGTGAAATCCCGGAGCTCAACTCCGGAACTGCCCTTGATACTGGGTGTCTCGAGTTCGGGAGAGGTGAGTGGAACTGCGAGTGTAGAGGTGAAATTCGTAGATATTCGCAAGAACACCAGTGGCGAAGGCGGCTCACTGGCTCGATACTGACGCTGAGGTGCGAAAGCGTG	d__Bacteria; p__Proteobacteria; c__Alphaproteobacteria; o__Rhizobiales; f__Xanthobacteraceae
ASV0322	814c55a7e56e26ab91c9b9265c81e4a6	GCGTTAATCGGAATTACTGGGCGTAAAGCGTGCGCAGGCGGTGATGTAAGACAGTTGTGAAATCCCCGGGCTCAACCTGGGAACTGCATCTGTGACTGCATCGCTGGAGTGCGGCAGAGGGGGATGGAATTCCGCGTGTAGCAGTGAAATGCGTAGATATCAAGAGGAACACCAGTGGCGAAGGCGAGTCCCTGGACAACACCTGACACTGAGGCACGAAAGCCGG	d__Bacteria; p__Proteobacteria; c__Gammaproteobacteria; o__Burkholderiales; f__Comamonadaceae
ASV0323	7d2888ed1beae288f51bd6317c66334a	ACGTTGTTCGGAATTACTGGGCGTAAAGCGCGTGTAGGCGGCAAGGCAAGTCGGATGTGAAAGCCCATGGCTCAACCGTGGAAGTGCACCCGAAACTGCCTCGCTAGAGTCTCGGAGAGGAAGGTGGAATGCTTGGTGTAGAGGTGAAATTCGTAGATATCAAGCGGAACACCGGTGGCGAAGGCGGCCTTCTGGACGATGACTGACGCTGAGACGCGAAAGCGTG	d__Bacteria; p__Myxococcota; c__Polyangia; o__Polyangiales; f__BIrii41; g__BIrii41
ASV0324	dd2191579b98bc97eeeaedd1ab4a3613	GCGTTGTCCGGAATCACTGGGCGTAAAGGGCGCGTAGGTGGTTTGATAAGGGTGTGGTGAAAGCCCGGAGCTCAACTCCGGGTCTGCCGTGCCGACTGTCAAACTCGAGGACTGTAGAGGCAGACGGAATTCCGGGTGTAGCGGTGGAATGCGTAGAGATCCGGAGGAAGACCGGTGGCGAAGGCGGTCTGCTGGGCAGTTTCTGACACTGAGGCGCGACAGCGTG	d__Bacteria; p__Gemmatimonadota; c__Gemmatimonadetes; o__Gemmatimonadales; f__Gemmatimonadaceae; g__uncultured
ASV0325	06c0689978984e83d9dadbff1ef0f8c5	GCGTTGTTCGGAATTACTGGGCGTAAAGCGCGCGTAGGCGGATATTTAAGTCAGGGGTGAAATCCCAGGGCTCAACCCTGGAACTGCCTTTGATACTGGATGTCTGGAGTTCGGGAGAGGTGAGTGGAATTCCGAGTGTAGAGGTGAAATTCGTAGATATTCGGAGGAACACCAGAAGCGAAGGCGGCTCACTGGCCCGATACTGACGCTGAGGCGCGAAAGCGTG	d__Bacteria; p__Proteobacteria; c__Alphaproteobacteria; o__Rhizobiales; f__uncultured; g__uncultured
ASV0326	990c2253ea7c8d6c9840c61cc6806e2a	GCGTTGTTCGGAATTACTGGGCGTAAAGCGCGCGTAGGCGGTTTTTTAAGTCAGAGGTGAAAGCCCAGTGCTCAACACTGGAACTGCCTTTGAAACTGGAAAACTTGAATCTTGGAGAGGTCAGTGGAATTCCGAGTGTAGAGGTGAAATTCGTAGATATTCGGAAGAACACCAGTGGCGAAGGCGACTGACTGGACAAGTATTGACGCTGAGGTGCGAAAGCGTG	d__Bacteria; p__Proteobacteria; c__Alphaproteobacteria; o__Sphingomonadales; f__Sphingomonadaceae; g__Sphingopyxis
ASV0327	487894cf23a32c3724db36f06656d68d	GCGTTGTTCGGAGTTACTGGGCGTAAAGCGTGCGTAGGCGATTTTCTAAGTTTGGTGTGAAATCTCCCGGCTCAACTGGGAGGGTGCGCCGAAGACTGGGAGGCTGGAGTGTGGGAGAGGTAGGCGGAATTCCTGGTGTAGCGGTGAAATGCGTAGATATCAGGAGGAACACCTGTGGTGTAGACGGCTTACTGGACCATGACTGACGCTGAGGCACGAAAGCGTG	d__Bacteria; p__Acidobacteriota; c__Acidobacteriae; o__Bryobacterales; f__Bryobacteraceae; g__Bryobacter
ASV0328	4c4416df491e266ef2357338128a62cf	GTGTTATTCATCTTTATTAGGTTTAAAGGGTACCTAGACGGTATATCAAGCCCCAAAAGGGAACGGATATACTAGAGTTTTATGTGAGAGGCAAATATAGTACTATTGGTGTAGAGATAAAATTCATTGATACCTCTAGGCACGGGTAACGGCGAAGGCAATCCTCTATGTAAAAACTGACGTTGAGGGACGAAGGCTCG	d__Bacteria; p__Proteobacteria; c__Alphaproteobacteria; o__Rickettsiales; f__Mitochondria; g__Mitochondria; s__Botryosphaeria_dothidea
ASV0329	854a8aeb2756854e9aab7b22d5ec88db	GCGTTGTCCGGAATTATTGGGCGTAAAGCGTACGCAGGCGGTTTCTTAAGTCTGATGTGAAAGCCCACGGCTCAACCGTGGAGGGTCATTGGAAACTGGGGAACTTGAGTACAGAAGAGGAGAGTGGAATTCCACGTGTAGCGGTGAAATGCGTAGAGATGTGGAGGAACACCAGTAGCGAAGGCGACTCTCTGGTCTGTAACTGACGCTGAGGTACGAAAGCGTG	d__Bacteria; p__Firmicutes; c__Bacilli; o__Bacillales; f__Bacillaceae; g__Bacillus; s__Bacillus_niabensis
ASV0330	c780fa26c3d2827e3a256b6b1ab18299	GCGTTGTTCGGATTTACTGGGCGTAAAGCGCACGTAGGCGGATTGGTCAGTTAGAGGTGAAATCCCAGAGCTCAACTCTGGAACTGCCTTTAATACTGCCAGTCTAGAGTCCGGAAGAGGTAAGTGGAACTCCTAGTGTAGAGGTGGAATTCGTAGATATTAGGAAGAACACCAGTGGCGAAGGCGGCTTACTGGTCCGGTACTGACGCTGAGGTGCGAAAGCGTG	d__Bacteria; p__Proteobacteria; c__Alphaproteobacteria; o__Rhizobiales; f__Devosiaceae; g__Devosia; s__Devosia_sp.
ASV0331	789da866e6a8dfa4098ea2076f1bfd6a	GCGTTAATCGGAATTACTGGGCGTAAAGCGCGCGTAGGTGGTTCAGCAAGTTGGAGGTGAAATCCCCGGGCTCAACCTGGGAACTGCCTCCAAAACTACTGGGCTAGAGTATGGTAGAGGGTGGTGGAATTTCCTGTGTAGCGGTGAAATGCGTAGATATAGGAAGGAACACCAGTGGCGAAGGCGACCACCTGGACTAATACTGACACTGAGGTGCGAAAGCGTG	d__Bacteria; p__Proteobacteria; c__Gammaproteobacteria; o__Pseudomonadales; f__Pseudomonadaceae; g__Pseudomonas
ASV0332	879de3292425998590112b6337fd656c	ACGTTATTCGGAATCACTGGGCTTACAGGGTGCGTAGGCGGCCTTCCAAGTCAGGTGTGAAATCCCCCGGCCCAACCGGGGAACAGCGCTTGAAACTGGTTGGCTTGAGTCAGCTAGAGGGACACGGAACTTCCGGTGGAGCGGTGAAATGTGTTGATATCGGAAGGAACACCAGAGGCGAAAGCGGTGTCCTGGAGCTGGTCTGACGCTGAGGCACGAAAGCCAG	d__Bacteria; p__Planctomycetota; c__Planctomycetes; o__Planctomycetales; f__Rubinisphaeraceae; g__SH-PL14; s__uncultured_bacterium
ASV0333	c879299ec529214f57138fcceaa6cd84	GCGTTGTTCGGAATTATTGGGCGTAAAGGGCGTGTAGGCGGTTCGCTAAGTCATGTGTGAAATCCCTCGGCTTAACCGAGGAACGACGCATGAAACTGGCAAGCTAGAGTACCAAAGAGGGGGGTGGAATTCCCGGTGTAGCGGTGAAATGCGTAGATATCGGGAGGAACACCGGTGGCGAAGGCGGCCCCCTGGTTGGATACTGACGCTGAGACGCGAAAGCGTG	d__Bacteria; p__Myxococcota; c__bacteriap25; o__bacteriap25; f__bacteriap25; g__bacteriap25
ASV0334	846e4c762697b0c4113838bb1f7b5160	GCGTTGTCCGGAATTATTGGGCGTAAAGCGCGCGCAGGCGGCTAATTAAGTCTGGTGTTTAATCCCGGGGCTCAACCCCGGGTCGCACTGGAAACTGGTTGGCTTGAGTGCAGAAGAGGAAAGTGGAATTCCACGTGTAGCGGTGAAATGCGTAGAGATGTGGAGGAACACCAGTGGCGAAGGCGACTTTCTGGGCTGTAACTGACGCTGAGGCGCGAAAGCGTG	d__Bacteria; p__Firmicutes; c__Bacilli; o__Paenibacillales; f__Paenibacillaceae; g__Paenibacillus; s__Paenibacillus_harenae
ASV0335	e3b9a3f0ef72050f54566b0e60465715	GCGTTGTTCGGAATCACTGGGCGTAAAGCGCACGCAGGCGGATTGATAAGTCAGGGGTGAAATCCCGGAGCTCAACTTCGGAATTGCCTTTGATACTGTCTGTCTTGAGTCCGGGAGAGGTGAGTGGAATTCCTAGTGTAGAGGTGAAATTCGTAGATATTAGGAAGAACACCAGTGGCGAAGGCGGCTCACTGGCCCGGTACTGACGCTCATGTGCGAAAGCGTG	d__Bacteria; p__Proteobacteria; c__Alphaproteobacteria; o__Rhizobiales; f__Rhodomicrobiaceae; g__Rhodomicrobium
ASV0336	d497bfe75562c863055cca40c0fc06b7	GCGCTAATCGGAATTACTGGGCGTAAAGCGCGCGTAGGTGGTTTGTTAAGTTGGATGTGAAGGCCCCGGGCTCAACCTGGGAACTGCATCCAAAACTGGCAAGCTAGAGTACGGTAGAGGGTGGTGGAATTTCCTGTGTAGCGGTGAAATGCGTAGATATAGGAAGGAACACCAGTGGCGAAGGCGACCACCTGGACTGATACTGACACTGAGGTGCGAAAGCGTG	d__Bacteria; p__Proteobacteria; c__Gammaproteobacteria; o__Pseudomonadales; f__Pseudomonadaceae; g__Pseudomonas
ASV0337	313de5c2248b2ce8736c244bdf9f778a	GCGTTGTTCGGAATTACTGGGCGTAAAGCGCACGTAGGCGGCGATTCAAGTCAGAGGTGAAAGCCCGGGGCTCAACCCCGGAACTGCCTTTGAAACTAGATTGCTAGAATCCTGGAGAGGTGAGTGGAATTCCGAGTGTAGAGGTGAAATTCGTAGATATTCGGAAGAACACCAGTGGCGAAGGCGACTCACTGGACAGGTATTGACGCTGAGGTGCGAAAGCGTG	d__Bacteria; p__Proteobacteria; c__Alphaproteobacteria; o__Sphingomonadales; f__Sphingomonadaceae; g__Qipengyuania
ASV0338	cd73c3405a1259ec2a6925d7959f0eca	GCGTTGCTCGGATTTACTGGGCGTAAAGGGCGCGTAGGCGGACAGTTTAGTCAGAGGTGAAAGCCCGGGGCTCAACCTCGGAATTGCCTTTGATACTGGCTGTCTTGAGTATGGAAGAGGTATGTGGAACTCCGAGTGTAGAGGTGAAATTCGTAGATATTCGGAAGAACACCAGTGGCGAAGGCGACATACTGGTCCATTACTGACGCTGAGGCGCGAAAGCGTG	d__Bacteria; p__Proteobacteria; c__Alphaproteobacteria; o__Caulobacterales; f__Caulobacteraceae
ASV0339	04edf60e85e1f85052dcc5b4f14285a0	GCGTTAATCGGAATTACTGGGCGTAAAGCGTGCGCAGGCGGTTATGCAAGACAGAGGTGAAATCCCCGGGCTCAACCTGGGAACTGCCTTTGTGACTGCATGGCTAGAGTACGGTAGAGGGGGATGGAATTCCGCGTGTAGCAGTGAAATGCGTAGATATGCGGAGGAACACCGATGGCGAAGGCAATCCCCTGGACCTGTACTGACGCTCATGCACGAAAGCGTG	d__Bacteria; p__Proteobacteria; c__Gammaproteobacteria; o__Burkholderiales; f__Comamonadaceae
ASV0340	4069a44263d96aaf1708adbe22d05516	GCGTTGCTCGGAATCACTGGGCGTAAAGGGCGCGTAGGCGGCCATTCAAGTCGGGGGTGAAAGCCCAGGGCTCAACCCTGGAATTGCCTTCGATACTGTTTGGCTAGAGACCGGAAGAGGTTAGTGGAACTGCGAGTGTAGAGGTGAAATTCGTAGATATTCGCAAGAACACCAGTGGCGAAGGCGGCTTACTGGTCCGGTTCTGACGCTGAGGCGCGAAAGCGTG	d__Bacteria; p__Proteobacteria; c__Alphaproteobacteria; o__Rhizobiales; f__Beijerinckiaceae
ASV0341	4a6f712857488a63486cb27bead08966	GCGTTATCCGGATTTACTGGGCGTAAAGAGCGCGTAGGCGGTTCCGTAAGTTGGTTGTGAAAGTTCGAGGCTCAACCTCGAAACTGCGTCCAATACTGCGGGGCTGGAGTGCAAGAGAGGCAAGTGGAATTTGCGGTGTAGTAGTGAAATGCGTAGATATCGCAAGGAACACCAGTGGCGAAGGCGGCTTGCTAGCTTGTAACTGACGCTGAGGCGCGAAAGCTAG	d__Bacteria; p__Chloroflexi; c__AD3; o__AD3; f__AD3; g__AD3; s__uncultured_bacterium
ASV0342	f7a69f3369ccb0e7a6522c799487fe16	GCGTTAATCGGAATTACTGGGCGTAAAGCGCGCGTAGGTGGTTTGTTAAGTTGGATGTGAAATCCCCGGGCTCAACCTGGGAACTGCATTCAAAACTGACTGACTAGAGTGTGGTAGAGGGTGGTGGAATTTCCTGTGTAGCGGTGAAATGCGTAGATATAGGAAGTATTTTTTAAGGATACGGCGACCACCGAGATCTACACTGACACTGAGGTGCGAAAGCGTG	d__Bacteria; p__Proteobacteria; c__Gammaproteobacteria; o__Pseudomonadales; f__Pseudomonadaceae; g__Pseudomonas
ASV0343	8836d87bbef9ed39ee278d76bbabe9e4	GCGTTGTCCGGAATCACTGGGCGTAAAGGGCGCGTAGGCGGCCTGATAAGTAGGGGGTGAAATCCTGCGGCTTAACCGCAGGGCTGCCTTCTAAACTGTCAGGCTCGAGCACAGTAGAGGCAGGTGGAATTCCCGGTGTAGCGGTGGAATGCGTAGAGATCGGGAAGAACATCAGTGGCGAAGGCGGCCTGCTGGGCTGTTGCTGACGCTGAGGCGCGACAGCGTG	d__Bacteria; p__Gemmatimonadota; c__Gemmatimonadetes; o__Gemmatimonadales; f__Gemmatimonadaceae; g__uncultured; s__uncultured_Gemmatimonadales
ASV0344	43af20468a09d00b6c70dd1a9066d938	GCGTTAATCGGAATTACTGGGCGTAAAGCGCGCGTAGGCGGCTAATTAAGTCAAATGTGAAATCCCCGAGCTTAACTTGGGAATTGCATTCGATACTGGTTAGCTAGAGTGTGGGAGAGGATGGTAGAATTCCAGGTGTAGCGGTGAAATGCGTAGAGATCTGGAGGAATACCGATGGCGAAGGCAGCCATCTGGCCTAACACTGACGCTGAGGTGCGAAAGCATG	d__Bacteria; p__Proteobacteria; c__Gammaproteobacteria; o__Pseudomonadales; f__Moraxellaceae; g__Acinetobacter
ASV0345	4110178f3cfd01d2a71c20272c5e08d9	GCGTTGTCCGGAATTATTGGGCGTAAAGTGTACGCAGGCGGTTTCTTAAGTCTGATGTGAAAGCCCACGGCTCAACCGTGGAGGGTCATTGGAAACTGGGGAACTTGAGTACAGAAGAGGAGAGTGGAATTCCACGTGTAGCGGTGAAATGCGTAGAGATGTGGAGGAACACCAGTGGCGAAGGCGACTCTCTGGTCTGTAACTGACGCTGAGGTACGAAAGCGTG	d__Bacteria; p__Firmicutes; c__Bacilli; o__Bacillales; f__Bacillaceae; g__Bacillus
ASV0346	c974e0f0920978efd575191700a7df38	GCGTTGTTCGGAATTACTGGGCGTAAAGCGCACGTAGGCGGACATTTAAGTCAGGGGTGAAATCCCGCAGCTCAACTGCGGAACTGCCTTTGATACTGGGTGTCTAGAGTATGGAAGAGGTAAGTGGAATTGCGAGTGTAGAGGTGAAATTCGTAGATATTCGCAGGAACACCAGTGGCGAAGGCGGCTTACTGGTCAATTACTGACGCTGAGGTGCGAAAGCGTG	d__Bacteria; p__Proteobacteria; c__Alphaproteobacteria; o__Rhizobiales; f__Rhizobiaceae
ASV0347	ad46042b870105e469cf82e121d75c98	GCGTTGTTCGGAATTACTGGGCGTAAAGGGCGCGTAGGCGGCCTGCTAAGTCGAACGTGAAATCCCTGGGCTCAACCCAGGAACTGCGTCCGATACTGGTTGGCTTGAATCCGGGAGAGGGATGTGGAATTCCAGGTGTAGCGGTGAAATGCGTAGATATCTGGAGGAACACCGGTGGCGAAGGCGACATCCTGGACCGGCATTGACGCTGAGGCGCGAAAGCCAG	d__Bacteria; p__Acidobacteriota; c__Vicinamibacteria; o__Vicinamibacterales; f__Vicinamibacteraceae; g__Vicinamibacteraceae
ASV0348	bcebf6b7b34e3a0a7b136844a98cc921	GCGTTGTCCGGAGTTACTGGGCGTAAAGCGTGCGCAGGCGGCTCATTGCGCCCGGCGTGAAAGCCCCCGGCTCAACCGGGGAGGGTCGTCGGGGACGGGTGAGCTTGAGGGTATCAGGGGTTGGTGGAATTCCCGGTGTAGTGGTGAAATGCGTAGAGATCGGGAGGAACACCCGTGGCGAAGGCGGCCAACTGGGATACACCTGACGCTGAGGCACGAAGGCGTG	d__Bacteria; p__Chloroflexi; c__Chloroflexia; o__Thermomicrobiales; f__JG30-KF-CM45; g__JG30-KF-CM45; s__uncultured_bacterium
ASV0349	38872650683625adac6ea08a8462ae3c	GCGTTATCCGGATTTATTGGGTTTAAAGGGTGCGTAGGTGGTTTTTTAAGTCAGGGGTGAAAGACGGCAGCTTAACTGTCGCAGTGCCTTTGATACTGAAGAACTTGAATTAACTAGAGGTAGGCGGAATGTGACAAGTAGCGGTGAAATGCATAGATATGTCACAGAACACCAATTGCGAAGGCAGCTTACTATGGTTATATTGACACTGAGGCACGAAAGCGTG	d__Bacteria; p__Bacteroidota; c__Bacteroidia; o__Sphingobacteriales; f__Sphingobacteriaceae; g__Mucilaginibacter; s__Mucilaginibacter_calamicampi
ASV0350	d3143c1c5059a0d14c5c0414ae11d660	GCGTTGTTCGGAATTATTGGGCGTAAAGCGCACGTAGGCGGCCAGGTAAGTCTGTCTGTGAAAGCCCGGGGCTCAACCCCGTGGATTGCAGGGGATACTGCCTGGCTGGAGACAAGCAGAGGTTGGTAGAATTCCGGGTGTAGCGGTGGAATGCGTAGATATCCGGAGGAATACCAGAGGCGAAGGCGGCCAACTGGGCTTGATCTGACGCTGAGGTGCGAAAGCGTG	d__Bacteria; p__Gemmatimonadota; c__Longimicrobia; o__Longimicrobiales; f__Longimicrobiaceae; g__Longimicrobiaceae; s__uncultured_bacterium
ASV0351	d4fd292314170ecb3ac5455ad9ba7b13	GCGTTGTCCGGAATTACTGGGCGTAAAGAGCTCGTAGGCGGTTTGTCACGTCGTCTGTGAAATCCTAGGGCTTAACCCTGGACGTGCAGGCGATACGGGCTGACTTGAGTACTACAGGGGAGACTGGAATTTCTGGTGTAGCGGTGGAATGCACAGATATCAGGAAGAACACCGATGGCGAAGGCAGGTCTCTGGGTAGTAACTGACGCTGAGGAGCGAAAGCATG	d__Bacteria; p__Actinobacteriota; c__Actinobacteria; o__Corynebacteriales; f__Corynebacteriaceae; g__Lawsonella; s__uncultured_bacterium
ASV0352	f13dad81e23bb32d53add4cce284f750	GCGTTGTTCGGAATCACTGGGCGTAAAGCGCACGTAGGCGGATGTGCCAGTCAGGGGTGAAATCCCGGAGCTCAACTCCGGAACTGCCTCTGATACAGCACGTCTTGAGTTCGAGAGAGGTGGGTGGAATTCCTAGTGTAGAGGTGAAATTCGTAGATATTGGGAAGAACACCAGTGGCGAAGGCGGCTCACTGGCCCGCAACTGACGCTGAGGTGCGAAAGCGTG	d__Bacteria; p__Proteobacteria; c__Alphaproteobacteria; o__Rhizobiales; f__Hyphomicrobiaceae; g__Pedomicrobium; s__uncultured_Alphaproteobacteria
ASV0353	fb599f06813c51fcc9a7f3f062eb6e9c	GCGTTATCTGGAATGATTGGGCGTAAGGCGTCTGTAGGTGGCTTTTCAAGTCCGCCGTCCAATCCCAGGGCTCAACCCTGGACAGGCGGTGGAAACTACCAAGCTGGAGTACGGTAGGGGCAGAGGGAATTTCCGGTGGAGCGGTGAAATGCGTAGAGATCGGAAAGAACACCAACGGCGAAAGCACCCTGCTGGGCCGACACTGACACTGAGAGACGAAAGCTAG	d__Bacteria; p__Cyanobacteria; c__Cyanobacteriia; o__Chloroplast; f__Chloroplast; g__Chloroplast; s__Cinnamomum_camphora
ASV0354	8c984d2dad6ed789a92f9f579886a892	GCGTTGTCCGGAATTATTGGGCGTAAAGCGCGCGCAGGTGGTCTCTTAAGTCTGATGTGAAAGCCCCCGGCTCAACCGGGGAGGGTCATTGGAAACTGGGAGACTTGAGTGCAGGAGAGAAGAGTGGAATTCCACGTGTAGCGGTGAAATGCGTAGAGATGTGGAGGAACACCAGTGGCGAAGGCAACTCTTTGGCCTGTAACTGACACTGAGGCGCGAAAGCGTG	d__Bacteria; p__Firmicutes; c__Bacilli; o__Bacillales; f__Bacillaceae; g__Bacillus
ASV0355	9b8bb79fe15f62313a98969a2d1e8bee	GCGTTGTCCGGAATTATTGGGCGTAAAGCGTACGCAGGCAGTTTCTTAAGTCTGATGTGAAAGCCCACGGCTCAACCGTGGAGGGTCATTGGAAACTGGGGAACTTGAGTACAGAAGAGGAGAGTGGAATTCCACGTGTAGCGGTGAAATGCGTAGAGATGTGGAGGAACACCAGTGGCGAAGGCGACTCTCTGGTCTGTAACTGACGCTGAGGTACGAAAGCGTG	d__Bacteria; p__Firmicutes; c__Bacilli; o__Bacillales; f__Bacillaceae; g__Bacillus; s__Bacillus_niabensis
ASV0356	04bbe9947e6e7548e1d7ac568a8549ee	GCGTTGTCCGGATTTATTGGGCGTAAAGAGCTCGTAGGCGGCTTGTCGCGTCGACTGTGAAAACCCACGGCTCAACTGTGGGCTTGCAGCCGATACGGGCAGGCTAGAGTTCGGTAGGGGAGACTGGAATTCCTGGTGTAGCGGTGAAATGCGCAGATATCAGGAGGAACACCGGTGGCGAAGGCGGGTCTCTGGGCCGATACTGACGCTGAGGAGCGAAAGCGTG	d__Bacteria; p__Actinobacteriota; c__Actinobacteria; o__Micromonosporales; f__Micromonosporaceae; g__Plantactinospora
ASV0357	81054adef3f0f24fed580c7d1869bced	GCGTTGCTCGGAATTACTGGGCGTAAAGGGAGCGTAGGCGGACATTTAAGTCAGGGGTGAAATCCCAGAGCTCAACTCTGGAACTGCCTTTGATACTGGGTGTCTTGAGTGTGATAGAGGTATGTGGAACTCCGAGTGTAGAGGTGAAATTCGTAGATATTCGGAAGAACACCAGTGGCGAAGGCGACATACTGGATCATTACTGACGCTGAGGCTCGAAAGCGTG	d__Bacteria; p__Proteobacteria; c__Alphaproteobacteria; o__Caulobacterales; f__Caulobacteraceae; g__Brevundimonas
ASV0358	1e6b5149daf10993aed66ce3d79bdbdc	GCGTTGTTCGGAATTACTGGGCGTAAAGCGCACGTAGGCGGATTGTTTAGTTAGGGGTGAAATCCCAGGGCTCAACCCTGGAACTGCCTCTAATACTGGCAATCTAGAGTCCGAGAGAGGTGAGTGGAATTCCGAGTGTAGAGGTGAAATTCGTAGATATTCGGAGGAACACCAGTGGCGAAGGCGGCTCACTGGCTCGGTACTGACGCTGAGGTGCGAAAGCGTG	d__Bacteria; p__Proteobacteria; c__Alphaproteobacteria; o__Rhizobiales; f__Rhizobiaceae
ASV0359	90bc73782a94a957e8452c067e1487cf	GCGTTAATCGGAATTACTGGGCGCAAAGCGCACGCAGGCGGTCTGTCAAGTCGGATGTGAAATCCCCGGGCTCAACCTGGGAACTGCATTCGAAACTGGCAGGCTAGAGTCTTGTAGAGGGGGGTAGAATTCCAGGTGTAGCGGTGAAATGCGTAGAGATCTGGAGGAATACCGGTGGCGAAGGCGGCCCCCTGGACAAAGACTGACGCTCAGGTGCGAAAGCGTG	d__Bacteria; p__Proteobacteria; c__Gammaproteobacteria; o__Enterobacterales
ASV0360	6d7315d706ac9761c73a891a5cbddce1	GCGTTAATCGGAATTACTGGGCATAAAGCGCGCGTAGGTGGTTTGTTAAGTTGGATGTGAAAGCCCCGGGCTCAACCTGGGAACTGCATCCAAAACTGGCAAGCTAGAGTACGGTAGAGGGTGGTGGAATTTCCTGTGTAGCGGTGAAATGCGTAGATATAGGAAGGAACACCAGTGGCGAAGGCGACCACCTGGACTGATACTGACACTGAGGTGCGAAAGCGTG	d__Bacteria; p__Proteobacteria; c__Gammaproteobacteria; o__Pseudomonadales; f__Pseudomonadaceae; g__Pseudomonas
ASV0361	ccdfc56f3ebf4547edb9c68f4cfb1d04	GCGTTAATCGGAATTACTGGGCGTAAAGCGCACGCAGGCGGTTTGTTAAGTCAGATGTGAAATCCCCGGGCTCAACCTGGGAACTGCATCTGATACTGGCAAGCTTGAGTCTCGTAGAGGGGGGTAGAATTTCAGGTGTAGCGGTGAAATGCGTAGAGATCTGGAGGAATACCGGTGGCGAAGGCGGCCCCCTGGACGAAGACTGACGCTCAGGTGCGAAAGCGTG	d__Bacteria; p__Proteobacteria; c__Gammaproteobacteria; o__Enterobacterales; f__Enterobacteriaceae; g__Escherichia-Shigella
ASV0362	2177170abf4eb029d2b504e4ca359570	GCGTTAATCGGAATTACTGGGCGTAAAGCGCGCGTAGGTGGTTTGTTAAGTTGGATGTGAAAGCCCCGGGCTCAACCTGGGAACTGCATCCAAAACTGGCAAACTAGAGTACGGTAGAGGGTGGTGGAATTTCCTGTGTAGCGGTGAAATGCGTAGATATAGGAAGGAACACCAGTGGCGAAGGCGACCACCTGGACTGATACTGACACTGAGGTGCGAAAGCGTG	d__Bacteria; p__Proteobacteria; c__Gammaproteobacteria; o__Pseudomonadales; f__Pseudomonadaceae; g__Pseudomonas
ASV0363	94a77e6efc6c5110deec43036b73d37f	GCGTTGTCCGGATTTATTGGGCGTAAAGAGCTCGTAGGCGGCTTGGCAAGTCGGGTGTGAAACCTCCAGGCTCAACCTGGAGACGCCACTCGATACTGCTATGGCTAGAGTCCGGTAGGGGACCACGGAATTCCTGGTGTAGCGGTGAAATGCGCAGATATCAGGAGGAACACCGGTGGCGAAGGCGGTGGTCTGGGCCGGCACTGACGCTGAGGAGCGAAAGCGTG	d__Bacteria; p__Actinobacteriota; c__Acidimicrobiia
ASV0364	e65ff1f5c94b8709cb28d1d462d49ce8	GCGTTGTCCGGAATCATTGGGCGTAAAGCGCGCGTAGGCGGCCCGGTAAGTCCGCTGTAAAAGTCAAAGGCTCAACCTTTGAATGTCAGTGGATACTGTCGGGCTAGAGTCCGGAAGAGGCGAGTGGAACTCCTGGTGTAGCGGTGGAATGCGCAGATATCAGGAAGAACACCGACGGCGAAGGCAGCTCGCTGGGACGGTACTGACGCTGAGGCGCGAAAGCGTG	d__Bacteria; p__Actinobacteriota; c__Thermoleophilia; o__Solirubrobacterales; f__67-14; g__67-14
ASV0365	72cd02d5ca8e6da4eb50dfd895e050f1	GCGTTGTTCGGAATTATTGGGCGTAAAGCGCACGTAGGCGGCTTTGTAAGTCTCACTGTGAAAGCCCGGGGCTCAACCCCGGGAGGCCAGGGGATACTGCGAGGCTTGAGTCAAGTAGAGGTTGGTAGAATTCCGGGTGTAGCGGTGGAATGCGTAGAGATCCGGAGGAATACCAGAGGCGAAGGCGGCCAACTGGACTTGTACTGACGCTGAGGTGCGAAAGCGTG	d__Bacteria; p__Gemmatimonadota; c__Longimicrobia; o__Longimicrobiales; f__Longimicrobiaceae; g__Longimicrobiaceae; s__metagenome
ASV0366	c6c07eeb011e3fa7a0cb5f0b80d582ae	GCGTTATCCGGATTCACTGGGTTTAAAGGGTGTGTAGGCGGATTTTTAAGTCAGTGGTGAAATCTCCAGGCTCAACCTGGAAACTGCCATTGATACTATTAGTCTTGAATTCTGTTGAGGTGGGCGGAATACATCATGTAGCGGTGAAATGCTTAGATATGATGTAGAACACCGATTGCGAAGGCAGCTCACTAAGCAGCGATTGACGCTGAGGCACGAAAGCGTG	d__Bacteria; p__Bacteroidota; c__Bacteroidia; o__Chitinophagales; f__Chitinophagaceae; g__Edaphobaculum
ASV0367	42064607185fc366f413f86cab1d689a	ACGTTGTTCGGAATCACTGGGCTTAAAGGGCGCGTAGGCGGGCCTGCCGGTCGGGGGTGAAATACCACAGCTCAACTGTGGAAGTGCCCCCGATACCGCAGGCCTCGAGGGGGATAGGGGCGTGTGGAACTTCCGGTGGAGCGGTGAAATGCGTAGATATCGGAAGGAACGCCGGTGGCGAAAGCGACACGCTGGATCCCTACTGACGCTGAGGCGCGAAAGCCAG	d__Bacteria; p__Planctomycetota; c__Planctomycetes; o__Gemmatales; f__Gemmataceae; g__uncultured; s__uncultured_bacterium
ASV0368	d6116b6d14a69b9bea27a6bbeac040fd	GCGTTGTCCGGAATTATTGGGCGTAAAGGGCTCGTAGGCGGTTTGTCGCGTCGGGAGTGAAAACCAGGTGCTTAACACCTGGCTTGCTTTCGATACGGGCAGACTAGAGGTATGCAGGGGAGAACGGAATTCCTGGTGTAGCGGTGAAATGCGCAGATATCAGGAGGAACACCGGTGGCGAAGGCGGTTCTCTGGGCATGACCTGACGCTGAGGAGCGAAAGTGTG	d__Bacteria; p__Actinobacteriota; c__Actinobacteria; o__Propionibacteriales; f__Nocardioidaceae; g__Nocardioides
ASV0369	e84d802ffe4b7cd9049f354c6f80353c	GCGTTGTTCGGAATTACTGGGCGTAAAGGGCTCGTAGGCGGCCAATTAAGTCACACGTGAAATCCCACGGCTCAACCGTGGAACTGCGTGTGAGACTGGATGGCTTGAGTTTGGGAGAGGAATGCGGAATTCCAGGTGTAGCGGTGAAATGCGTAGATATCTGGAGGAACACCGGTGGCGAAGGCGGCATTCTGGACCAACACTGACGCTGAGGAGCGAAAGCCAG	d__Bacteria; p__Acidobacteriota; c__Vicinamibacteria; o__Vicinamibacterales; f__uncultured; g__uncultured
ASV0370	2cb53168a05e5d89d9e36a40d9bb92bc	GCGTTGTCCGGAATTACTGGGCGTAAAGAGTTCGTAGGCGGTTTGTCGCGTCGTTTGTGAAAACCAGCAGCTCAACTGCTGGCTTGCAGGCGATACGGGCAGACTTGAGTACTGCAGGGGAGACTGGAATTCCTGGTGTAGCGGTGAAATGCGCAGATATCAGGAGGAACACCGGTGGCGAAGGCGGGTCTCTGGGCAGTAACTGACGCTGAGGAACGAAAGCGTG	d__Bacteria; p__Actinobacteriota; c__Actinobacteria; o__Corynebacteriales; f__Nocardiaceae; g__Rhodococcus
ASV0371	4c459aafe081b9741fe6e9640ca92c5b	GCGTTAATCGGAATTACTGGGCGTAAAGCGTGCGCAGGCGGCTTTGCAAGACAGATGTGAAATCCCCGGGCTTAACCTGGGAACTGCATTTGTGACTGCATGGCTGGAGTGCGGCAGAGGGGGATGGAATTCCGCGTGTAGCAGTGAAATGCGTAGATATGTGGAGGAACACCGATGGCGAAGGCAGCCCCCTGGGCCTGCACTGACGCTCATGCACGAAAGCGTG	d__Bacteria; p__Proteobacteria; c__Gammaproteobacteria; o__Burkholderiales; f__Comamonadaceae
ASV0372	9c0de4f4db0bf9a9734efec4e3963b12	GCGTTGTTCGGAATTACTGGGCGTAAAGGGTGCGTAGGCGGCTGTTCAAGTCAGACGTGAAAGGCCTGGGCTCAACCTGGGAACTGCGTTTGAGACTGGACGGCTCGAGTCCGGGAGAGGTGAGCGGAATTCCCAGTGTAGAGGTGAAATTCGTAGATATTGGGAAGAACACCGGTGGCGAAGGCGGCTCACTGGACCGGTACTGACGCTGAGGCACGAAAGCGTG	d__Bacteria; p__Proteobacteria; c__Alphaproteobacteria; o__Puniceispirillales; f__Puniceispirillales_Incertae_Sedis; g__Constrictibacter; s__uncultured_soil
ASV0373	6273cbb5035ae08cf495be175e8fdd71	GCGTTGTCCGGAATCATTGGGCGTAAAGCGCGCGTAGGCGGCCCGGTAAGTCCGCTGTAAAAGTCAAAGGCTCAACCTTTGAATGCCGGTGGATACTGTCGGGCTAGAGTCCGGAAGAGGCAAGTGGAATTCCTGGTGTAGCGGTGGAATGCGCAGATATCAGGAGGAACACCAATAGCGAAGGCAGCTCGCTGGGACGGTACTGACGCTGAGGCGCGAAAGCGTG	d__Bacteria; p__Actinobacteriota; c__Thermoleophilia; o__Solirubrobacterales; f__67-14; g__67-14; s__uncultured_actinobacterium
ASV0374	ab8cfc1d4fbc7d47c935a56bc204a30f	GCGTTGTTCGGAATTACTGGGCGTAAAGCGCGCGTAGGCGGTTTTTTAAGTCAGAGGTGAAAGCCCGGGGCTCAACCCCGGAATAGCCTTTGAAACTGGAAAACTTGAATCTTGGAGAGGTCAGTGGAATTCCGAGTGTAGAGGTGAAATTCGTAGATATTCGGAAGAACACCAGTGGCGAAGGCGACTGACTGGACAAGTATTGACGCTGAGGTGCGAAAGCGTG	d__Bacteria; p__Proteobacteria; c__Alphaproteobacteria; o__Sphingomonadales; f__Sphingomonadaceae; g__Sphingopyxis
ASV0375	4a35dc58674b385fba99db333ab1470c	GCGTTGTCCGGATTTATTGGGTTTAAAGGGTGCGTAGGTGGCTGTTTAAGTCAGTGGTGAAATACAGCCGCTCAACGGTTGAGGTGCCATTGATACTGAATAGCTTGAAATAATTGGAGGCTGCCGGAATGGATGGTGTAGCGGTGAAATGCATAGATATCATCCAGAACACCGATTGCGAAGGCAGGTGGCTACGATTTATTTGACACTGAGGCACGAAAGCATG	d__Bacteria; p__Bacteroidota; c__Bacteroidia; o__Cytophagales; f__Spirosomaceae; g__Dyadobacter
ASV0376	4d02f4a7c4e977fbc0f504fe79adf190	GCGTTAATCGGAATTATTGGGCGTAAAGCGCGCGTAGGTGGTTTGTTAAGTTGGATGTGAAAGCCCCGGGCTCAACCTGGGAACTGCATTCAAAACTGACAAGCTAGAGTATGGTAGAGGGTGGTGGAATTTCCTGTGTAGCGGTGAAATGCGTAGATATAGGAAGGAACACCAGTGGCGAAGGCGACCACCTGGACTGATACTGACACTGAGGTGCGAAAGCGTG	d__Bacteria; p__Proteobacteria; c__Gammaproteobacteria; o__Pseudomonadales; f__Pseudomonadaceae; g__Pseudomonas
ASV0377	65cad8244d5d3f6cdb6ef42078d011f2	GCGTTACCCGGAATCACTGGGCGTAAAGGGCGTGTAGGCGGGAAGCTAAGTCCGACTTTAAAGACCGGGGCTCAACCCCGGGAGTGGGTTGGAGACTGGCTTTCTGGACCTCTGGAGAGGCAACTGGAATTCCTGGTGTAGCGGTGGAATGCGTAGATACCAGGAGGAACACCAATGGCGAAGGCAGGTTGCTGGACAGAAGGTGACGCTGAGGCGCGAAAGTGTG	d__Bacteria; p__Deinococcota; c__Deinococci; o__Deinococcales; f__Deinococcaceae; g__Deinococcus; s__Deinococcus_geothermalis
ASV0378	99d99192158984bb9e2486eae374fe43	GCGTTGCTCGGAATCACTGGGCGTAAAGCGCACGTAGGCGGCTTCTTAAGTCAGGGGTGAAATCCTGGAGCTCAACTCCAGAACTGCCTTTGATACTGAGGAGCTCGAGTCCGGGAGAGGTGAGTGGAACTGCGAGTGTAGAGGTGAAATTCGTAGATATTCGCAAGAACACCAGTGGCGAAGGCGGCTCACTGGCCCGGTACTGACGCTGAGGTGCGAAAGCGTG	d__Bacteria; p__Proteobacteria; c__Alphaproteobacteria; o__Rhizobiales; f__Xanthobacteraceae
ASV0379	cd3017c579f661a32f7c2d182030cd3a	GCGTTGTTCGGAATTACTGGGCGTAAAGCGCACGTAGGCGGATATTTAAGTCAGGGGTGAAATCCCGCAGCTCAACTGCGGAACTGCCTTTGATACTGGGTATCTTGAGTATGGAAGAGGTAAGTGGAATTGCGAGTGTAGAGGTGAAATTCGTAGATATTCGCAGGAACACCAGTGGCGAAGGCGGCTTACTGGTCCATAACTGACGCTGAGGTGCGAAAGCGTG	d__Bacteria; p__Proteobacteria; c__Alphaproteobacteria; o__Rhizobiales; f__Rhizobiaceae; g__Allorhizobium-Neorhizobium-Pararhizobium-Rhizobium
ASV0380	1a0971e21e40034ea02f591dea82a777	GCGTTATCCGGATTTATTGGGTTTAAAGGGTGCGTAGGCGGCTTATTAAGTCAGGGGTGAAAGACGGTGGCTCAACCATCGCAGTGCCTTTGATACTGATGAGCTTGAATATACTAGAGGTAGGCGGAATGTGACAAGTAGCGGTGAAATGCATAGATATGTCACAGAACACCGATTGCGAAGGCAGCTTACTATGGTGTCATTGACGCTGAGGCACGAAAGCGTG	d__Bacteria; p__Bacteroidota; c__Bacteroidia; o__Sphingobacteriales; f__Sphingobacteriaceae; g__Pedobacter
ASV0381	90dff66fcb1fa2d251c6e3e2c218021c	GCGTTATCCGGATTTATTGGGCGTAAAGAGCTCGTAGGCGGTTTGTCGCGTCTGCTGTGAAAGACCGGGGCTCAACTCCGGTTCTGCAGTGGGTACGGGCAGACTAGAGTGCAGTAGGGGAGACTGGAATTCCTGGTGTAGCGGTGAAATGCGCAGATATCAGGAGGAACACCGATGGCGAAGGCAGGTCTCTGGGCTGTAACTGACGCTGAGGAGCGAAAGCATG	d__Bacteria; p__Actinobacteriota; c__Actinobacteria; o__Micrococcales; f__Micrococcaceae; g__Paenarthrobacter
ASV0382	400d2a34c469642ce19846eeeb7398e7	GCGTTACTCGGAATTACTGGGCGTAAAGCGTGCGTAGGTGGTTCGTTAAGTCTGATGTGAAAGCCCTGGGCTCAACCTGGGAATTGCACTGGATACTGGCGGGCTAGAGTGCGGTAGAGGATGGCGGAATTCCCGGTGTAGCAGTGAAATGCGTAGAGATCGGGAGGAACATCTGTGGCGAAGGCGGCCATCTGGACCAGCACTGACACTGAGGCACGAAAGCGTG	d__Bacteria; p__Proteobacteria; c__Gammaproteobacteria; o__Xanthomonadales; f__Xanthomonadaceae; g__Luteimonas
ASV0383	b53556b398c59db88899a36ba7f32a35	GCGTTACTCGGAATTACTGGGCGTAAAGCGTGCGTAGGTGGTGGTTTAAGTCTGCTGTGAAAGCCCTGGGCTCAACCTGGGAATTGCAGTGGATACTGGATCACTAGAGTGTGGTAGAGGGATGCGGAATTTCTGGTGTAGCAGTGAAATGCGTAGAGATCAGAAGGAACATCCGTGGCGAAGGCGGCATCCTGGGCCAACACTGACACTGAGGCACGAAAGCGTG	d__Bacteria; p__Proteobacteria; c__Gammaproteobacteria; o__Xanthomonadales; f__Xanthomonadaceae; g__Pseudoxanthomonas; s__Pseudoxanthomonas_mexicana
ASV0384	16f6f91c9db2113be5484e51491d5e0a	GCGTTGTTCGGAATCACTGGGCGTAAAGGGCGCGTAGGCGGCTTTGTAAGTCGGGGGTGAAAGCCTGTGGCTCAACCACAGAATTGCCTTCGATACTGCATGGCTTGAGACCGGAAGAGGTAAGTGGAACTGCGAGTGTAGAGGTGAAATTCGTAGATATTCGCAAGAACACCAGTGGCGAAGGCGGCTTACTGGTCCGGTTCTGACGCTGAGGCGCGAAAGCGTG	d__Bacteria; p__Proteobacteria; c__Alphaproteobacteria; o__Rhizobiales; f__Beijerinckiaceae; g__Microvirga
ASV0385	2b352535da439b3a80b2b432de606659	GCGTTATCCGGAATCATTGGGTTTAAAGGGTCCGTAGGCGGCCCTGTAAGTCAGCGGTGAAATCTCCCGGCTCAACCGGGAAACTGCCGTTGATACTGCAGGGCTTGAATTGCCGGGAAGTAACTAGAATATGTAGTGTAGCGGTGAAATGCTTAGATATTACATGGAATACCGATTGCGAAGGCAGGTTACTACCGGCGTATTGACGCTGATGGACGAAAGCGTG	d__Bacteria; p__Bacteroidota; c__Bacteroidia; o__Flavobacteriales; f__Flavobacteriaceae; g__Flavobacterium; s__Flavobacterium_lindanitolerans
ASV0386	57c53f291fa486de492fb1c32d785ce8	GCGTTATCCGGATTTATTGGGTTTAAAGGGTGCGTAGGCGGCTTTTTAAGTCAGGGGTGAAAACTTGCGGCTCAACCGTAAGCTTGCCTTTGATACTGAGGAGCTTGAATACACTTGAGGTAGGCGGAATGTGACAAGTAGCGGTGAAATGCATAGATATGTCACAGAACACCAATTGCGAAGGCAGCTTACTAAAGTGTGATTGACGCTGAGGCACGAAAGCGTG	d__Bacteria; p__Bacteroidota; c__Bacteroidia; o__Sphingobacteriales; f__Sphingobacteriaceae; g__Arcticibacter; s__Arcticibacter_sp.
ASV0387	b5d6d2553925319fd1bc160498ecf915	GCGTTGTTCGGAATTACTGGGCGTAAAGGGCGCGTAGGCGGCTTGTTTAGTCGGGTGTGAAATCCCGGGGCTCAACCCCGGAACTGCATTCGATACTGGCAGGCTAGAGACCGGAAGAGGTGGGTGGAATACCCAGTGTAGAGGTGAAATTCGTAGATATTGGGTGGAACACCGGTGGCGAAGGCGGCTCACTGGTCCGGTTCTGACGCTGAGGCGCGAAAGCGTG	d__Bacteria; p__Proteobacteria; c__Alphaproteobacteria; o__Tistrellales; f__Geminicoccaceae; g__Geminicoccus; s__uncultured_bacterium
ASV0388	f0c32c7ee994cc66f947326864c9a071	ACGTTATCCGGAGTTACTGGGCGTAAAGGGTCCGCAGGCGGGCTGATAAGTCTGACGTGAAATCTTCTGGCTCAACTAGAAGGGGTCGTTGGAAACTATCGGTCTAGCATCCCGCAGAGGTCGGCGGAATTCCCGGTGTAGTGGTGGAATGCGTAGAGATCGGGAGGAACCTCGAAAGCGAAGGCAGCCGGCTAGGCGCGGATGGACGCTGAGGGACGAAAGCGTG	d__Bacteria; p__Chloroflexi; c__Anaerolineae; o__Ardenticatenales; f__Ardenticatenaceae; g__uncultured; s__uncultured_Caldilinea
ASV0389	c0e2efb1ed2ae40ce10d3d957e97bdf2	GCGTTAATCGGAATTACTGGGCGTAAAGCGTGCGTAGACGGTTATTTAAGTCGGATGTGAAAGCCCCGGGCTCAACCTGGGAATTGCATTCGAGACTGAATAGCTAGGGTGCGGTAGAGGGAAGCGGAATTTCCGGTGTAGCGGTGAAATGCGTAGATATGACATAGAACACCAATTGCGAAGGCAGCTGGCTACACAAATATTGACACTGAGGCACGAAAGCGTG	d__Bacteria; p__Proteobacteria; c__Gammaproteobacteria; o__Gammaproteobacteria_Incertae_Sedis; f__Unknown_Family; g__Acidibacter
ASV0390	25bc0dfabb3231b0257e245530a71373	GTTGTCGGGACGATTATTGGGCCTAAAGCATCCGTAGCCTGTTCTGCAAGTCCTCCGTTAAATCCACCTGCTCAACGGATGGGCTGCGGAGGATACCGCAGAGCTAGGAGGCGGGAGAGGCAAACGGTACTCAGTGGGTAGGGGTAAAATCCATTGATCTACTGAAGACCACCAGTGGCGAAGGCGGTTTGCCAGAACGCGCTCGACGGTGAGGGATGAAAGCTGG	d__Archaea; p__Crenarchaeota; c__Nitrososphaeria; o__Nitrososphaerales; f__Nitrososphaeraceae; g__Candidatus_Nitrososphaera; s__unidentified_archaeon
ASV0391	32d7247684dde098ccdf9999ace5b1e0	GCGTTATCCGGAATCATTGGGTTTAAAGGGTCCGTAGGCGGTCAGGTAAGTCAGTGGTGAAAGCCCATCGCTCAACGGTGGAACGGCCATTGATACTGCCTGACTTGAATTACTAGGAAGTAACTAGAATATGTAGTGTAGCGGTGAAATGCTTAGATATTACATGGAATACCAATTGCGAAGGCAGGTTACTACTAGTTGATTGACGCTGATGGACGAAAGCGTG	d__Bacteria; p__Bacteroidota; c__Bacteroidia; o__Flavobacteriales; f__Flavobacteriaceae; g__Flavobacterium
ASV0392	9709d4f453ebf7a767737d3eef45b055	GCGTTAATCGGAATTACTGGGCGTAAAGCGCGCGTAGGTGGTTTGTTAAGTTGGATGTGAAAGCCACGGGCTCAACCTGGGAACTGCATCCAAAACTGGCGAGCTAGAGTGCGGTAGAGGGTGGTGGAATTTCCTGTGTAGCGGTGAGATGCGTAGATATAGGAAGGAACACCAGTGGCGAAGGCGACCACCTGGACTGATACTGACACTGAGGTGTGAAAGCGTG	d__Bacteria; p__Proteobacteria; c__Gammaproteobacteria; o__Pseudomonadales; f__Pseudomonadaceae; g__Pseudomonas
ASV0393	9a5801ee173f141e8f970676c155c2a2	GCGTTATCCGGAATTATTGGGCGTAAAGAGCTCGTAGGCGGTTTGTCGCGTCTGCCGTGAAAGTCCGGGGCTCAACTCCGGATCTGCGGTGGGTACGGGCAGACTAGAGTGATGTAGGGGAGACTGGAATTCCTGGTGTAGCGGTGAAATGCGCAGATATCAGGAGGAACACCGATGGCGAAGGCAGGTCTCTGGGCATTAACTGACGCTGAGGAGCGAAATCATG	d__Bacteria; p__Actinobacteriota; c__Actinobacteria; o__Micrococcales; f__Micrococcaceae
ASV0394	103be286a8491e9de88a13bb08afa9a0	GCGTTAATCGGAATTACTGGGCGTAAAGCGCGCGTAGGTGGTTTGTTAAGTTGGATGTGAAATCCCCGGGCTCAACCTGGGAACTGCATTCAAAACTGACTGACTAGAGTGTGGTAGAGGGTGGTGGAATTTCCTGTGTAGCGGTGAAATGCGTAGATATAGGAAGGAACACCAGTGGCGAAGGCGACCATCTGGACCAACACTGACACTGAGGTGCGAAAGCGTG	d__Bacteria; p__Proteobacteria; c__Gammaproteobacteria; o__Pseudomonadales; f__Pseudomonadaceae; g__Pseudomonas
ASV0395	d535fa86c0c63444f1ff9b259fcb0d82	GCGTTGTTCGGAATTACTGGGCGTAAAGCGCGCGTAGGCGGCTTTGTAAGTTAGAGGTGAAAGCCTGGAGCTCAACTTCAGAATTGCCTTTAAGACTGCATCGCTTGAATCCGGGAGAGGTGAGTGGAATTCCGAGTGTAGAGGTGAAATTCGTAGATATTCGGAAGAACACCAGTGGCGAAGGCGGCTCACTGGACCGGCATTGACGCTGAGGTGCGAAAGCGTG	d__Bacteria; p__Proteobacteria; c__Alphaproteobacteria; o__Sphingomonadales; f__Sphingomonadaceae
ASV0396	aebfb39f023095d2ba2a03065700fa78	GCGTTGTTCGGAATTATTGGGCGTAAAGCGCACGTAGGCGGCTGGGTAAGTCTGTCTGTGAAAGCCCGGGGCTCAACCCCGTGGATTGCAGGGGATACTGCCTGGCTGGAGACAAGCAGAGGTTGGTAGAATTCCGGGTGTAGCGGTGGAATGCGTAGAGATCCGGAGGAATACCAGAGGCGAAGGCGGCCAACTGGGCTTGTTCTGACGCTGAGGTGCGAAAGCGTG	d__Bacteria; p__Gemmatimonadota; c__Longimicrobia; o__Longimicrobiales; f__Longimicrobiaceae; g__Longimicrobiaceae; s__uncultured_bacterium
ASV0397	be30405c036b83bf7a204fbb3711a000	GCGTTGTTCGGAATTACTGGGCGTAAAGCGCACGTAGGCGGATCGATCAGTCAGGGGTGAAATCCCAGAGCTCAACTCTGGAACCGCCTTTGATACTGTCGATCTAGAGTATGGAAGAGGTGAGTGGAATTCCGAGTGTAGAGGTGAAATTCGTAGATATTCGGAGGAACACCAGTGGCGAAGGCGGCTCACTGGACACATATTGACGCTGAGGTGCGAAAGCGTG	d__Bacteria; p__Proteobacteria; c__Alphaproteobacteria; o__Rhizobiales; f__Rhizobiaceae
ASV0398	28678d7baa40d9a6719cc2e8c75ffecd	GCGTTGTCCGGAATTATTGGGCGTAAAGAGCTCGTAGGCGGTTTGTCTCGTCTGCTGTGAAAGCCCGGGGCTTAACCCCGGGTGTGCAGTGGGTACGGGCAGACTAGAGTGCAGTAGGGGAGACTGGAATTCCTGGTGTAGCGGTGGAATGCGCAGATATCAGGAGGAACACCGATGGCGAAGGCAGGTCTCTGGGCTGTTACTGACGCTGAGGAGCGAAAGCATG	d__Bacteria; p__Actinobacteriota; c__Actinobacteria; o__Micrococcales; f__Micrococcaceae; g__Kocuria
ASV0399	531942331aa26e84412f1b021b8c1ada	GCGTTAATCGGAATTACTGGGCGTAAAGCGTGCGCAGGCGGTTTTGTAAGTCTGTCGTGAAAGCCCCGGGCTCAACCTGGGAATTGCGATGGAGACTGCAAGGCTTGAATCTGGCAGAGGGGGGTAGAATTCCACGTGTAGCAGTGAAATGCGTAGAGATGTGGAGGAACACCGATGGCGAAGGCAGCCCCCTGGGTCAAGATTGACGCTCATGCACGAAAGCGTG	d__Bacteria; p__Proteobacteria; c__Gammaproteobacteria; o__Burkholderiales; f__Oxalobacteraceae; g__Massilia
ASV0400	ea8c6c403bd55aca04f125599b9d71cd	GCGTTATCCGGATTTATTGGGCGTAAAGCGAGCGCAGACGGTTATTTAAGTCTGAAGTGAAAGCCCTCAGCTCAACTGAGGAATTGCTTTGGAAACTGGATAACTTGAGTGCAGTAGAGGAAAGTGGAACTCCATGTGTAGCGGTGAAATGCGTAGATATATGGAAGAACACCAGTGGCGAAGGCGGCTTTCTGGACTGTAACTGACGTTGAGGCTCGAAAGTGTG	d__Bacteria; p__Firmicutes; c__Bacilli; o__Lactobacillales; f__Leuconostocaceae; g__Weissella
ASV0401	a61a30348ccd25de022cac5d6b4ed3f6	GCGTTATCCGGAATTACTGGGCGTAAAGCGCACGCAGGCGGTCTTTTAAGTTTGACGTGAAAGCTCCCGGCTTAACTGGGAGAGGTCGTTGAAGACTGGAAGGCTTGAGGCAATGAGAGGGGTGTAGAATTCCCGGTGTAGTGGTGGAATGCGTAGATATCGGGGGGAATACCAGTGGCGAAAGCGGCACCCTAGCGTTAGCCTGACGCTCATGTGCGAAAGCGTG	d__Bacteria; p__Chloroflexi; c__Anaerolineae; o__Caldilineales; f__Caldilineaceae; g__uncultured; s__uncultured_bacterium
ASV0402	0ea29bd088eb7858c91c91af2cb9a903	GCGTTGTCCGGAATCACTGGGCGTAAAGGGCGCGTAGGTGGCCCGGTAAGTAGGGGGTGAAATCTTGCGGCTCAACCGCAAGGCTGCCTTCTAAACTGCCAGGCTTGAGCACAGTAGAGGCAGGTGGAATTCCCGGTGTAGCGGTGGAATGCGTAGAGATCGGGAAGAACATCGGTGGCGAAGGCGGCCTGCTGGGCTGTTGCTGACACTGAGGCGCGACAGCGTG	d__Bacteria; p__Gemmatimonadota; c__Gemmatimonadetes; o__Gemmatimonadales; f__Gemmatimonadaceae; g__uncultured
ASV0403	57d7d090172b6cea5559007e0e9c503b	GCGTTGTTCGGAATTACTGGGCGTAAAGCGCGCGCAGGTGGGTGCGTAAGTCGGAGGTGAAAGCGCAGGGCTCAACCCTGCGACGCCCTTCGAGACTGCGTGTCTAGGGACCGGTAGAGGTGAGTGGAATTCCCGGTGTAGCGGTGGAATGCGTAGATATCGGGAAGAACACCGGAGGCGAAGGCGGCTCACTGGGCCGGATCCGACACTGAGGCGCGAAAGCGTG	d__Bacteria; p__Gemmatimonadota; c__BD2-11_terrestrial_group; o__BD2-11_terrestrial_group; f__BD2-11_terrestrial_group; g__BD2-11_terrestrial_group; s__uncultured_soil
ASV0404	9c3fce9097486ff92d325834020ced29	GCGTTGTCCGGATTTATTGGGCGTAAAGCGAGCGCAGGCGGTTCTTTAAGTCTGAAGTTAAAGGCAGTGGCTTAACCATTGTACGCTTTGGAAACTGGAGGACTTGAGTGCAGAAGGGGAGAGTGGAATTCCATGTGTAGCGGTGAAATGCGTAGATATATGGAGGAACACCGGTGGCGAAAGCGGCTCTCTGGTCTGTAACTGACGCTGAGGCTCGAAAGCGTG	d__Bacteria; p__Firmicutes; c__Bacilli; o__Lactobacillales; f__Streptococcaceae; g__Streptococcus; s__Streptococcus_agalactiae
ASV0405	4b0f0f6712848a16e4bec69943d5c241	GCGTTGTCCGGATTTACTGGGCGTAAAGCGAACGCAGGCGGACTGTTAAGTAGGAAGTGAAAGGTCGGAGCTCAACTCCAACATTGCTTCCTATACTGGCAGTCTTGAGTAGCGGAGAGGAAGGGGGAACGACACGTGTAGCGGTGAAATGCGTTGATATGTGTCGGAACACCCATGGCGAAAGCACCCTTCTGGACGCAAACTGACGCTCAGGTTCGAAAGCCAA	d__Bacteria; p__Abditibacteriota; c__Abditibacteria; o__Abditibacteriales; f__Abditibacteriaceae; g__Abditibacterium
ASV0406	c173d79e8ccfd3f8bd0133cf80068640	GCGTTGTCCGGAATTATTGGGCGTAAAGCGTACGCAGGCGGTTTCTTAAGTCTGATGTGAAAGCCCACGGCTCAACCGTGGAGGGTCATTGGAAACTGGGGAACTTGAGTACAGAAGAGGAGAGTGGAATTCCACGTGTAGCGGTGAAATGCGTAGAGATGTGGAGGAATACCAGTGGCGAAGGCGACTCTCTGGTCTGTAACTGACGCTGAGGTACGAAAGCGTG	d__Bacteria; p__Firmicutes; c__Bacilli; o__Bacillales; f__Bacillaceae; g__Bacillus; s__Bacillus_niabensis
ASV0407	d63f3e5ab697460a3ddce4e0e50fb06d	GCGTTGCTCGGAATCACTGGGCGTAAAGCGCACGTAGGTGGGTTTTTAAGTCAGGGGTGAAATCCTGGAGCTCAACTCCAGAACTGCCTTTGATACTGGAAATCTTCGAGTCCGGGAGAGGTGGGTGGAACTGCGAGTGTAGAGGTGAAATTCGTAGATATTCGCAAGAACACCAGTGGCGAAGGCGGCTCACTGGCCCGGTACTGACACTGAGGTGCGAAAGCGTG	d__Bacteria; p__Proteobacteria; c__Alphaproteobacteria; o__Rhizobiales; f__Amb-16S-1323; g__Amb-16S-1323; s__uncultured_bacterium
ASV0408	fbd54cdb9249bb8184af3c7c6f45f283	GCGTTGTCCGGAATTATTGGGCGTAAAGCGTACGCAGGCGGTTTCTTAAGTCTGATGTGAAAGCCCACGGCTCAACTGTGGAGGGTCATTGGAAACTGGGGAACTTGAGTACAGAAGAGGAGAGTGGAATTCCACGTGTAGCGGTGAAATGCGTAGAGATGTGGAGGAACACCAGTGGCGAAGGCGACTCTCTGGTCTGTAACTGACGCTGAGGTACGAAAGCGTG	d__Bacteria; p__Firmicutes; c__Bacilli; o__Bacillales; f__Bacillaceae; g__Bacillus; s__Bacillus_niabensis
ASV0409	5d0656f7cb43f96b32c6464fe8b4c035	GCGTTGCTCGGAATTACTGGGCGTAAAGCGCACGTAGGCGGCTTTTTAAGTCGGGGGTGAAATCCTGGAGCTCAACTCCAGAACTGCCTTCGATACTGAAGAGCTTGAGTCCGGGAGAGGTGAGTGGAACTGCGAGTGTAGAGGTGAAATTCGTAGATATTCGCAAGAACACCAGTGGCGAAGGCGGCGACCTGGGCCAATATTGACGCTGAGGTGCGAAAGCGTG	d__Bacteria; p__Proteobacteria; c__Alphaproteobacteria; o__Rhizobiales; f__Xanthobacteraceae; g__Pseudolabrys
ASV0410	7c8e6f8096e6062b61d067cde800e09b	GCGTTATCCGGATTTACTGGGTTTAAAGGGTGTGTAGGCGGACTTTTAAGTCCGTGGTGAAATCTCCGGGCTCAACCCGGAAACTGCCATGGATACTATTGGTCTTGAATGTTGTTGAGGTGGGCGGAACGGGTCATGTAGCGGTGAAATGCATAGATATGACCCGGAACACCGATTGCGAAGGCAGCCCACTAAGCAACGATTGACGCTGAGGCACGAAAGCGTG	d__Bacteria; p__Bacteroidota; c__Bacteroidia; o__Chitinophagales; f__Chitinophagaceae; g__Edaphobaculum
ASV0411	f5b8110faf6a8810c07c3298ce2344d4	GCGTTGTCCGGAATTATTGGGCGTAAAGCGTACGCAGGCGGTTTCTTAAGTCTGATGTGAAAGCCCACGGCTCAACCGTGGAGGGTCATTGGAAACTGGGGAACTTGAGTACAGAAGGGGAGAGTGGAATTCCACGTGTAGCGGTGAAATGCGTAGAGATGTGGAGGAACACCAGTGGCGAAGGCGACTCTCTGGTCTGTAACTGACGCTGAGGTACGAAAGCGTG	d__Bacteria; p__Firmicutes; c__Bacilli; o__Bacillales; f__Bacillaceae; g__Bacillus; s__Bacillus_niabensis
ASV0412	a873a0f5f02130c42b3613b2d3dcc33e	GCGTTGTTCGGAATTACTGGGCGTAAAGCGTGTGTAGGTGGTTGTCATAGTCAGGTGTGAAAGCCTTGAGCTCAACTCAAGAAATGCACTTGATACTGGGCAGCTAGAGGACCGGAGAGGATAGTGGAATTCCCAGTGTAGTGGTGAAATACGTAGAGATTGGGAAGAACACCAGTGGCGAAGGCGGCTATCTGGACGGTTTCTGACACTAAGACACGAAAGCGTG	d__Bacteria; p__Proteobacteria; c__Alphaproteobacteria; o__Reyranellales; f__Reyranellaceae; g__Reyranella
ASV0413	4f9de55bd595758511736dd067c36b9d	GCGTTACCCGGAATCACTGGGCGTAAAGGGCGTGTAGGCGGTACGCTAAGTCTGACTTTAAAGACCGGGGCTCAACCCCGGAAGTGGGTTGGATACTGGCGTGCTGGACCTCTGGAGAGAGAACCGGAATTCCTGGTGTAGCGGTGGAATGCGTAGATACCAGGAGGAACACCGATGGCGAAGGCAGGTTCTTGGACAGAAGGTGACGCTGAGGCGCGAAAGTGTG	d__Bacteria; p__Deinococcota; c__Deinococci; o__Deinococcales; f__Deinococcaceae; g__Deinococcus; s__Deinococcus_murrayi
ASV0414	61f2d76b754ddd3234da82d253dda897	GCGTTGTCCGGAATCATTGGGCGTAAAGCGCGTGTAGGCGGCCAGGTAAGTCCGTTCTGAAAGCCCGGGGCTCAACCCCGGGAGGCGGATGGATACTGCTTGGCTCGAGTCCGGAAGAGGCGAGTGGAATTCCCGGTGTAGCGGTGAAATGCGCAGATATCGGGAGGAACACCAATGGCGAAGGCAGCTCGCTGGGACGGTACTGACGCTGAGACGCGAAAGCGTG	d__Bacteria; p__Actinobacteriota; c__Thermoleophilia; o__Solirubrobacterales; f__Solirubrobacteraceae
ASV0415	fa8b68dea25317ce47c51f6f4d0d4150	GCGTTATCCGGAATTATTGGGCGTAAAGAGCTCGTAGGCGGTTTGTCGCGTCTGCTGTGAAAGACCGGGGCTCAACTCCGGTTCTGCAGTGGATACGGGCAGACTAGAGTGCAGTAGGGGAGACTGGAATTCCTGGTGTAGCGGTGAAATGCGCAGATATCAGGAGGAACACCGATGGCGAAGGCAGGTCTCTGGGCTGTAACTGACGCTGAGGAGCGAAAGCATG	d__Bacteria; p__Actinobacteriota; c__Actinobacteria; o__Micrococcales; f__Micrococcaceae; g__Paenarthrobacter
ASV0416	50e2d740071a2d1ba5288c69a4bd3728	GCGTTAGGCGGAATCACTGGGCTTAAAGCGCGTGTAGGCGGATCGTTAAGTGCCTTGTGAAATCCTGCGGCTCAACCGCAGAACTGCTGGGCATACTGGCGATCTTGGGCCACTCAGGGGTCACTGGAACAAGCGGTGGAGCGGTGAAATGCGTAGATATCGCTTGGAACGCCAAAGGTGAAGACAGGTGACTGGGGGTGTGCCGACGCTGAGACGCGAAAGCCAG	d__Bacteria; p__Planctomycetota; c__Phycisphaerae; o__Tepidisphaerales; f__WD2101_soil_group; g__WD2101_soil_group; s__uncultured_planctomycete
ASV0417	6647693f88f3192be89be0e8ee3a0f8b	ACGTTGTTCGGAATTACTGGGCGTAAAGCGCGTGTAGGCGGCTATGCAAGTCGGATGTGAAAGCCCTCGGCTCAACCGGGGAAGTGCACCCGAAACTGCAAAGCTAGAGTCTCGGAGAGGATCGTGAAATTCTCGGTGTAGAGGTGAAATTCGTAGATATCGAGAGGAACACCGGTGGCGAAGGCGGCGATCTGGACGATGACTGACGCTGAGACGCGAAAGCGTG	d__Bacteria; p__Myxococcota; c__Polyangia; o__Polyangiales; f__Phaselicystidaceae; g__Phaselicystis; s__uncultured_Polyangiaceae
ASV0418	beefb05b74ece9e7eb8337a99531e554	GCGTTATCCGGATTCACTGGGTTTAAAGGGTGCGTAGGCGGAATGGAAAGTCCGTTGTGAAATCTCTGAGCTTAACTCGGAAATTGCGGTGGATACTATCATTCTTGAATACTGTTGAGGTTAGCGGAATATGTCATGTAGCGGTGAAATGCATAGATATGACATAGAACACCAATTGCGAAGGCAGCTGGCTAAACAGATATTGACGCTGAGGCACGAAAGCGTG	d__Bacteria; p__Bacteroidota; c__Bacteroidia; o__Chitinophagales; f__Chitinophagaceae; g__Chitinophaga
ASV0419	4c55385468bc53d2a65f42183358caa4	GCGTTAATCGGAATTACTGGGCGTAAAGCGTGCGCAGGCGGTAATGTAAGACAGTTGTGAAATCCCCGGGCTCAACCTGGGAACTGCATCTGTGACTGCATTGCTGGAGTACGGCAGAGGGGGATGGAATTCCGCGTGTAGCAGTGAAATGCGTAGATATGCGGAGGAACACCGATGGCGAAGGCAATCCCCTGGGCCTGTACTGACGCTCATGCACGAAAGCGTG	d__Bacteria; p__Proteobacteria; c__Gammaproteobacteria; o__Burkholderiales; f__Comamonadaceae; g__Variovorax
ASV0420	babd40ddf826353af8a29f2956897e87	GCGTTAATCGGAATTACTGGGCGTAAAGCGCACGCAGGCGGTCTGTCAAGTCGGATGTGAAATCCCCGGGCTCAACCTGGGAACTGCATTCGAGACTGGCAGGCTAGAGTCTTGTAGAGGGGGGTAGAATTCCAGGTGTAGCGGTGAAATGCGTAGAGATCTGGAGGAATACCGGTGGCGAAGGCGGCCCCCTGGACAAAGACTGACGCTCAGGTGCGAAAGCGTG	d__Bacteria; p__Proteobacteria; c__Gammaproteobacteria; o__Enterobacterales; f__Enterobacteriaceae
ASV0421	3774322c81b0e63b860a4dc527d3ad15	GCGTTGTCCGGATTTACTGGGCGTAAAGAGCGCGCAGGCGGTCGTTCAAGTCGCGTGTGAAAGCCCCCGGCTCAACTGGGGAGGGTCATTCGATACTGATCGGCTCGAAGGCAGGAGAGGGAAGTGGAATTCCCGGTGTAGTGGTGAAATGCGTAGATATCGGGAGGAACACCAGTGGCGAAGGCGACTTCCTGGCCTGTTCTTGACGCTGAGGCGCGAAAGCTAG	d__Bacteria; p__Chloroflexi; c__KD4-96; o__KD4-96; f__KD4-96; g__KD4-96
ASV0422	0f6757c488351c30581bd1b3dc481654	GCGTTGCTCGGAATTACTGGGCGTAAAGGGCGCGTAGGCGGATATCTAAGTTGGGGGTGAAAGCCCGGGGCTCAACCTCGGAATAGCCTTCAATACTGGATATCTTGAGTTCGGGAGAGGTGAGTGGAATGCCGAGTGTAGAGGTGAAATTCGTAGATATTCGGCGGAACACCAGTGGCGAAGGCGACTCACTGGCCCGATACTGACGCTGAGGCGCGAAAGCGTG	d__Bacteria; p__Proteobacteria; c__Alphaproteobacteria; o__Caulobacterales; f__Caulobacteraceae; g__Phenylobacterium; s__Phenylobacterium_hankyongense
ASV0423	196bfe436cab23c45a5cb8080680ab17	GCGTTGTCCGGAATCACTGGGCGTAAAGGGCGCGTAGGTGGTTTGATAAGGGTGTGGTGAAAGTCCGGGGCTCAACCCCGGATCTGCCGTGCCGACTGTCAAACTCGAGGACTGTAGAGGCAGACGGAATTCCGGGTGTAGCGGTGGAATGCGTAGAGATCCGGAGGAAGACCGGTGGCGAAGGCGGTCTGCTGGGCAGTTTCTGACACAGAGGCGCGACAGCGTG	d__Bacteria; p__Gemmatimonadota; c__Gemmatimonadetes; o__Gemmatimonadales; f__Gemmatimonadaceae; g__uncultured
ASV0424	116221b7c1b4fd8bfc4045732eac9d8f	GCGTTGTCCGGAATCATTGGGCGTAAAGCGCGTGTAGGCGGTCCGGTAAGTCCGCTGTGAAAGTCGGGGGCTCAACCCTCGGATGCCGGTGGATACTGTCGGGCTTGAGTACGGAAGAGGCGAGTGGAATTCCTGGTGTAGCGGTGAAATGCGCAGATATCAGGAGGAACACCAATTGCGAAGGCAGCTCGCTGGGACGTTACTGACGCTGAGACGCGAAAGCGTG	d__Bacteria; p__Actinobacteriota; c__Thermoleophilia; o__Solirubrobacterales; f__Solirubrobacteraceae; g__Solirubrobacter
ASV0425	b35a69acd57342bc7c3a56f5ac3c0a60	GCGTTGTCCGGAATTATTGGGCGTAAAGCGTACGCAGGCGGTTTCTTAAGTCTGATGTGAAAGCCCACGGCTCAACCGTGGAGGGTCATTGGAAACTGGGGAACTTGAGTGCAGAAGAGGAGAGTGGAATTCCACGTGTAGCGGTGAAATGCGTAGAGATGTGGAGGAACACCAGTGGCGAAGGCGACTCTCTGGTCTGTAACTGACGCTGAGGTACGAAAGCGTG	d__Bacteria; p__Firmicutes; c__Bacilli; o__Bacillales; f__Bacillaceae; g__Bacillus; s__Bacillus_niabensis
ASV0426	ae41669a926c53a19b0e804cb8a0c743	GCGTTGTTCGGAATTACTGGGCGTAAAGCGTACGTAGGCGGCGATTCAAGTCAGAGGTGAAAGCCTGGAGCTCAACTCCAGAACTGCCTTTGAAACTAGATTGCTAGAATCGTGGAGAGGTGTGTGGAATTCCGAGTGTAGAGGTGAAATTCGTAGATATTCGGAAGAACACCAGTGGCGAAGGCGGCTCACTGGACACGTATTGACGCTGAGGTACGAAAGCGTG	d__Bacteria; p__Proteobacteria; c__Alphaproteobacteria; o__Sphingomonadales; f__Sphingomonadaceae; g__Rhizorhapis; s__uncultured_Sphingomonadaceae
ASV0427	e75f01830870360effb544fd1c2db4d1	GCGTTGTCCGGAATTATTGGGCGTAAAGAGCTCGTAGGCGGTTTGTCGCGTCTGCTGTGAAAGCCCGGGGCTCAACCCCGGGTCTGCAGTGGGTACGGGCAGACTAGAGTGCAGTAGGGGAGACTGGAATTCCTGGTGTAGCGGTGAAATGCGCAGATATCAGGAGGAACACCGATGGCGAAGGCAGGTCTCTGGGCTGTAACTGACGCTGAGGAGCGAAAGCATG	d__Bacteria; p__Actinobacteriota; c__Actinobacteria; o__Micrococcales; f__Micrococcaceae
ASV0428	e0ed512149dade166cd584db89fa0a9e	GTGTTATTCATCTTTATTAGGTTTAAAGGGTACCTAGACGGCATTTTTAACTCTTATAAGGGAAGAGATTTGCTAGAGTTTTATGTGAGTGGTAAATATCAGGACTATTGGTGTAAAGATGAAATTTTATTATACTAATAGTATGTGTAACGGCGAAGGCAATCCTCTATGTAAAAACTGACGTTGAGGGACGAAGGCTTG	d__Bacteria; p__Proteobacteria; c__Alphaproteobacteria; o__Rickettsiales; f__Mitochondria; g__Mitochondria; s__Botryosphaeria_dothidea
ASV0429	526da82ab56a9ecd99966544f345b4ea	GCGTTACTCGGAATTACTGGGCGTAAAGCGTGCGTAGGTGGTCGTTTAAGTCTGTTGTGAAAGCCCTGGGCTCAACCTGGGAACTGCAGTGGAAACTGGACGACTAGAGTGTGGTAGAGGGTAGCGGAATTCCTGGTGTAGCAGTGAAATGCGTAGAGATCAGGAGGAACATCCATGGCGAAGGCAGCTACCTGGACCAACACTGACACTGAGGCACGAAAGCGTG	d__Bacteria; p__Proteobacteria; c__Gammaproteobacteria; o__Xanthomonadales; f__Xanthomonadaceae; g__Stenotrophomonas
ASV0430	afd2722ab340109d10f6e192eea07cb6	GCGTTAATCGGAATTACTGGGCGTAAAGCGCGCGTAGGTGGTTTGTTAAGTTGGATGTGAAAGCCCCGGGCTCAACCTGGGAACTGCATCCAAAACTGGCAAGCTAGAGTACAGTAGAGGGTGGTGGAATTTCCTGTGTAGCGGTGAAATGCGTAGATATAGGAAGGAACACCAGTGGCGAAGGCGACCACCTGGACTGATACTGACACTGAGGTGCGAAAGCGTG	d__Bacteria; p__Proteobacteria; c__Gammaproteobacteria; o__Pseudomonadales; f__Pseudomonadaceae; g__Pseudomonas
ASV0431	553271979b18fd7bc59defff51bc23c0	GCGTTAATCGGAATTACTGGGCGTAAAGCGCGCGTAGGTGGTTCGTTAAGTTGGATGTGAAATCCCCGGGCTCAACCTGGGAACTGCATTCAAAACTGACGAGCTAGAGTATGGTAGAGGGTGGTGGAATTTCCTGTGTAGCGGTGAAATGCGTAGATATAGGAAGGAACACCAGTGGCGAAGGCGACCACCTGGACTGATACTGACACTGAGATGCGAAAGCGTG	d__Bacteria; p__Proteobacteria; c__Gammaproteobacteria; o__Pseudomonadales; f__Pseudomonadaceae; g__Pseudomonas
ASV0432	848949358c0ee58c95f5c063805af069	GCGTTAATCGGAATTACTGGGCGTAAAGCGTGCGCAGGCGGTTTGGTAAGACAGGCGTGAAATCCCCGAGCTCAACTTGGGAATGGCGCTTGTGACTGCCAGGCTAGAGTATGTCAGAGGGGGGTAGAATTCCACGTGTAGCAGTGAAATGCGTAGAGATGTGGAGGAATACCGATGGCGAAGGCAGCCCCCTGGGACGTCACTGACGCTCATGCACGAAAGCGTG	d__Bacteria; p__Proteobacteria; c__Gammaproteobacteria; o__Burkholderiales; f__Burkholderiaceae; g__Cupriavidus
ASV0433	a1a2d4eea5f36024e230ecfe258f9296	GCGTTAATCGGAATTACTGGGCGTAAAGCGCGCGTAGGTGGTTCGTTAAGTTGGATGTGAAATCCCCGGGCTCAACCTGGGAACTGCATTCAAAACTGTCGAGCTAGAGTATGGTAGAGGGTGGTGAAATTTCCTGTGTAGCGGTGAAATGCGTAGATATAGGAAGGAACACCAGTGGCGAAGGCGACCACCTGGACTGATACTGACACTGAGGTGCGAAAGCGTG	d__Bacteria; p__Proteobacteria; c__Gammaproteobacteria; o__Pseudomonadales; f__Pseudomonadaceae; g__Pseudomonas
ASV0434	0c47a4c779c94dd94e97af6f4d4c341c	GCGTTAATCGGAATTACTGGGCGTAAAGCGCGCGTAGGTGGTTTGTTAAGTTGGATGTGAAATCCCCGGGCTCAACCTGGGAACTGCATTCAAAACTGACTGACTAGAGTGTGGTAGAGGGTGGTGGAATTTCCTGTGTAGCGGTGAAATGCGTAGATATAGGAAGTATCTTTTAATGATACGGCGACCACCGAGATCTACACTGACACTGAGGTGCGAAAGCGTG	d__Bacteria; p__Proteobacteria; c__Gammaproteobacteria; o__Pseudomonadales; f__Pseudomonadaceae; g__Pseudomonas
ASV0435	2b1840dc6daf3ebf0a012917bc0a2553	GCGTTGTTCGGAATTACTGGGCGTAAAGCGCACGTAGGCGGACATTTAAGTCAGGGGTGAAATCCCGGGGCTCAACCCCGGAACTGCCTTTGATACTGGGTGTCTAGAGTATGGAAGAGGTGAGTGGAATTCCGAGTGTAGAGGTGAAATTCGTAGATATTCGGAGGAGCACCAGTGGCGAAGGCGGCTCACTGGTCCATTACTGACGCTGAGGTGCGAAAGCGTG	d__Bacteria; p__Proteobacteria; c__Alphaproteobacteria; o__Rhizobiales; f__Rhizobiaceae; g__Ensifer
ASV0436	7766b4e8aadd04bbd321903499fdcd00	GCGTTGTCCGGAATTATTGGGCGTAAAGCGCGCGCAGGCGGTCTCTTAAGTCTGATGTGAAAGCCCACGGCTCAACCGTGGAGGGTCATTGGAAACTGGGGGACTTGAGTGCAGGAGAGGAGAGCGGAATTCCACGTGTAGCGGTGAAATGCGTAGAGATGTGGAGGAACACCAGTGGCGAAGGCGGCTCTCTGGCCTGCAACTGACGCTGAGGCGCGAAAGCGTG	d__Bacteria; p__Firmicutes; c__Bacilli; o__Bacillales; f__Bacillaceae; g__Geobacillus
ASV0437	eaafdee4e8b49b5ef17a23cc0e8da298	GCGTTGTCCGGATTCACTGGGCGTAAAGCGCGCGCAGACGGCTTTCTGCGTCTGGGGTGAAAACCCGGGGCTCAACCCCGGGAGTGCCTTGGATACGGGAGAGCTTGAGGGTCGGAGAGGCAAGGGGAATTCCACGTGTAGCGGTGAAATGCGTAGAGATGTGGAAGAACACCTGTGGCGAAAGCGCCTTGCTGGCCGATCCCTGACGTTGAGGCGCGAAAGCGTG	d__Bacteria; p__Firmicutes; c__Bacilli; o__Alicyclobacillales; f__Alicyclobacillaceae; g__Tumebacillus; s__uncultured_bacterium
ASV0438	8ca92248b7d46075ed5fba6b8160413d	GCGTTGTCCGGAATTATTGGGCGTAAAGCGCGCGCAGGCGGTCATTTAAGTCTGGTGTTTAATCCCGGGGCTCAACCCCGGATCGCACTGGAAACTGGATGACTTGAGTGCAGAAGAGGAGAGTGGAATTCCACGTGTAGCGGTGAAATGCGTAGAGATGTGGAGGAACACCAGTGGCGAAGGCGACTCTCTGGGCTGTAACTGACGCTGAGGCGCGAAAGCGTG	d__Bacteria; p__Firmicutes; c__Bacilli; o__Paenibacillales; f__Paenibacillaceae; g__Paenibacillus
ASV0439	546dbbf6278a00e07eab0917e7e8d6bf	GCGTTGTTCGGAAATACTGGGCGTAAAGCGAACGTAGGCGGCTTAGCAAGTCAGGGGTGAAATCCCGGAGCTCAACTCCGGAACTGCCTTTGAAACTGCTTCGCTTGAATCCTGGAGAGGCGAGTGGAATTCCGAGTGTAGAGGTGAAATTCGTAGATATTCGGAAGAACACCAGTGGCGAAGGCGACTCGCTGGACAGGTATTGACGCTGAGGTTCGAAAGCGTG	d__Bacteria; p__Proteobacteria; c__Alphaproteobacteria; o__Sphingomonadales; f__Sphingomonadaceae; g__Altererythrobacter; s__uncultured_bacterium
ASV0440	618cf1dc0aea6d329ec7db57117c9953	GCGTTATCCGGATTTATTGGGTTTAAAGGGTGCGTAGGTGGCTTTTTAAGTCAGGGGTGAAAGACGGTAGCTTAACTATCGCAGTGCCTTTGATACTGAAGAGCTTGAATAAACTAGAGGTAGGCGGAATGTGACAAGTAGCGGTGAAATGCATAGATATGTCACAGAACACCAATTGCGAAGGCAGCTTACTATGGTTTTATTGACACTGAGGCACGAAAGCGTG	d__Bacteria; p__Bacteroidota; c__Bacteroidia; o__Sphingobacteriales; f__Sphingobacteriaceae; g__Mucilaginibacter
ASV0441	7856634249e3f2fc84f73b09542c3ae3	GCGTTGTTCGGAATTACTGGGCGTAAAGCGCACGTAGGCGGATTGGTCAGTTAGGGGTGAAATCCCAGGGCTCAACCCTGGAACTGCCTTTAATACTGCCGGTCTAGAGTCCGAGAGAGGTGAGTGGAATTCCGAGTGTAGAGGTGAAATTCGTAGATATTCGGAGGAACACCAGTGGCGAAGGCGGCTCACTGGCTCGGTACTGACGCTGAGGTGCGAAAGCGTG	d__Bacteria; p__Proteobacteria; c__Alphaproteobacteria; o__Rhizobiales; f__Rhizobiaceae
ASV0442	ea64d7137d3e1bdb7cd62465c4fcf671	GCGTTGTTCGGAATTACTGGGCGTAAAGCGCACGTAGGCGGATATTTAAGTCAGGGGTGAAATCCCAGAGCTCAACTCTGGAACTGCCTTTGATACTGGGTATCTTGAGTATGGAAGAGGTGAGTGGAATTCCGAGTGTAGAGGTGAAATTCGTAGATATTCGGAGGAACACCAGTGGCGAAGGCGGCTCACTGGTCCATTACTGACGCTGAGGTGCGAAAGCGTG	d__Bacteria; p__Proteobacteria; c__Alphaproteobacteria; o__Rhizobiales; f__Rhizobiaceae; g__Allorhizobium-Neorhizobium-Pararhizobium-Rhizobium
ASV0443	363b7dc4424d4fe74286522d4d683cb6	GCGTTGATCGGAATTACTGGGCGTAAAGCGCGCGTAGGTGGTTCGTTAAGTTGGATGTGAAATCCCCGGGCTCAACCTGGGAACTGCATTCAAAACTGACGAGCTAGAGTATGGTAGAGGGTGGTGGAATTTCCTGTGTAGCGGTGAAATGCGTAGATATAGGAAGGAACACCAGTGGCGAAGGCGACCACCTGGACTGACACTGACACTGAGGTGCGAAAGCGTG	d__Bacteria; p__Proteobacteria; c__Gammaproteobacteria; o__Pseudomonadales; f__Pseudomonadaceae; g__Pseudomonas
ASV0444	e8478b0c6fecf55342365641637d7ee7	ATGTTGTTCGGAATCACTGGGCGTAAAGGGAGCGTAGGCGGGCTCTTAAGTTAGGTGTTTAATCCCGGGGCCCAACCCCGGACAGGCACCTAAAACTGGGAGTCTTGAATAGTGGAGAGGACGGCGGAATTGGGGGTGTAGCGGCGGAATGCGTAGAGATCCCCAAGAACACCAGTTGCGAAGGCGGCCGTCTGGACACATATTGACGCTGAGGCTCGAAAGCATG	d__Bacteria; p__Fibrobacterota; c__Fibrobacteria; o__Fibrobacterales; f__Fibrobacteraceae; g__possible_genus_04
ASV0445	303ad23fb512164c774589a7397ed227	GCGTTGTTCGGATTTACTGGGCGTAAAGCGCACGTAGGCGGATCGTTAAGTGAGGGGTGAAATCCCAGGGCTCAACCCTGGAACTGCCTTTCATACTGGCGATCTTGAGTCCGGAAGAGGTGAGTGGAACTCCTAGTGTAGAGGTGGAATTCGTAGATATTAGGAAGAACACCAGTGGCGAAGGCGGCTCACTGGTCCGGTACTGACGCTGAGGTGCGAAAGCGTG	d__Bacteria; p__Proteobacteria; c__Alphaproteobacteria; o__Rhizobiales; f__Devosiaceae; g__uncultured
ASV0446	bc60e36287b5e693b50f5e3e1c299af7	GCGTTGTTCGGAATTACTGGGCGTAAAGCGCACGTAGGCGGCTTTGTAAGTTAGAGGTGAAAGCCCGGGGCTCAACTCCGGAATTGCCTTTAAGACTGCATCGCTTGAATCCGGGAGAGGTGAGTGGAATTCCGAGTGTAGAGGTGAAATTCGTAGATATTCGGAAGAACACCAGTGGCGAAGGCGGCTCACTGGACCGGTATTGACGCTGAGGTGCGAAAGCGTG	d__Bacteria; p__Proteobacteria; c__Alphaproteobacteria; o__Sphingomonadales; f__Sphingomonadaceae
ASV0447	daf91016bdc2a1127e7214b72e1db38b	GCGCTGTCCGGATTTATTGGGTTTAAAGGGTGCGTAGGCGGTCCTATAAGTCAGTGCTGAAATATCCCGGCTTAACCGGGAGGGTGGCATTGATACTGCAGGACTTGAGTAGAGTTGAGGTTGGCGGAATTGACGGTGTAGCGGTGAAATGCTTAGATATCGTCAAGAACACCGATAGTGAAGACAGCTAACTAAGCTCTAACTGACGCCGAGGCACGAAAGTGTG	d__Bacteria; p__Bacteroidota; c__Bacteroidia; o__Cytophagales; f__Microscillaceae; g__Ohtaekwangia
ASV0448	fb1f993aaaea31aefd5dd31121374db5	GCGTTATCCGGATTTATTGGGTTTAAAGGGTGCGTAGGCGGCCTATTAAGTCAGGGGTGAAAGACGGTGGCTCAACCATCGCAGTGCCTTTGATACTGATAGGCTTGATTACACTAGAGGTAGGCGGAATGTGACAAGTAGCGGTGAAATGCATAGATATGTCACAGAACACCAATTGCGAAGGCAGCTTACTATGGTGTCAATGACGCTGAGGCACGAAAGCGTG	d__Bacteria; p__Bacteroidota; c__Bacteroidia; o__Sphingobacteriales; f__Sphingobacteriaceae; g__uncultured; s__metagenome
ASV0449	c1770926974aa41530693f02d5398c7b	GCGTTATCCGGAATTATTGGGCGTAAAGCGCTCGCAGGCGGTCTTTTAAGTCTGATGTGAAAGCCCACGGCTCAACCGTGGAGGGTCATTGGAAACTGGGAGACTTGAGTGCAGAAGAGGAGAGTGGAATTCCACGTGTAGCGGTGAAATGCGTAGAGATGTGGAGGAACACCAGTGGCGAAGGCGACTCTCTGGTCTGTAACTGACGCTGAGGAGCGAAAGTGTG	d__Bacteria; p__Firmicutes; c__Bacilli; o__Bacillales; f__Bacillaceae; g__Bacillus; s__Bacillus_alkalitelluris
ASV0450	fcb9ddd79b67e08b7bf0b58fa97a7300	GCGTTGTCCGGAATTATTGGGCGTAAAGAGCTCGTAGGCGGTTTGTCGCGTCTGCTGTGAAAACTCAAGGCTCAACCTTGGGCTTGCAGTGGGTACGGGCAGACTAGAGTGCGGTAGGGGTGACTGGAATTCCTGGTGTAGCGGTGGAATGCGCAGATATCAGGAGGAACACCGATGGCGAAGGCAGGTCACTGGGCCGCAACTGACGCTGAGGAGCGAAAGCATG	d__Bacteria; p__Actinobacteriota; c__Actinobacteria; o__Micrococcales; f__Cellulomonadaceae; g__Cellulomonas
ASV0451	1bd0a811d92bfaba8140daabf2303948	GCGTTGTCCGGAATTATTGGGCGTAAAGCGTACGCAGGCGGTTTCTTAGGTCTGATGTGAAAGCCCACGGCTCAACCGTGGAGGGTCATTGGAAACTGGAGAACTTGAGTACAGAAGAGGAGAGTGGAATTCCACGTGTAGCGGTGAAATGCGTAGAGATATGGAGGAACACCAGTGGCGAAGGCGACTCTCTGGTCTGTAACTGACGCTGAGGTACGAAAGCGTG	d__Bacteria; p__Firmicutes; c__Bacilli; o__Bacillales; f__Bacillaceae
ASV0452	2b9826a3c84e692d95ff5ff63f57e702	GCGTTGTCCGGAATTATTGGGCGTAAAGCGTACGCAGGCGGTTTCTTAAGTCTGATGTGAAAGCCCACGGCTCAACCGTGAAGGGTCATTGGAAACTGGGGAACTTGAGTACAGAAGAGGAGAGTGGAATTCCACGTGTAGCGGTGAAATGCGTAGAGATGTGGAGGAACACCAGTGGCGAAGGCGACTCTCTGGTCTGTAACTGACGCTGAGGTACGAAAGCGTG	d__Bacteria; p__Firmicutes; c__Bacilli; o__Bacillales; f__Bacillaceae; g__Bacillus; s__Bacillus_niabensis
ASV0453	186aa42dbd88ed82b90583c663cd1efa	GCGTTAATCGGAATTACTGGGCGTAAAGCGCGCGTAGGTGGTTTGTTAAGTTGGATGTGAAAGCCCCGGGCTCAACCTGGGAACTGCATCCAAAACTGGCAAGCTAGGGTACGGTAGAGGGTGGTGGAATTTCCTGTGTAGCGGTGAAATGCGTAGATATAGGAAGGAACACCAGTGGCGAAGGCGACCACCTGGACTGATACTGACACTGAGGTGCGAAAGCGTG	d__Bacteria; p__Proteobacteria; c__Gammaproteobacteria; o__Pseudomonadales; f__Pseudomonadaceae; g__Pseudomonas
ASV0454	a5d311732c17984db185347d183082e1	GCGTTAATCGGAATTACTGGGCGTAAAGCGCGCGTAGGTGGTTTGTTAAGTTGGATGTGAAAGCCCCGGGCTCAACCTGGAAACTGCATCCAAAACTGGCGAGCTAGAGTACGGTAGAGGGTGGTGGAATTTCCTGTGTAGCGGTGAAATGCGTAGATATAGGAAGGAACACCAGTGGCGAAGGCGACCACCTGGACTGATACTGACACTGAGGTGCGAAAGCGTG	d__Bacteria; p__Proteobacteria; c__Gammaproteobacteria; o__Pseudomonadales; f__Pseudomonadaceae; g__Pseudomonas
ASV0455	bc3739eaddf5c7840912e528458bcd9a	GCGTTACTCGGAATTACTGGGCGTAAAGCGTGCGTAGGTGGTGGTTTAAGTCTGATGTGAAAGCCCTGGGCTCAACCTGGGAATGGCATTGGAAACTGGATCACTGGAGTGCGGTAGAGGATGGCGGAATTCCCGGTGTAGCAGTGAAATGCGTAGAGATCGGGAGGAACATCCGTGGCGAAGGCGGCCATCTGGACAAGAACTGACACTGAGGCACGAAAGCGTG	d__Bacteria; p__Proteobacteria; c__Gammaproteobacteria; o__Xanthomonadales; f__Xanthomonadaceae; g__Lysobacter
ASV0456	3074dfdbd76032cb058368d4bb5e2520	GCGTTGTTCGGAATTACTGGGCGTAAAGGGCTCGTAGGCGGCCAACTAAGTCGGATGTGAAATCCCCAGGCTTAACCTGGGAACTGCATCCGATACTGGATGGCTTGAATTCGGGAGAGGGATGCAGAATTCCAGGTGTAGCGGTGAAATGCGTAGATATCTGGAGGAATACCGGTGGCGAAGGCGGCATCCTGGACCGACATTGACGCTGAGGAGCGAAAGCTAG	d__Bacteria; p__Acidobacteriota; c__Vicinamibacteria; o__Vicinamibacterales; f__uncultured; g__uncultured
ASV0457	df9d5f528196dde5a664de2f79a68ab4	GCGTTGTTCGGAATTACTGGGCGTAAAGCGCGCGTAGGCGGCTTTGTAAGTTAGAGGTGAAAGCCCGGGGCTCAACCCCGGAATTGCCTTTAAGACTGCATCGCTAGAATCGTGGAGAGGTAAGTGGAATTCCGAGTGTAGAGGTGAAATTCGTAGATATTCGGAAGAACACCAGTGGCGAAGGCGACTTACTGGACACGTATTGACGCTGAGGTGCGAAAGCGTG	d__Bacteria; p__Proteobacteria; c__Alphaproteobacteria; o__Sphingomonadales; f__Sphingomonadaceae; g__Sphingomonas
ASV0458	b1388ad0ca84869149345a5f70696fcb	GCGTTGTCCGGAATTACTGGGCGTAAAGAGCTCGTAGGTGGTTTGTCGCGTCGTTTGTGGAATACCGCAGCTTAACTGCGGGGTTGCAGGCGATACGGGCATAACTTGAGTGCTGTAGGGGAGACTGGAATTCCTGGTGTAGCGGTGGAATGCGCAGATATCAGGAGGAACACCGATGGCGAAGGCAGGTCTCTGGGCAGTAACTGACGCTGAGGAGCGAAAGCATG	d__Bacteria; p__Actinobacteriota; c__Actinobacteria; o__Corynebacteriales; f__Corynebacteriaceae; g__Corynebacterium
ASV0459	96cb74a2de240659ba4edaf0fd063413	GCGTTAATCGGAATTACTGGGCGTAAAGCGCGCGTAAGTGGTTTGTTAAGTTGGATGTGAAAACCCCGGGCTCAACCTGGGAACTGCATCCAAAACTGGCAAGCTAGAGTATGGCAGAGGGTGGTGGAATTTCCTGTGTAGCGGTGAAATGCGTAGATATAGGAAGGAACACCAGTGGCGAAGGCGACCACCTGGGCTAATACTGACACTGAGGTGCGAAAGCGTG	d__Bacteria; p__Proteobacteria; c__Gammaproteobacteria; o__Pseudomonadales; f__Pseudomonadaceae
ASV0460	cbc2d494adb2261634948989ba8adfb1	GCGTTAATCGGAATTACTGGGCGTAAAGCGCACGCAGGCGGTCTGTCAAGTCGGATGTGAAATCCCCGGGCTCAACCTGGGAACTGCATTCGAAACTGGCAGGCTAGAGTCTTGTAGAGGGGGGTAGAATTCCAGGTGTAGCGGTGAAATGCGTAGAGATCTGGAGGAATACCGATGGCGAAGGCAGCCCCCTGGGACGTGACTGACGCTCAGGTGCGAAAGCGTG	d__Bacteria; p__Proteobacteria; c__Gammaproteobacteria; o__Enterobacterales; f__Enterobacteriaceae
ASV0461	4dee399c723ce2f7ff90ba688c23692a	GCGTTGTCCGGAATTATTGGGCGTAAAGAGCTCGTAGGCGGTTTGTCGCGTCTGCTGTGAAAACGCGAGGCTCAACCTCGCGCCTGCAGTGGGTACGGGCAGACTAGAGTGTGGTAGGGGAGACCGGAATTCCTGGTGTAGCGGTGGAATGCGCAGATATCAGGAGGAACACCGATGGCGAAGGCAGGTCTCTGGGCCACTACTGACGCTGAGGAGCGAAAGCATG	d__Bacteria; p__Actinobacteriota; c__Actinobacteria; o__Micrococcales; f__Cellulomonadaceae; g__Pseudactinotalea; s__uncultured_bacterium
ASV0462	8cc02c21cfe1a8a6e0cdeff33e31495e	GCGTTAATCGGAATTATTGGGCGTAAAGCGTGCGCAGGCGGTTGTATAAGATAGATGTGAAATCCTTGGGCTCAACCTGAGAACTGCATTTATGACTGTACGACTAGAGTGTGTCAGAGGGGGGTAGAATTCCACGTGTAGCAGTGAAATGCGTAGAGATGTGGAGGAATACCGATGGCGAAGGCAGCCCCCTGGGATAACACTGACGCTCATGCACGAAAGCGTG	d__Bacteria; p__Proteobacteria; c__Gammaproteobacteria; o__Burkholderiales
ASV0463	99cf0d257fb8172362eb69faa0e98d83	GCGTTATCGGAATTACTGGGCGTAAAGCGCGCGTAAGTGGTTCGTTAAGTTGGATGTGAAATCCCCGGGCTCAACCTGGGAACTGCATTCAAAACTGACGAGCTAGAGTATGGTAGAGGGTGGTGGAATTTCCTGTGTAGCGGTGAAATGCGTAGATATAGGAAGGAACACCAGTGGCGAAGGCGACCACCTGGACTGATACTGACACTGAGGTGCGAAAGCGTG	d__Bacteria; p__Proteobacteria; c__Gammaproteobacteria; o__Pseudomonadales; f__Pseudomonadaceae; g__Pseudomonas
ASV0464	a99b20c768f14083cfc2778597110df4	GCGTTGTTCGGATTTACTGGGCGTAAAGCGCGTGTAGGCGGACTTGTAAGTTGGGGGTGAAATCCCGAGGCTCAACCTCGGAACTGCCTCCAAAACTACAAGTCTGGAGCAAGATAGAGGCAAGTGGAATTGCGAGTGTAGAGGTGAAATTCGTAGATATTCGCAGGAACACCAGTGGCGAAGGCGACTTGCTGGATCTTTGCTGACGCTGAGACGCGAAAGCGTG	d__Bacteria; p__Proteobacteria; c__Alphaproteobacteria; o__Caulobacterales; f__Hyphomonadaceae; g__SWB02
ASV0465	24f48373debab4a0c8859c1a06dfb584	GCGTTATCCGGATTTACTGGGTTTAAAGGGTGTGTAGGCGGATATTTAAGTCAGAGGTGAAATCTCCGGGCTCAACCCGGAAACTGCCTTTGATACTATTTATCTTGAATTTCGTTGAGGTTGGCGGAATATATCATGTAGCGGTGAAATGCATAGATATGATATAGAACACCGATTGCGTAGGCAGCTGGCTGAACGAACATTGACGCTGAGGCACGAAAGCGTG	d__Bacteria; p__Bacteroidota; c__Bacteroidia; o__Chitinophagales; f__Chitinophagaceae; g__Edaphobaculum; s__uncultured_Sphingobacterium
ASV0466	c586f546e93e4e8aea67c2d9deb34391	ACGTTATTCGGAATCACTGGGCTTAAAGAGTGCGTAGGCGGCTTATCAGGCGGGGTGTGAAATCCCTCGGCCCAACCGAGGAATAGCGCTCCGAACCGATAGGCTTGAGGAGGATAGAGGTAAGCGGAACAGATGGTGGAGCGGTGAAATGCGTTGATATCATCTGGAACACCTGTGGCGAAAGCGGCTTACTGGGTCCTTTCTGACGCTGAGGCACGAAAGCCAG	d__Bacteria; p__Planctomycetota; c__Planctomycetes; o__Pirellulales; f__Pirellulaceae; g__Rhodopirellula
ASV0467	e4c68cf352462a9be9ae85dda24973c1	GCGTTGTTCGGAATCACTGGGCGTAAAGGGCGCGTAGGCGGCTTTGTAAGTCGGGGGTGAAAGCCTGTGGCTCAACCACAGAATTGCCTTCGATACTGCATGGCTTGAGACCGGAAGAGGTTAGTGGAACTGCGAGTGTAGAGGTGAAATTCGTAGATATTCGCAAGAACACCAGTGGCGAAGGCGGCTCACTGGCCCGGTACTGACGCTGAGGTGCGAAAGCGTG	d__Bacteria; p__Proteobacteria; c__Alphaproteobacteria; o__Rhizobiales; f__Beijerinckiaceae; g__Microvirga; s__uncultured_Microvirga
ASV0468	f97655b74b32ef3ec9d42d07d6a653e5	GTATCAAGCGTAATAAATAGGCGTAAAGGGATCGCAGACGGTTTCAATATTTCTTATATTAAGAAACTTATTGGGACTAGAATCTAATGGGTGTTTTGAGCACGTTGGGAGTAGGGGTAAAATCCGTTGATACTCAAAAGACTACTAAAAGCGAAAGCACAAAACAATTAAAGATTGACGTTGAGGATCGAAAGCATG	d__Bacteria
ASV0469	b92dd4882b52676eb6a3564f029ca3d2	ACGTTATTCGGTATCACTGGGCTTAAAGCGTGCGTAGGCGGCCTGGTAGGTGAGATGTGAAAGCCCACGGCTCAACCGTGGAATTGCGTTTCAAACCACCAGGCTTGAGGATGGCAGGGGTGATGGGAACTGATGGTGGAGCGGTGAAATGCGTTGATATCATCAGGAACACCGGTGGCGAAGGCGCATCACTGGGCCATTTCTGACGCTGAGGCACGAAAGCTAG	d__Bacteria; p__Planctomycetota; c__Planctomycetes; o__Pirellulales; f__Pirellulaceae; g__Roseimaritima
ASV0470	4a801eaba43a2d5d79731bdb71ce4d38	GCGTTGTTCGGAATTACTGGGCGTAAAGCGCACGTAGGCGGCTTTGTAAGTCAGAGGTGAAAGCCTGGAGCTCAACTCCAGAACTGCCTTTGAGACTGCATCGCTTGAATCCAGGAGAGGTGAGTGGAATTCCGAGTGTAGAGGTGAAATTCGTAGATATTCGGAAGAACACCAGTGGCGAAGGCGGCTCACTGGACTGGTATTGACGCTGAGGTGCGAAAGCGTG	d__Bacteria; p__Proteobacteria; c__Alphaproteobacteria; o__Sphingomonadales; f__Sphingomonadaceae; g__Sphingomonas
ASV0471	621114ad107a83f38bbe3108df554fdd	GCGTTGTTCGGAATTACTGGGCGTAAAGCGCGCGTAGGCGGCTTTGTAAGTTAGAGGTGAAAGCCCGGAGCTCAACTCCGGAATTGCCTTTAAGACTGCATCGCTAGAATCCGGGAGAGGTGAGTGGAATTCCGAGTGTAGAGGTGAAATTCGTAGATATTCGGAAGAACACCAGTGGCGAAGGCGGCTCACTGGACCGGCATTGACGCTGAGGTGCGAAAGCGTG	d__Bacteria; p__Proteobacteria; c__Alphaproteobacteria; o__Sphingomonadales; f__Sphingomonadaceae; g__Ellin6055
ASV0472	6cfe86497ea60ebcb64d0de833db2cf3	GCGTTATTCGGAATTACTGGGCGTAAAGCGCACGTAGGCGGCTTTGTAAGTTAGAGGTGAAAGCCTGGAGCTCAACTCCAGAATTGCCTTTAAGACTGCATCGCTTGAATCCAGGAGAGGTGAGTGGAATTCCGAGTGTAGAGGTGAAATTCGTAGATATTCGGAAGAACACCAGTGGCGAAGGCGGCTCACTGGACTGGTATTGACGCTGAGGTGCGAAAGCGTG	d__Bacteria; p__Proteobacteria; c__Alphaproteobacteria; o__Sphingomonadales; f__Sphingomonadaceae; g__Sphingomonas
ASV0473	bb76f8596ea29fbb83867d08cc8a4b24	ACGTTATTCGGTATCACTGGGCTTAAAGCGTGCGTAGGCGGTCTGGTAGGTGGGGTGTGAAATCCCTCGGCTCAACCGAGGAATAGCGCTCCAAACCCCCAGACTTGAGGAAGACAGGGGTGAGTGGAACTGTTGGTGGAGCGGTGAAATGCGTTGATATCAACAGGAACACCGGTGGCGAAAGCGACTCACTGGGTCTTTTCTGACGCTGAGGCACGAAAGCTAG	d__Bacteria; p__Planctomycetota; c__Planctomycetes; o__Pirellulales; f__Pirellulaceae; g__Rhodopirellula; s__uncultured_planctomycete
ASV0474	021110bb77722ead69d6d11d89a1bee0	GCGTTGTCCGGAATTATTGGGCGTAAAGCGTACGCAGGCGGTTTCTTAAGTCTGATGTGAAAGCCCACGGCTCAACCGTGGAGGGTCATTGGAAACTGGGGAACTTGAGTACAGAAGAGGAGAGTGGAATTCCACGTGTAGCGGTGAAATGCGTAGAGATGTGGAGGAACACCAGTGGCGAAGGCGACTCTCTGGTCTGTAACTGACGCTGAGGTACGAAAGCATG	d__Bacteria; p__Firmicutes; c__Bacilli; o__Bacillales; f__Bacillaceae; g__Bacillus; s__Bacillus_niabensis
ASV0475	463665f0194fe43fe4c389bbc93876bb	GCGTTGTCCGGAATTACTGGGCGTAAAGAGCACGTAGGCGGCTGTAAAAGTCAGATGTGAAAAACCTGGGCTCAACCGAGGGTGTGCATCTGAAACTATATAGCTTGAGTCGAGGAGAGGAGAGCGGAATTCCTGGTGTAGCGGTGAAATGCGTAGAGATCAGGAAGAATACCAGTGGCGAAAGCGGCTCTCTGGACTTGAACTGACGCTGAGGTGCGAAAGCGTG	d__Bacteria; p__Firmicutes; c__Thermoanaerobacteria; o__Thermoanaerobacterales; f__Family_III; g__Thermoanaerobacterium; s__Thermoanaerobacterium_saccharolyticum
ASV0476	5c85716a39b363bab40587d123afcdf0	GCGTTGTTCGGAATTACTGGGCGTAAAGCGCGGGCAGGTGGTCTTTTAAGTCCTTTGTGAAATCCCGGAGCTCAACTCCGGATGTGCATAGGATACTGAAAGACTTGAGACAGGTAGAGGCGAGCGGAATTCCTGGTGTAGCGGTGGAATGCGTAGATATCAGGAAGAACACCGGTGGCGAAGGCGGCTCGCTGGGCCTGTTCTGACACTCATCCGCGAAAGCGTG	d__Bacteria; p__Gemmatimonadota; c__BD2-11_terrestrial_group; o__BD2-11_terrestrial_group; f__BD2-11_terrestrial_group; g__BD2-11_terrestrial_group; s__metagenome
ASV0477	6e00b599a8eddb2656c20515a62489fa	GCGTTAATCGGATTTACTGGGCGTAAAGCGCGCGTAGGTGGCTAATTAAGTCAAATGTGAAATCCCCGAGCTTAACTTGGGAATTGCATTCGATACTGGTTGGCTAGAGTATGGGAGAGGATGGTAGAATTCCAGGTGTAGCGGTGAAATGCGTAGAGATCTGGAGGAATACCGATGGCGAAGGCAGCCATCTGGCCTAATACTGACACTGAGGTGCGAAAGCATG	d__Bacteria; p__Proteobacteria; c__Gammaproteobacteria; o__Pseudomonadales; f__Moraxellaceae; g__Acinetobacter; s__Acinetobacter_towneri
ASV0478	8416d292871e474bd585664b4c61bfb2	GCGTTATCCGGAATTATTGGGCGTAAAGAGCTCGTAGGCGGTTTGTCGCGTCTGCTGTGAAAGACCGGGGCTCAACTCCGGTTCTGCAGTGGGTACGGGCAGACTAGAGTGCAGTAGGGGAGACTGGAATTCCTGGTGTAGCGGTGAAATGCGCAGATATCAGGAGGAACACCGATGGCGAAGGCAGGTCTCTGGGCTGTAACTGACGCTGAGGAGCGAAATCATG	d__Bacteria; p__Actinobacteriota; c__Actinobacteria; o__Micrococcales; f__Micrococcaceae; g__Paenarthrobacter
ASV0479	85148d40fb4270f7b5b8cbb85490abca	GCGTTACTCGGAATTACTGGGCGTAAAGCGTGCGTAGGTGGTTCGTTAAGTCTGCCGTGAAAGCCCCGGGCTCAACCTGGGAATTGCGGTGGATACTGGCGGACTAGAGTGCGGTAGAGGGTGGTGGAATTCCCGGTGTAGCAGTGAAATGCGTAGAGATCGGGAGGAACATCTGTGGCGAAGGCGGCCACCTGGACCAGCACTGACACTGAGGCACGAAAGCGTG	d__Bacteria; p__Proteobacteria; c__Gammaproteobacteria; o__Xanthomonadales; f__Xanthomonadaceae; g__Arenimonas; s__Arenimonas_sp.
ASV0480	d5420799a1d6a732489afad2ac8ed198	GCGTTAATCGGAATTACTGGGCGTAAAGCGTGCGCAGGCGGTTCTGTAAGTCAGATGTGAAATCCCCGGGCTCAACCTGGGAACTGCGTTTGAAACTACAGGACTAGAGTATGGCAGAGGGGGGTAGAATTCCACGTGTAGCAGTGAAATGCGTAGAGATGTGGAGGAATACCAATGGCGAAGGCAGCCCCCTGGGTCAATACTGACGCTCATGCACGAAAGCGTG	d__Bacteria; p__Proteobacteria; c__Gammaproteobacteria; o__Burkholderiales; f__Methylophilaceae; g__uncultured; s__metagenome
ASV0481	efd7784f9ef79b6d42d38440a55c2b99	GCGTTATCCGGATTCACTGGGTTTAAAGGGTGCGTAGGCGGACACTTAAGTCCGTGGTGAAATCTCTGGGCTTAACCCAGAAACTGCCATGGATACTATTTGTCTTGAATGTTGTGGAGGTTAGCGGAATATGTCATGTAGCGGTGAAATGCATAGATATGACATAGAACACCAATTGCGAAGGCAGCTGGCTACACAAATATTGACGCTGAGGCACGAAAGCGTG	d__Bacteria; p__Bacteroidota; c__Bacteroidia; o__Chitinophagales; f__Chitinophagaceae; g__Chitinophaga
ASV0482	cdec7e369cb7394a6703dcba268e968e	GCGTTAATCGGAATTACTGGGCGTAAAGCGTGCGCAGGCGGTTCGGAAAGAAAGATGTGAAATCCCAGAGCTTAACTTTGGAACCGCATTTTTAACTACCGAGCTAGAGTGTGTCAGAGGGAGGTGGAATTCCGCGTGTAGCAGTGAAATGCGTAGATATGCGGAGGAACACCGATGGCGAAGGCAGCCTCCTGGAATAACACTGACGCTCATGCACGAAAGCGTG	d__Bacteria; p__Proteobacteria; c__Gammaproteobacteria; o__Burkholderiales; f__Alcaligenaceae
ASV0483	d72028310f46beca4457d0e47997f4ee	GCGTTGCTCGGATTTACTGGGCGTAAAGGGCGCGTAGGCGGACAGTTAAGTTGGGGGTGAAAGCCCGGGGCTCAACCTCGGAATTGCCTTCAATACTGGCTGTCTTGAGTGTGAGAGAGGTGTGTGGAACTCCGAGTGTAGAGGTGAAATTCGTAGATATTCGGAAGAACACCAGTGGCGAAGGCGACACACTGGCTCACTACTGACGCTGAGGCGCGAAAGCGTG	d__Bacteria; p__Proteobacteria; c__Alphaproteobacteria; o__Caulobacterales; f__Caulobacteraceae; g__uncultured
ASV0484	ed7e0f3d26a1a5b31347c76570109f73	GCGTTAATCGGATTTACTGGGCGTAAAGCGCGCGTAGGCGGCTAATTAAGTCAAATGTGAAATCCCCGAGCTTAACTTGGGAATTGCATTCGATACTGGTTAGCTAGAGTGTGGGAGAGGATGGTAGAATTCCAGGTGTAACGGTGAAATGCGTAGAGATCTGGAGGAATACCGATGGCGAAGGCAGCCATCTGGCCTAACACTGACGCTGAGGTGCGAAAGCATG	d__Bacteria; p__Proteobacteria; c__Gammaproteobacteria; o__Pseudomonadales; f__Moraxellaceae; g__Acinetobacter
ASV0485	26e28310c81f1c355894cb08a4a6cfcc	GCGTTGTCCGGAATTATTGGGCGTAAAGCGTACGCAGGCGGTTTCTTAGGTCTGATGTGAAAGCCCACGGCTCAACCGTGGAGGGTCATTGGAAACTGGGGAACTTGAGTACAGAAGAGGAGAGTGGAATTCCACGTGTAGCGGTGAAATGCGTAGAGATGTGGAGGAACACCAGTGGCGAAGGCGACTCTCTGGTCTGTAACTGACGCTGAGGTACGAAAGCGTG	d__Bacteria; p__Firmicutes; c__Bacilli; o__Bacillales; f__Bacillaceae; g__Bacillus; s__Bacillus_niabensis
ASV0486	92e3b44991a69fcd8c80cf6ea8f0efe5	GCGTTATCCGGATTTATTGGGTTTAAAGGGTGCGTAGGCGGCTTATTAAGTCAGGGGTGAAAGACGGTGGCTCAACCATCGCAGTGCCTTTGATACTGATGAGCTTGAATGCAGCTGAGGTAGGCGGAATGTGACAAGTAGCGGTGAAATGCATAGATATGTCACAGAACACCGATTGCGAAGGCAGCTTACTAAAGTGCAATTGACGCTGAGGCACGAAAGCGTG	d__Bacteria; p__Bacteroidota; c__Bacteroidia; o__Sphingobacteriales; f__Sphingobacteriaceae
ASV0487	4291e0423fbfe5deb7fe0f7b76770ad0	GCGTTAATCGGAATTACTGGGCGTAAAGCGTGCGCAGGCGGTTTTGTAAGTCTGATGTGAAATCCCCGGGCTCAACCTGGGAATTGCATTGGAGACTGCAAGGCTAGAATCTGGCAGAGGGGGGTAGAATTCCACGTGTAGCAGTGAAATGCGTAGAGATGTGGAGGAACACCGATGGCGAAGGCAGCCCCCTGGGTCAAGATTGACGCTCATGCACGAAAGCGTG	d__Bacteria; p__Proteobacteria; c__Gammaproteobacteria; o__Burkholderiales; f__Oxalobacteraceae; g__Massilia
ASV0488	6de052c48e6ebedd5810f24f3e5e5361	GCGTTAATCGGAATTACTGGGCGTAAAGCGCGCGTAGGTGGTTTGTTAAGTTGGATGTGAAATCCCCGGGCTCAACCTGGGAACTGCATTCAAAACTGACTGACTAGAGTGTGGTAGAGGGTGGTGGAATTTCCTGTGTAGCGGTGAAATGCGTAGATATAGGAAGGATTTTTAAAGGATACGGCGACCACCGAGATCTACACTGACACTGAGGTGCGAAAGCGTG	d__Bacteria; p__Proteobacteria; c__Gammaproteobacteria; o__Pseudomonadales; f__Pseudomonadaceae; g__Pseudomonas
ASV0489	23bd42b1330a06234ee64f0a92bb94a3	GCGTTGTTCGGAATTACTGGGCGTAAAGGGCTCGTAGGCGGCCAATTAAGTCACACGTGAAATCCCTCGGCTCAACCGGGGAACTGCGTGTGAGACTGGATGGCTTGAGTGTGGGAGAGGAATGCGGAATTCCAGGTGTAGCGGTGAAATGCGTAGATATCTGGAGGAACACCGGTGGCGAAGGCGGCATTCTGGACCATTACTGACGCTGAGGAGCGAAAGCCAG	d__Bacteria; p__Acidobacteriota; c__Vicinamibacteria; o__Vicinamibacterales; f__uncultured; g__uncultured
ASV0490	6ebfe0d26da1c306a61e757e1e792eed	GCGTTAATCGGAATTACTGGGCGTAAAGCGCGCGTAGGTGGTTTGTTAAGTTGGATGTGAAATCCCCGGGCTCAACCTGGGAACTGCATTCAAAACTGACTGACTAGAGTATGGTAGAGGGTGGTGGAATTTCCTGTGTAGCGGTGAAATGCGTAGATATAGGAAGGAACACCAGTGGCGAAGGCGACCACCTGGACTGATACTGACACTGAGGTGCGAAAGCGTG	d__Bacteria; p__Proteobacteria; c__Gammaproteobacteria; o__Pseudomonadales; f__Pseudomonadaceae; g__Pseudomonas
ASV0491	6f27740accc54093c835d13b03dba655	GCGTTGTCCGGAATTATTGGGCGTAAAGCGCGCGCAGGCGGCCTTTTAAGTCTGATGTGAAAGCCCACGGCTCAACCGTGGAGGGTCATTGGAAACTGGAAGGCTTGAGTGCAGAAGAGAAGAGCGGAATTCCACGTGTAGCGGTGAAATGCGTAGAGATGTGGAGGAACACCAGTGGCGAAGGCGGCTCTTTGGTCTGTAACTGACGCTGAGGCGCGAAAGCGTG	d__Bacteria; p__Firmicutes; c__Bacilli; o__Bacillales; f__Planococcaceae; g__Domibacillus
ASV0492	74472be46326294aba72caea2d0cbdec	GCGTTAATCGGAATTACTGGGCGTAAAGCGCGCGTAGGTGGTTCGTTAAGTTGGATGTGAAATCCCCGGGCTCAACCTGGGAACTGCATTCAAAACTGACGAGCTAGAGTATGGTAGAGGGTGGTGGAATTTCCTGTGTAGCGGTGAAACGCGTAGATATAGGAAGGAACACCAGTGGCGAAGGCGACCACCTGGACTGATACTGACACTGAGGTGCGAAAGCGTG	d__Bacteria; p__Proteobacteria; c__Gammaproteobacteria; o__Pseudomonadales; f__Pseudomonadaceae; g__Pseudomonas
ASV0493	1a73bf25413fdb1410a6ab4302bc51cb	GCGTTAATCGGAATTACTGGGCGTAAAGCGCACGCAGGCGGTCTGTCAAGTCGGATGTGAAATACCCGGGCTCAACCTGGGAACTGCATTCGAAACTGGCAGGCTAGAGTCTTGTAGAGGGGGGTAGAATTCCAGGTGTAGCGGTGAAATGCGTAGAGATCTGGAGGAATACCGGTGGCGAAGGCGGCCCCCTGGACAAAGACTGACGCTCAGGTGCGAAAGCGTG	d__Bacteria; p__Proteobacteria; c__Gammaproteobacteria; o__Enterobacterales; f__Enterobacteriaceae
ASV0494	505a22598569d19ae6139407f7037509	GCGTTATCCGGAATTATTGGGCGTAAAGAGCTCGTAGGCGGTTTGTCGCGTCTGCTGTGAAAGACCGGGGCTCAACTCCGGCTCTGCAGTGGGTACGGGCAGACTAGAGTGCAGTAGGGGAGACTGGAATTCCTGGTGTAGCGGTGAAATGCGCAGATATCAGGAGGAACACCGATGGCGAAGGCAGGTCTCTGGGCTGTAACTGACGCTGAGGAGCGAAAGCATG	d__Bacteria; p__Actinobacteriota; c__Actinobacteria; o__Micrococcales; f__Micrococcaceae; g__Paenarthrobacter
ASV0495	734d6106f96ebda9205a74689ee2240f	GCGTTGTCCGGAATTATTGGGCGTAAAGCGTACGCAGGCGGTTTCTTAAGTCTGATGTGAAAGCCCACGGCTCAACCGTGGAGGGTCATTGGAAACTGGGGAACTTGAGTACAGAAGAGGAGAGTGGAATTCCACGTGTAGCGGTGAAATGCGTAGAGATGTGGAGGAACACCAGTGGCGAAAGCGACTCTCTGGTCTGTAACTGACGCTGAGGTACGAAAGCGTG	d__Bacteria; p__Firmicutes; c__Bacilli; o__Bacillales; f__Bacillaceae; g__Bacillus; s__Bacillus_niabensis
ASV0496	d6d18efd86306a1c19fe959616e113a0	GCGTTGTCCGGATTTATTGGGCGTAAAGCGAGCGCAGGCGGTGATTTAAGTCTGATGTGAAAGCCCCCAGCTCAACTGGGGAGGGTCATTGGAAACTGGATCACTTGAGTGCAGAAGAGGAGAGTGGAATTCCATGTGTAGCGGTGAAATGCGTAGATATATGGAGGAACACCAGTGGCGAAGGCGGCTCTCTGGTCTGTAACTGACGCTGAGGCTCGAAAGCGTG	d__Bacteria; p__Firmicutes; c__Bacilli; o__Lactobacillales; f__Enterococcaceae; g__Tetragenococcus; s__Tetragenococcus_halophilus
ASV0497	80515286a145d2251d03d1c2405c85db	GCGTTAATCGGAATTACTGGGCGTAAAGCGCGCGTAGGTGGTTTGTTAAGTTGGATGTGAAAGCCCCGGGCTCAACCTGGGAACTGCATCCAAAACTGGCAAGCTAGAGTACGGTAGAGGGTGGTGGAATTTCCTGTGTAGCGGTGAAATGCGTAGATATAGGAAGGAACACCAGTGGCGAAGGCGACCACCTGAACTGATACTGACACTGAGGTGCGAAAGCGTG	d__Bacteria; p__Proteobacteria; c__Gammaproteobacteria; o__Pseudomonadales; f__Pseudomonadaceae; g__Pseudomonas
ASV0498	990576d12a9097e04c3fdf0df7959e34	GCGTTAATCGGAATTACTGGGCGTAAAGCGCACGCAGGCGGTCTGTCAAGTCGGATGTGAAATCCCCGGGCTCAACCTGGGAACTGCATTCGAAACTGGCAGGCTAGAGTCTTGTAGGGGGGGGTAGAATTCCAGGTGTAGCGGTGAAATGCGTAGAGATCTGGAGGAATACCGGTGGCGAAGGCGGCCCCCTGGACAAAGACTGACGCTCAGGTGCGAAAGCGTG	d__Bacteria; p__Proteobacteria; c__Gammaproteobacteria; o__Enterobacterales; f__Enterobacteriaceae
ASV0499	ab452c32cd01970ac6a952cc20a46840	GCGTTATCCGGATTTATTGGGTTTAAAGGGTGCGTAGGCGGCTTATTAAGTCAGGGGTGAAAGACGGTGGCTCAACCATCGCAGTGCCTTTGATACTGATGAGCTTGAATACACTTGAGGTAGGCGGAATGTGACAAGTAGCGGTGAAATGCATAGATATGTCACAGAACACCAATTGCGAAGGCAGCTTACTAAGGTGTTATTGACGCTGAGGCACGAAAGCGTG	d__Bacteria; p__Bacteroidota; c__Bacteroidia; o__Sphingobacteriales; f__Sphingobacteriaceae
ASV0500	2edbebab723642324c3b5f2003824ff6	GCGTTGTTCGGAATTACTGGGCGTAAAGCGCACGTAGGCGGCTTTGCAAGTTAGAGGTGAAAGCCTGGAGCTCAACTCCAGAACTGCCTTTAAAACTGCATCGCTTGAATCCAGGAGAGGTGAGTGGAATTCCGAGTGTAGAGGTGAAATTCGTAGATATTCGGAAGAACACCAGTGGCGAAGGCGGCTCACTGGACTGGTATTGACGCTGAGGTGCGAAAGCGTG	d__Bacteria; p__Proteobacteria; c__Alphaproteobacteria; o__Sphingomonadales; f__Sphingomonadaceae
ASV0501	89e1541ba4d17593c47b76c898a1984d	GCGTTAATCGGAATTACTGGGCGTAAAGCGCACGCAGGCGGTCTGTTAAGTCAGATGTGAAATCTCCGGGCTCAACCCGGGAACTGCATTTGAAACTGGCAGGCTTGAGTCTCGTAGAGGGGGGTAGAATTCCAGGTGTAGCGGTGAAATGCGTAGAGATCTGGAGGAATACCGGTGGCGAAGGCGGCCCCCTGGACGAAGACTGACGCTCAGGTGCGAAAGCGTG	d__Bacteria; p__Proteobacteria; c__Gammaproteobacteria; o__Enterobacterales
ASV0502	b99fc7b494a4333cddda1f21f91864ae	GCGTTATCCGGAATCATTGGGTTTAAAGGGTCCGTAGGCGGTTTTATAAGTCAGTGGTGAAATCCGGCAGCTCAACTGTCGAACTGCCATTGATACTGTAGAACTTGAATTATTGTGAAGTAACTAGAATATGTAGTGTAGCGGTGAAATGCTTAGATATTACATGGAATACCAATTGCGAAGGCAGGTTACTAACAATACATTGACGCTGATGGACGAAAGCGTG	d__Bacteria; p__Bacteroidota; c__Bacteroidia; o__Flavobacteriales; f__Flavobacteriaceae; g__Flavobacterium
ASV0503	e4822410e26136457298442880a87f51	GCGTTATCCGGAATCATTGGGTTTAAAGGGTCCGTAGGCGGTTTTGTAAGTCAGTGGTGAAATCCGGCAGCTCAACTGTCGAACTGCCATTGATACTGCAGGACTTGAATTATTGTGAAGTAACTAGAATATGTAGTGTAGCGGTGAAATGCTTAGATATTACATGGAATACCCATTGCGAAGGCAGGTTACTAACAATACATTGACGCTGATGGACGAAAGCGTG	d__Bacteria; p__Bacteroidota; c__Bacteroidia; o__Flavobacteriales; f__Flavobacteriaceae; g__Flavobacterium
ASV0504	ec7805b9b64994f5b4e60e8cffc7e1e5	GCGTTAATCGGAATTACTGGGCGTAAAGCGCACGCAGGCGGTCTGTTAAGTCAGATGTGAAATCCCCGGGCTTAACCTGGGAACTGCATTTGAAACTGGCAGGCTTGAGTCTTGTAGAGGGGGGTAGAATTCCAGGTGTAGCGGTGAAATGCGTAGAGATCTGGAGGAATACCGGTGGCGAAGGCGGCCCCCTGGACAAAGACTGACGCTCAGGTGCGAAAGCGTG	d__Bacteria; p__Proteobacteria; c__Gammaproteobacteria; o__Enterobacterales; f__Erwiniaceae; g__Pantoea
ASV0505	3e55f52cfe24826e8a0d0f3220b83f77	GCGTTATCCGGAATTATTGGTCGTAAAGAGCTCGTAGGCGGTTTGTCGCGTCTGCTGTGAAAGACCGGGGCTCAACTCCGGTTCTGCAGTGGGTACGGGCAGACTAGAGTGCAGTAGGGGAGACTGGAATTCCTGGTGTAGCGGTGAAATGCGCAGATATCAGGAGGAACACCGATGGCGAAGGCAGGTCTCTGGGCTGTAACTGACGCTGAGGAGCGAAAGCATG	d__Bacteria; p__Actinobacteriota; c__Actinobacteria; o__Micrococcales; f__Micrococcaceae; g__Paenarthrobacter
ASV0506	490fec4651633076eb0ef04e981db7e2	GCGTTGTCCGGAATTATTGGGCGTAAAGAGCTCGTAGGCGGTTTGTCGCGTCTGCTGTGAAAACTCAAGGCTCAACCTTGGGCTTGCAGTGGGTACGGGCAGACTAGAGTGCGGTAGGGGAGACTGGAATTCCTGGTGTAGCGGTGGAATGCGCAGATATCAGGAGGAACACCGATGGCGAAGGCAGGTCTCTGGGCCGCAACTGACGCTGAGGAGCGAAAGCATG	d__Bacteria; p__Actinobacteriota; c__Actinobacteria; o__Micrococcales; f__Cellulomonadaceae; g__Cellulomonas
ASV0507	6a187ce85d6c2f9ed2ea12d946e84203	GCGTTGTTCGGAATCACTGGGCGTAAAGGGCGCGTAGGCGGCTTTGTCAGTCGGGGGTGAAAGCCTGTGGCTCAACCACAGAATTGCCTTCGATACTGCAAGGCTTGAGACCGGAAGAGGTCAGTGGAACTGCGAGTGTAGAGGTGAAATTCGTAGATATTCGCAAGAACACCAGTGGCGAAGGCGGCTGACTGGTCCGGATCAGACGCTGAGGCGCGAAAGCGTG	d__Bacteria; p__Proteobacteria; c__Alphaproteobacteria; o__Rhizobiales; f__Beijerinckiaceae; g__Microvirga
ASV0508	26de5d20c3a5e6259de496f191aeaee6	GCGTTGTCCGGAATTATTGGGCGTAAAGCGCGCGCAGGTGGTTTCTTAAGTCTGATGTGAAAGCCCACGGCTCAACCGTGGAGGGTCATTGGAAACTGGGGAACTTGAGTGCAGAAGAGGAAAGTGGAATTCCAAGTGTAGCGGTGAAATGCGTAGAGATTTGGAGGAACACCAGTGGCGAAGGCGACTTTCTGGTCTGTAACTGACACTGAGGCGCGAAAGCGTG	d__Bacteria; p__Firmicutes; c__Bacilli; o__Bacillales; f__Bacillaceae; g__Bacillus
ASV0509	aa97a9bf78db42d572cb0289eb2efe7d	GCGTTGTCCGGAATTATTGGGCGTAAAGGGCTCGTAGGCGGTTCGTCACGTCGGGAGTGAAAACTCGGAGCTTAACTCCGAGCCTGCTTCCGATACGGGCAGACTAGAGGTAGGCAGGGGAGAGCGGAACTCCTGGTGTAGCGGTGGAATGCGCAGATATCAGGAAGAACACCGGTGGCGAAGGCGGCTCTCTGGGCCTTACCTGACGCTGAGGAGCGAAAGCGTG	d__Bacteria; p__Actinobacteriota; c__Actinobacteria; o__Propionibacteriales; f__Nocardioidaceae; g__Kribbella
ASV0510	60f22a480b35dba6c1f4fae87c423ae1	GCGTTAATCGGAATTACTGGGCGTAAAGCGTGCGCAGGCGGTTTTGTAAGACAGGCGTGAAATCCCCGGGCTTAACCTGGGAATTGCGCTTGTGACTGCAAGGCTAGAGTGCGTCAGAGGGGGGTAGAATTCCACGTGTAGCAGTGAAATGCGTAGAGATGTGGAGGAATACCGATGGCGAAGGCAGCCCCCTGGGACGTGACTGACGCTCATGCACGAAAGCGTG	d__Bacteria; p__Proteobacteria; c__Gammaproteobacteria; o__Burkholderiales; f__Burkholderiaceae; g__Cupriavidus
ASV0511	8838c23a233277e32c10d1f00086cf78	GCGTTGTCCGGAATTATTGGGCGTAAAGGGCTCGTAGGCGGTTTGTCGCGTCGGGAGTGAAAACACCGGGCTTAACTCGGTGCTTGCTTTCGATACGGGCAGACTAGAGGTATGCAGGGGAGAACGGAATTCCTGGTGTAGCGGTGAAATGCGCAGATATCAGGAGGAACACCGGTGGCGAAGGCGGTTCTCTGGGCATGACCTGACGCTGAGGAGCGAAAGTGTG	d__Bacteria; p__Actinobacteriota; c__Actinobacteria; o__Propionibacteriales; f__Nocardioidaceae; g__Nocardioides
ASV0512	3636192971872188e6b0aff5ff78c0ab	GCGTTAATCGGATTTACTGGGCGTAAAGCGTGCGTAGGCGGCTTATTAAGTCGGATGTGAAATCCCCGAGCTTAACTTGGGAATTGCATTCGATACTGGTGAGCTAGAGTATGGGAGAGGATGGTAGAATTCCAGGTGTAGCGGTGAAATGCGTAGAGATCTGGAGGAATACCGATGGCGAAGGCAGCCATCTGGCCTAATACTGACGCTGAGGTACGAAAGCATG	d__Bacteria; p__Proteobacteria; c__Gammaproteobacteria; o__Pseudomonadales; f__Moraxellaceae; g__Acinetobacter; s__Acinetobacter_baumannii
ASV0513	365d6bc9ba56719c078414d853d353d3	GCGTTGTCCGGAATCATTGGGCGTAAAGCGCGTGTAGGCGGCTTGGTAAGTCCGGTGTGAAATCTTGGGGCTCAACCCCAAGCCTGCACTGGATACTGCCTCGCTTGAGTCCGGGAGGGGAGAGCGGAATTCCTAGTGTAGCGGTGAAATGCGCAGATATTAGGAAGAACACCGGTGGCGAAGGCGGCTCTCTGGAACGGTACTGACGCTGAGACGCGAAAGCGTG	d__Bacteria; p__Actinobacteriota; c__Thermoleophilia; o__Gaiellales; f__uncultured; g__uncultured
ASV0514	52d8463096b22b69fe3916eb2dbb682a	GCGTTGTCCGGAATTACTGGGCGTAAAGAGCTCGTAGGTGGTTTGTCGCGTCGTCTGTGAAATTCCGGGGCTTAACTTCGGGCGTGCAGGCGATACGGGCATAACTAGAGTGCTGTAGGGGAGACTGGAATTCCTGGTGTAGCGGTGAAATGCGCAGATATCAGGAGGAACACCGATGGCGAAGGCAGGTCTCTGGGCAGTTACTGACGCTGAGGAGCGAAAGCATG	d__Bacteria; p__Actinobacteriota; c__Actinobacteria; o__Corynebacteriales; f__Corynebacteriaceae; g__Corynebacterium
ASV0515	c0d2f18a5e6eaaacc93af34b283b71b5	GCGTTATCCGGATTTATTGGGCGTAAAGCGAGCGCAGACGGTTTATTAAGTCTGATGTGAAAGCCCGGAGCTCAACTCCGGAATGGCATTGGAAACTGGTTAACTTGAGTGCAGTAGAGGTAAGTGGAACTCCATGTGTAGCGGTGGAATGCGTAGATATATGGAAGAACACCAGTGGCGAAGGCGGCTTACTGGACTGCAACTGACGTTGAGGCTCGAAAGTGTG	d__Bacteria; p__Firmicutes; c__Bacilli; o__Lactobacillales; f__Leuconostocaceae; g__Leuconostoc
ASV0516	d21b0aaa9aa64f20879641351fc1e407	GCGTTGTTCGGATTTACTGGGCGTAAAGCGCACGTAGGCGGATTGTTAAGTCAGGGGTGAAATCCTGGAGCTCAACTCCAGAACTGCCTTTGATACTGAGAGTCTCGAGTCCGGGAGAGGTGAGTGGAACTGCGAGTGTAGAGGTGAAATTCGTAGATATTCGCAAGAACACCAGTGGCGAAGGCGGCTCACTGGCCCGGTACTGACGCTGAGGTGCGAAAGCGTG	d__Bacteria; p__Proteobacteria; c__Alphaproteobacteria; o__Rhizobiales; f__Xanthobacteraceae; g__uncultured; s__uncultured_Hyphomicrobiaceae
ASV0517	e79f127a951359444b67b4564e2e8743	GCGTTACTCGGAATTACTGGGCGTAAAGCGTGCGTAGGCGGTTTGTTAAGTCAGATGTGAAAGCCCCGGGCTCAACCTGGGAATTGCATTTGAAACTGGCGAGCTAGAGTGTGGTAGAGGGTGGTGGAATTCCCGGTGTAGCAGTGAAATGCGTAGAGATCGGGAGGAACATCTGTGGCGAAGGCGGCCACCTGGACCAACACTGACGCTGAGGCACGAAAGCGTG	d__Bacteria; p__Proteobacteria; c__Gammaproteobacteria; o__Xanthomonadales
ASV0518	67164cf5da5005eb13f79bc465a69299	GCGTTAATCGGAATTACTGGGCGTAAAGCGCACGCAGGCGGTCTGTCAAGTCGGATGTGAAATCCCCGGGCTCAACCTGGGAACTGCATTCGAAACTGGCAGGCTAGAGTCTTGTAGAGGGGGGTAGAATTCCAGGTGTAGCGGTGAGATGCGTAGAGATCTGGAGGAATACCGGTGGCGAAGGCGGCCCCCTGGACAAAGACTGACGCTCAGGTGCGAAAGCGTG	d__Bacteria; p__Proteobacteria; c__Gammaproteobacteria; o__Enterobacterales; f__Enterobacteriaceae
ASV0519	935105120212a3af56e2d09c07484633	GCGTTGTTCGGAATTATTGGGCGTAAAGCGCACGTAGGCGGTGGGGTAAGTCTCATGGTGAAAGGCCGGAGCTCAACTCCGAGCTGGCCAGGGATACTGCCCGACTGGAGACAGGGAGAGGCCAGTGGAATTCCGGGTGTAGCGGTGGAATGCGTAGAGATCCGGAAGAACACCGGAGGCGAAGGCGGCTGGCTGGCCCTGATCTGACGCTGAGGTGCGAAAGCGTG	d__Bacteria; p__Gemmatimonadota; c__Longimicrobia; o__Longimicrobiales; f__Longimicrobiaceae; g__Longimicrobiaceae; s__uncultured_bacterium
ASV0520	ab082501014d0b9bc643602f0dd596f1	GCGTTGTTCGGAATTATTGGGCGTAAAGCGCGCGCAGGCGGTCGACGAAGTCTATGGGTGAAAAACCGGAGCTCAACTCCGTGAGAGCCCAGGATACTGGTCGACTGGAGACACGTAGAGGCAAGCGGAATTTCGGGTGTAGCGGTGGAATGCGTAGATATCCGAAAGAACACCGGAGGCGAAGGCGGCTTGCTGGGCGTGATCTGACGCTGAGGCGCGAAAGCGTG	d__Bacteria; p__Gemmatimonadota; c__Longimicrobia; o__Longimicrobiales; f__Longimicrobiaceae; g__Longimicrobiaceae; s__uncultured_soil
ASV0521	fed3886312e4294beb9da4eaf3d81c56	GCGTTGTCCGGATTTATTGGGTTTAAAGGGTGCGTAGGCGGCCATTTAAGTCAGCGGTGAAAGTCTGTGGCTCAACCATGGAACTGCCGTTGATACTGGGTGGCTTGAGTGTCGATGGGGTACATGGAATTTATGGTGTAGCGGTGAAATGCATAGATACCATAAGGAACACCGATAGCGAAGGCATTGTACTTATCGACAACTGACGCTGAGGCACGAAAGCGCG	d__Bacteria; p__Bacteroidota; c__Bacteroidia; o__Cytophagales; f__Cyclobacteriaceae; g__Belliella
ASV0522	5a28100380d0200fdaa57cda2d5594b5	GCGTTATCCGGAATTATTGGGCGTAAAGCGCGCGCAGGTGGTTTCTTAAGTCTGATGTGAAAGCCCACGGCTCAACCGTGGAGGGTCATTGGAAACTGGGAGACTTGAGTGCAGAAGAGGAAAGTGGAATTCCATGTGTAGCGGTGAAATGTGTAGAGATATGGAGGAACACCAGTGGCGAAGGCGACTTTCTGGTCTGTAACTGACACTGAGGCGCGAAAGCGTG	d__Bacteria; p__Firmicutes; c__Bacilli; o__Bacillales; f__Bacillaceae; g__Bacillus
ASV0523	7ab17d13a2b5621c5299d5a549231f26	GCGTTGTCCGGAATTATTGGGCGTAAAGCGCGCGCAGGTGGTCTCTTAAGTCTGATGTGAAAGCCCCCGGCTCAACCGGGGAGGGTCATTGGAAACTGTGAGACTTGAGTGCAGGAGAGAAGAGTGGAATTCCACGTGTAGCGGTGAAATGCGTAGAGATGTGGAGGAACACCAGTGGCGAAGGCGACTCTTTGGCCTGTAACTGACACTGAGGCGCGAAAGCGTG	d__Bacteria; p__Firmicutes; c__Bacilli; o__Bacillales; f__Bacillaceae; g__Bacillus
ASV0524	dc4d8dddff01fed6e9d5a4bd862b97f6	GCGTTATCCGGAATTATTGGGCGTAAAGCGCGCGTAGGCGGTTTCTTAAGTCTGATGTGAAAGCCCACGGCTCAACCGTGGAGGGTCATTGGAAACTGGGGAACTTGAGTGCAGAAGAGGAAAGTGGAATTCCATGTGTAGCGGTGAAATGCGCAGAGATATGGAGGAACACCAGTGGCGAAGGCGACTTTCTGGTCTGTAACTGACGCTGATGTGCGAAAGCATG	d__Bacteria; p__Firmicutes; c__Bacilli; o__Staphylococcales; f__Staphylococcaceae; g__Staphylococcus
ASV0525	3faae469a1944cbe1b676381a8dba1d5	ACGTTGTCCGGAATTATTGGGCGTAAAGCGTACGCAGGCGGTTTCTTAAGTCTGATGTGAAAGCCCACGGCTCAACCGTGGAGGGTCATTGGAAACTGGGGAACTTGAGTACAGAAGAGGAGAGTGGAATTCCACGTGTAGCGGTGAAATGCGTAGAGATGTGGAGGAACACCAGTGGCGAAGGCGACTCTCTGGTCTGTAACTGACGCTGAGGTACGAAAGCGTG	d__Bacteria; p__Firmicutes; c__Bacilli; o__Bacillales; f__Bacillaceae; g__Bacillus; s__Bacillus_niabensis
ASV0526	6b9ee6a6a547853e9aa98d714e374190	GCGTTATCCGGATTCACTGGGTTTAAAGGGTGTGTAGGCGGGCTGTTAAGTCAGTGGTGAAATCTCCGGGCTCAACCCGGAAACTGCCATTGATACTATCAGTCTTGAATCTTGTTGAGGTAGGCGGAATATATCATGTAGCGGTGAAATGCTTAGATATGATATAGAACACCGATTGCGAAGGCAGCTTACTAAACAAGCATTGACGCTGAGGCACGAAAGCGTG	d__Bacteria; p__Bacteroidota; c__Bacteroidia; o__Chitinophagales; f__Chitinophagaceae; g__Edaphobaculum
ASV0527	54b88a9b5fc922d284a4635918a573c9	GCGTTATCCGGAATTATTGGGCGTAAAGCGCGCGCAGGTGGTTCCTTAAGTCTGATGTGAAAGCCCACGGCTCAACCGTGGAGGGTCATTGGAAACTGGGAGACTTGAGTGCAGAAGAGGAAAGTGGAATTCCATGTGTAGCGGTGAAATGCGTAGAGATATGGAGGAACACCAGTGGCGAAGGCGACTTTCTGGTCTGTAACTGACACTGAGGCGCGAAAGCGTG	d__Bacteria; p__Firmicutes; c__Bacilli; o__Bacillales; f__Bacillaceae; g__Bacillus
ASV0528	6502929d8b022a774b21c895f9346421	GCGTTGTCCGGAATTATTGGGCGTAAAGCGCGCGCAGGTGGTTTCTTAAGTCTGATGTGAAAGCCCACGGCTCAACCGTGGAGGGTCATTGGAAACTGGGGAACTTGAGTGCAGAAGAGGAAAGTGGAATTCCACGTGTAGCGGTGAAATGCGTAGAGATGTGGAGGAACACCAGTGGCGAAGGCGACTTTCTGGTCTGTAACTGACACTGAGGCGCGAAAGCGTG	d__Bacteria; p__Firmicutes; c__Bacilli; o__Bacillales; f__Bacillaceae; g__Bacillus
ASV0529	84bb6476b1db77bfb09eb15eef2676d0	GCGTTAATCGGAATTACTGGGCGTAAAGCGCGCGTAGGTGGTTTGTTAAGTTGGATGTGAAATCCCCGGGCTCAACCTGGGAACTGCATCCAAAACTGGCAAGCTAGAGTATGGTAGAGGGTGGTGGAATTTCCTGTGTAGCGGTGAAATGCGTAGAGATCTGGAGGAATACCGGTGGCGAAGGCGGCCCCCTGGACAAAGACTGACGCTCAGGTGCGAAAGCGTG	d__Bacteria; p__Proteobacteria; c__Gammaproteobacteria; o__Pseudomonadales; f__Pseudomonadaceae; g__Pseudomonas
ASV0530	14a3880bd57746e1e90b3b0b1c126b3e	GCGTTATCCGGAATTATTGGGCGTAAAGCGCGCGCAGGTGGTTTCTTAAGTCTGATGTGAAAGCCCACGGCTCAACCGTGGAGGGTCATTGGAAACTGGGAGACTTGAGTGCAGAAGAGGAAAGTGGAATTCCATGTGTAGCGGTGAAATGCGTAGAGATATGGAGGAACACCAGTGGCGAAGGCGACTTTCTGGTTTGTAACTGACACTGAGGCGCGAAAGCGTG	d__Bacteria; p__Firmicutes; c__Bacilli; o__Bacillales; f__Bacillaceae; g__Bacillus
ASV0531	91ea1503fec5404188b8ef5821a742cb	GCGTTGTTCGGAATCACTGGGCGTAAAGGGTGCGTAGGTGGCGTGGTAAGTCAGATGTGAAAGCCCGGGGCTCAACCTCGGAACTGCATCCGATACTACCATGCTAGAGTATTGAAGAGGTGACTAGAATTCTCGGTGTAGCAGTGAAATGCGTAGATATCGAGAGGAATACCAAAGGCGAAGGCAGGTCACTGGGCAATTACTGACACTGAGGCACGAAGGCTAG	d__Bacteria; p__Verrucomicrobiota; c__Verrucomicrobiae; o__Verrucomicrobiales; f__Verrucomicrobiaceae; g__Prosthecobacter
ASV0532	95cd76d52ab89fcf54bdefc56bcacfac	GCGTTGTTCGGATTTACTGGGCGTAAAGGGCGCGCAGGCGGCTTATTTTGTCAGGCGTGAAAGCCCCGGGCTTAACCTGGGAACTGCGTTTGATACGGATGGGCTAGAGTTCGGGAGAGGAGAGTGGAATTCCCAGTGTAGAGGTGAAATTCGTAGATATTGGGAAGAACACCGGTGGCGAAGGCGGCTCTCTGGACCGAGACTGACGCTGAGGCGCGAAAGCGTG	d__Bacteria; p__Proteobacteria; c__Alphaproteobacteria; o__Elsterales; f__uncultured; g__uncultured
ASV0533	73733231f8f19f7cf4a8c6f98fa40fc7	GCGTTGTCCGGATTTATTGGGCGTAAAGAGCTCGTAGGCGGCTTGTCGCGTCGACTGTGAAAACCCGCGGCTCAACCGCGGGCCTGCAGCCGATACGGGCAGGCTAGAGTTCGGTAGGGGAGACTGGAATTCCTGGTGTAGCGGTGAAATGCGCAGATATCAGGAGGAACACCGGTGGCGAAGGCGGGTCTCTGGGCCGATACTGACGCTGAGGAGCGAAAGCGTG	d__Bacteria; p__Actinobacteriota; c__Actinobacteria; o__Micromonosporales; f__Micromonosporaceae
ASV0534	b3a4c025cfd278beb5c875507cb0b141	GCGTTGTCCGGAATTATTGGGCGTAAAGAGCTCGTAGGCGGTCTGTCGCGTCGGCTGTGAAATCCCGAGGCTCAACCTCGGGTCTGCAGTCGATACGGGCAAACTGGAGTGTTGCAGGGGAGACTGGAATTCCTGGTGTAGCGGTGAAATGCGCAGATATCAGGAGGAACACCGGTGGCGAAGGCGGGTCTCTGGGCAACAACTGACGCTGAGGAGCGAAAGCGTG	d__Bacteria; p__Actinobacteriota; c__Actinobacteria; o__Frankiales; f__Geodermatophilaceae; g__Blastococcus
ASV0535	c1764e15e08c997826a45f18712a5359	GCGTTGTCCGGATTTATTGGGTTTAAAGGGTGCGTAGGCGGCTTATTAAGTCAGTGGTGAAAGCCAACAGCTCAACTGTTGAACTGCCATTGATACTGATAAGCTTGAGTACAGACGAGGTAGGCGGAATTGAAGATGTAGCGGTGAAATGCATAGATATCTTCAAGAACACCGATTGCGTAGGCAGCTTACTAGGCTGTAACTGACGCTGAGGCACGAAAGCGTG	d__Bacteria; p__Bacteroidota; c__Bacteroidia; o__Cytophagales; f__Hymenobacteraceae; g__Adhaeribacter; s__uncultured_bacterium
ASV0536	f54646dfb605161c008e9e7d6c86c504	GCGTTAATCGGAATTACTGGGCGTAAAGCGCGCGTAGGTGGTTCGTTAAGTTGGATGTGAAATCCCCGGGCTCAACCTGGGAACTGCATCCAAAACTGGCGAGCTAGAGTATGGTAGAGGGTGGTGGAATTTCCTGTGTAGCGGTGAAATGCGTAGATATAGGAAGAAACACCAGTGGCGAAGGCGACCACCTGGACTGATACTGACACTGAGGTGCGAAAGCGTG	d__Bacteria; p__Proteobacteria; c__Gammaproteobacteria; o__Pseudomonadales; f__Pseudomonadaceae; g__Pseudomonas
ASV0537	62bd954d9c482429cb7c20c0911c19e7	GCGTTATCCGGAATCATTGGGTTTAAAGGGTCCGTAGGCGGTCTTATAAGTCAGTGGTGAAATCTCCCCGCTCAACGGGGAAACGGCCATTGATACTGTAAGACTTGAATTATTAGGAAGTAACTAGAATATGTAGTGTAGCGGTGAAATGCTTAGAGATTACATGGAATACCAATTGCGAAGGCAGGTTACTACTAATGGATTGACGCTGATGGACGAAAGCGTG	d__Bacteria; p__Bacteroidota; c__Bacteroidia; o__Flavobacteriales; f__Flavobacteriaceae; g__Flavobacterium
ASV0538	c6787b2723bac12c5d69f0dc47a94969	GCGTTGTTCGGAATTACTGGGCGTAAAGCGCGCGCAGGCGGCTTTGCAAGTCGGGAGTGAAATACCGGGGCTCAACCCCGGCACGGCTTCCGAAACTGCATGGCTAGGGACCGGTAGAGGCTGGTGGAATTCCCGGTGTAGCGGTGGAATGCGTAGATATCGGGAAGAACACCCGTGGCGAAGGCGGCCAGCTGGGCCGGGTCCGACGCTGAGGCGCGAAAGCGTG	d__Bacteria; p__Gemmatimonadota; c__S0134_terrestrial_group; o__S0134_terrestrial_group; f__S0134_terrestrial_group; g__S0134_terrestrial_group
ASV0539	f27e553021f1c4d888db98d041ea9588	GCGTTAATCGGAATTACTGGGCGTAAAGCGCGCGTAGGTGGTTTGTTAAGTTGGATGTGAAAGCCCCGGGCTCAACCTGGGAACTGCATTCAAAACTGACAAGCTAGAGTATGGTAGAGGGTGGTGGAATTTCCTGTGTAGTGGTGAAATGCGTAGATATAGGAAGGAACACCAGTGGCGAAGGCGACCACCTGGACTGATACTGACACTGAGGTGCGAAAGCGTG	d__Bacteria; p__Proteobacteria; c__Gammaproteobacteria; o__Pseudomonadales; f__Pseudomonadaceae; g__Pseudomonas
ASV0540	5202cb416eab250813e1ad9dca9a0820	GCGTTGTTCGGAATTACTGGGCGTAAAGGGCGCGTAGGCGGCCTGCTAAGTCGAACGTGAAATCCCTGGGCTCAACCCAGGAACTGCGTCCGATACTGGTTGGCTTGAATCCGGGAGAGGGATGCGGAATTCCAGGTGTAGCGGTGAAATGCGTAGATATCTGGAGGAACACCGGTGGCGAAGGCGGCATCCTGGACCGGCATTGACGCTGAGGCGCGAAAGCCAG	d__Bacteria; p__Acidobacteriota; c__Vicinamibacteria; o__Vicinamibacterales; f__Vicinamibacteraceae; g__Vicinamibacteraceae
ASV0541	38f533222f36e2bfd3b7930274a4d58e	GCGTTACCCGGAATCACTGGGCGTAAAGGGCGTGTAGGCGGGAAGCTAAGTCCGACTTTAAAGACCGGGGCTCAACCCCGGGAGTGGGTTGGAGACTGGCTTTCTGGACCTCTGGAGAGGCAACTGGAATTCCTGGTGTAGCGGTGGAATGCGTAGATACCAGGAGGAACACCGATGGCGAAGGCAGGTTGCTGGACAGAAGGTGACGCTGAGGCGCGAAAGTGTG	d__Bacteria; p__Deinococcota; c__Deinococci; o__Deinococcales; f__Deinococcaceae; g__Deinococcus; s__Deinococcus_geothermalis
ASV0542	6d3e14cbb4ad8fa1db9b37cf2e4ee984	GCGTTGTCCGGAATTATTGGGCGTAAAGAGCTTGTAGGCGGCTTGTCGCGTCTGCTGTGAAATCCCGGGGCTTAACCCCGGGCTTGCAGTGGGTACGGGCAGGCTAGAGTGTGGTAGGGGAGACTGGAATTCCTGGTGTAGCGGTGGAATGCGCAGATATCAGGAGGAACACCGATGGCGAAGGCAGGTCTCTGGGCCATTACTGACGCTGAGAAGCGAAAGCGTG	d__Bacteria; p__Actinobacteriota; c__Actinobacteria; o__Micrococcales; f__Intrasporangiaceae; g__Ornithinimicrobium
ASV0543	ac159654408d1a274fe0916748c9b405	GCGTTGTTCGGATTTACTGGGCGTAAAGCGCGCGCAGGTGGGTGAACAAGTCGGAAGTGAAATCTTGAGGCTCAACCTCGAGGCTGCTCCCGAAACTGTTCGCCTTGGGACTGGTAGAGGCTGGTAGAATTCCCGGTGTAGCGGTGGAATGCGTAGAGATCGGGAAGAATACCTGTGGCGAAGGCGGCCAGCTGGGCCAGATCCGACACTGAGGCGCGAAAGCGTG	d__Bacteria; p__Gemmatimonadota; c__S0134_terrestrial_group; o__S0134_terrestrial_group; f__S0134_terrestrial_group; g__S0134_terrestrial_group; s__metagenome
ASV0544	c282d26cc071099faf795ff434d18058	GCGTTACTCGGAATTACTGGGCGTAAAGCGTGCGTAGGTGGTTATTTAAGTCCGTTGTGAAAGCCCTGGGCTCAACCTGGGAACTGCAGTGGATACTGGATGACTAGAATGTGGTAGAGGGTAGCGGAATTCCTGGTGTAGCAGTGAAATGCGTAGAGATCAGGAGGAACATCCATGGCGAAGGCAGCTACCTGGACCAACATTGACACTGAGGCACGAAAGCGTG	d__Bacteria; p__Proteobacteria; c__Gammaproteobacteria; o__Xanthomonadales; f__Xanthomonadaceae; g__Stenotrophomonas; s__uncultured_organism
ASV0545	19cb8986b8153a6e1691085615ccff05	GCGTTGTCCGGATTTATTGGGCGTAAAGCGAGCGCAGGCGGTTAGATAAGTCTGAAGTTAAAGGCTGTGGCTTAACCATAGTACGCTTTGGAAACTGTTTAACTTGAGTGCAAGAGGGGAGAGTGGAATTCCATGTGTAGCGGTGAAATGCGTAGATATATGGAGGAACACCGGTGGCGAAAGCGGCTCTCTGGCTTGTAACTGACGCTGAGGCTCGAAAGCGTG	d__Bacteria; p__Firmicutes; c__Bacilli; o__Lactobacillales; f__Streptococcaceae; g__Streptococcus
ASV0546	3377a80213334f2414db63cfdec88e69	GCGTTGTCCGGAGTTACTGGGCGTAAAGCGCGTGCAGGTGGCTCATTACGCCCGGCGTGAAAGCCCCCGGCTCAACCGGGGAGGGTCGTCGGGGACGGGTGAGCTTGAGGGTAGCAGGGGCTGGTAGAATTCCCGGTGTAGTGGTGAAATGCGTAGAGATCGGGAGGAATACCCGTGGCGAAGGCGGCCAGCTGGGCTACACCTGACACTGAGACGCGAAGGCGTG	d__Bacteria; p__Chloroflexi; c__Chloroflexia; o__Thermomicrobiales; f__JG30-KF-CM45; g__JG30-KF-CM45; s__uncultured_bacterium
ASV0547	ff763823d1e6be4f4fa3dbf7f862b8af	GCGTTGTCCGGAATCATTGGGCGTAAAGAGCGTGTAGGCGGCCCGGTAAGTCCGCTGTGAAAGTCGGGGGCTCAACCCTCGAATGCCGGTGGATACTGTCGGGCTAGAGTGCGGAAGAGGCGAGTGGAATTCCTGGTGTAGCGGTGAAATGCGCAGATATCAGGAGGAACACCGATTGCGAAGGCAGCTCGCTGGGACGTAACTGACGCTGAGACGCGAAAGCGTG	d__Bacteria; p__Actinobacteriota; c__Thermoleophilia; o__Solirubrobacterales; f__Solirubrobacteraceae; g__Solirubrobacter; s__uncultured_Solirubrobacter
ASV0548	16d7e0f996dfd97097040eb99d0252a3	GCGTTATCCGGAATCATTGGGTTTAAAGGGTCCGTAGGCGGTTTGGTAAGTCAGTGGTGAAAGCCCATCGCTCAACGGTGGAACGGCCATTGATACTGCTAGACTTGAATTATTAGGAAGTAACTAGAATATGTAGTGTAGCGGTGAAATGCTTAGAGATTACATGGAATACCAATTGCGAAGGCAGGTTACTACTAATGGATTGACGCTGATGGACGAAAGCGTG	d__Bacteria; p__Bacteroidota; c__Bacteroidia; o__Flavobacteriales; f__Flavobacteriaceae; g__Flavobacterium
ASV0549	32cd3e4a91183e039f79ca5f2aa48361	GCGTTAATCGGAATTACTGGGCGTAAAGCGCGCGTAGGAGGTTCGTTAAGTTGGATGTGAAATCCCCGGGCTCAACCTGGGAACTGCATTCAAAACTGACGAGCTAGAGTATGGTAGAGGGTGGTGGAATTTCCTGTGTAGCGGTGAAATGCGTAGATATAGGAAGGAACACCAGTGGCGAAGGCGACCACCTGGACTGATACTGACACTGAGGTGCGAAAGCGTG	d__Bacteria; p__Proteobacteria; c__Gammaproteobacteria; o__Pseudomonadales; f__Pseudomonadaceae; g__Pseudomonas
ASV0550	386f29208e3c7b031b951594bd476d75	GCGTTGTTCGGATTTACTGGGCGTAAAGCGCGCGCAGGTGGGTGTACAAGTCGGAAGTGAAATCTTGAGGCTCAACCTCGAGGCTGCTCCCGAAACTGTACGCCTAGGGACTGGTAGAGGCTGGTAGAATTCCCGGTGTAGCGGTGGAATGCGTAGAGATCGGGAAGAATACCTGTGGCGAAGGCGGCCAGCTGGGCCAGATCCGACACTGAGGCGCGAAAGCGTG	d__Bacteria; p__Gemmatimonadota; c__S0134_terrestrial_group; o__S0134_terrestrial_group; f__S0134_terrestrial_group; g__S0134_terrestrial_group; s__metagenome
ASV0551	3daabb606c22eab1857b34fbf380b42c	GCGTTGTTCGGAATTACTGGGCGTAAAGCGCACGTAGGCGGACATTTAAGTCAGGGGTGAAATCCCGGGGCTCAACCCCGGAACTGCCTTTGATACTGGGTGTCTAGAGTATGGAAGAGGTGAGTGGAATTCCGAGTGTAGAGGTGAAATTCGTAGATATTCGGAGGAACACCAGTGGCGAAGGCGGCTCACTGGTCCATTACTGACGCTGAGGTGCGAAAGCGTG	d__Bacteria; p__Proteobacteria; c__Alphaproteobacteria; o__Rhizobiales; f__Rhizobiaceae; g__Ensifer
ASV0552	794ad38646180e97ee8ba2b63828de43	GCGTTAATCGGAATTACTGGGCGTAAAGCGCACGCAGGCGGTCTGTCAAGTCGGATGTGAAATCCCCGGGCTCAACCTGGGAATTGCATTCGAAACTGGCAGGCTAGAGTCTTGTAGAGGGGGGTAGAATTCCAGGTGTAGCGGTGAAATGCGTAGAGATCTGGAGGAATACCGGTGGCGAAGGCGGCCCCCTGGACAAAGACTGACGCTCAGGTGCGAAAGCGTG	d__Bacteria; p__Proteobacteria; c__Gammaproteobacteria; o__Enterobacterales; f__Enterobacteriaceae
ASV0553	839d9e70159e74408063e46ab3d65bc5	GCGTTGTTCGGAATTACTGGGCGTAAAGCGCGCGCAGGCGGCTTGGCGAGTGAGGCGTGAAAGGCCTGGGCTCAACCCGGGAACGGCGCTTCAGACTGCCAGGCTTGAGTTCGGGAGAGGGTGGTGGAATTCCCAGTGTAGAGGTGAAATTCGTAGATATTGGGAGGAACACCGGTGGCGAAGGCGGCCACCTGGCCCGCAACTGACGCTACAGCGCGAAAGCGTG	d__Bacteria; p__Proteobacteria; c__Alphaproteobacteria; o__Defluviicoccales; f__Defluviicoccaceae; g__Defluviicoccus; s__uncultured_bacterium
ASV0554	664a503cec242875ce855da8b52fb2ad	GCGTTATCCGGAATCATTGGGTTTAAAGGGTCCGTAGGCGGCCCAGTAAGTCAGTGGTGAAATCTCCCGGCTCAACCGGGAAATTGCCATTGATACTGCTGGGCTTGAATTACCAGGAAGTAACTAGAATATGTAGTGTAGCGGTGAAATGCTTAGAGATTACATGGAATACCGATTGCGAAGGCAGGTTACTACTGGTGGATTGACGCTGATGGACGAAAGCGTG	d__Bacteria; p__Bacteroidota; c__Bacteroidia; o__Flavobacteriales; f__Flavobacteriaceae; g__Flavobacterium; s__metagenome
ASV0555	b344f2b102acd1599d23499f548c15ff	GCGTTATCCGGAATTATTGGGCGTAAAGAGCTCGTAGGCGGTTTGTCGCGTCTGCCGTGAAAGTCCGGGGCTCAACTCCGGATCTGCGGTGGGTACGGGCAGACTAGAGTGATGTAGGGGAGACTGGAATTCCTGGTGTAGCGGTGAAATACGCAGATATCAGGAGGAACACCGATGGCGAAGGCAGGTCTCTGGGCATTAACTGACGCTGAGGAGCGAAAGCATG	d__Bacteria; p__Actinobacteriota; c__Actinobacteria; o__Micrococcales; f__Micrococcaceae
ASV0556	b5d9449b931f6daa8de6ed9c241a00a1	GCGTTGTTCGGAATGACTGGGCGTAAAGCGCGCGTAGGCGGGCTGGAAAGTCAGGGGTGAAATCCCGGGGCTCAACCCTGGAATGGCCTTTGAAACTCCCAGCCTTGAGTTCGAGAGAGGTGAGTGGAATTCCGAGTGTAGAGGTGAAATTCGTAGATATTCGGAGGAACACCAGTGGCGAAGGCGGCTCACTGGCTCGACACTGACGCTGAGGTGCGAAAGCGTG	d__Bacteria; p__Proteobacteria; c__Alphaproteobacteria; o__Rhodobacterales; f__Rhodobacteraceae; g__Rubellimicrobium
ASV0557	1f919294e07fb0868435b22dc11916d9	GCGTTAATCGGAATTACTGGGCGTAAAGCGCACGCAGGCGGTTTGTTAAGTCAGATGTGAAATCCCCGGGCTCAACCTGGGAACTGCATCTGATACTGGCAAGCTTGAGTCTCGTAGAGTGGGGTAGAATTCCAGGTGTAGCGGTGAAATGCGTAGAGATCTGGAGGAATACCGGTGGCGAAGGCGGCCCCCTGGACGAAGACTGACGCTCAGGTGCGAAAGCGTG	d__Bacteria; p__Proteobacteria; c__Gammaproteobacteria; o__Enterobacterales; f__Enterobacteriaceae; g__Escherichia-Shigella
ASV0558	623a52a1075fdc8d2e73c7a9330481db	GCGTTGTCCGGAATCACTGGGTGTAAAGGGTGCGTAGGCGGACTCGTAAGTCAGGGGTGAAAGCCCGCGGCTCAACCGCGGAACTGCCCTTGATACTGCGGGCCTTGAGTCCTGGAGGGGCTGGCGGAATTCGTGGTGTAGCGGTGAAATGCGTAGATATCACGAGGAACACCGGAGGTGTAGACGGCCAGCTGGACAGGTACTGACGCTGAGGCACGAAAGCGTG	d__Bacteria; p__Bacteroidota; c__Rhodothermia; o__Rhodothermales; f__Rhodothermaceae; g__Rhodothermaceae; s__metagenome
ASV0559	bd68ab1a7f70f98a023b075d1bb2f383	GCGTTAATCGGAATTACTGGGCGTAAAGCGCACGTAGGCGGTGAGTTTAGCCAGCTGTGAAATCCCCGGGCTCAACCTGGGAATTGCAGTTGGAACTGGCTCGCTAGAGTATGGTAGAGGGGTGTGGAATTTCAGGTGTAGCGGTGAAATGCGTAGATATCTGAAGGAACATCAGTGGCGAAGGCGACACCCTGGACCAATACTGACGCTGAGGTGCGAAAGCGTG	d__Bacteria; p__Proteobacteria; c__Gammaproteobacteria; o__Cellvibrionales; f__Cellvibrionaceae; g__Cellvibrio
ASV0560	4f79dbc9b8359dd7bedc095fae842e5c	GCGTTAATCGGAATTACTGGGCGTAAAGCGCACGCAGGCGGTCTGTCAAGTCGGATGTGAAATCCCCGGGCTCAACCTGGGAACTGCATTCGAAACTGGCAGGCTAGAGTCTCGTAGAGGGGGGTAGAATTCCAGGTGTAGCGGTGAAATGCGTAGAGATCTGGAGGAATACCGGTGGCGAAGGCGGCCCCCTGGACAAAGACTGACGCTCAGGTGCGAAAGCGTG	d__Bacteria; p__Proteobacteria; c__Gammaproteobacteria; o__Enterobacterales; f__Enterobacteriaceae
ASV0561	bbd903134f86004331e41f212ed77078	GCGTTGTCCGGAATCACTGGGCGTAAAGGGCGCGTAGGTGGTTTGATAAGGGTGTGGTGAAAGCCCGGGGCTCAACCCCGGGTCGGCCGTGCCGACTGCGAGACTAGAGTGCTGTAGGGGCAGGCGGAATTCCGGGTGTAGCGGTGGAATGCGTAGAGATCCGGAGGAAGACCGGTGGCGAAGGCGGCCTGCTGGGCAGATACTGACACTGAGGCGCGACAGCGTG	d__Bacteria; p__Gemmatimonadota; c__Gemmatimonadetes; o__Gemmatimonadales; f__Gemmatimonadaceae; g__uncultured; s__uncultured_Gemmatimonadetes
ASV0562	d579a9cbf3df64dd467fe8339685fa69	GCGTTAATCGGAATTACTGGGCGTAAAGCGCACGCAGGCGGTCTGTTAAGTCAGATGTGAAATCCCCGGGCTCAACCCGGGAACTGCATTTGAAACTGGCAAGCTTGAGTCTCGTAGAGGGGGGTAGAATTCCAGGTGTAGCGGTGAAATGCGTAGAGATCTGGAGGAATACCGGTGGCGAAGGCGGCCCCCTGGACGAAGACTGACGCTCAGGTGCGAAAGCGTG	d__Bacteria; p__Proteobacteria; c__Gammaproteobacteria; o__Enterobacterales
ASV0563	05c90dede0791663f7a85761251b3610	GCGTTGTTCGGAATTATTGGGCGTAAAGCGCGCGCAGGCGGTCGAAAAAGTCCATGGGTCAAAGGCCGGGGCTCAACCCCGAGTACGCCCAGGATACTGTTCGACTGGAGACACGTAGAGGCAAGCGGAATTTCGGGTGTAGCGGTGGAATGCGTAGATATCCGAAAGAACACCGGAGGCGAAGGCGGCTTGCTGGGCGTGATCTGACGCTGAGGCGCGAAAGCGTG	d__Bacteria; p__Gemmatimonadota; c__Longimicrobia; o__Longimicrobiales; f__Longimicrobiaceae; g__Longimicrobiaceae; s__uncultured_bacterium
ASV0564	5f46cf0b24ccae350b2f0f092afa6e6c	GCGTTAATCGGAATTACTGGGCGTAAAGCGCACGCAGGCGGTCTGTTAAGTCAGATGTGAAGTCCCCGGGCTTAACCTGGGAACTGCATTTGAAACTGGCAGGCTTGAGTCTCGTAGAGGGGGGTAGAATTCCAGGTGTAGCGGTGAAATGCGTAGAGATCTGGAGGAATACCGGTGGCGAAGGCGGCCCCCTGGACGAAGACTGACGCTCAGGTGCGAAAGCGTG	d__Bacteria; p__Proteobacteria; c__Gammaproteobacteria; o__Enterobacterales; f__Erwiniaceae; g__Pantoea
ASV0565	7adc002d085a3947b2c0e7a90c33866d	GCGTTATCCGGAATTATTGGGCGTAAAGAGCTCGTAGGCGGTTTGTCGCGTCTGCTGTGAAAGACCGGGGCTCAACTCCGGTTCTGCAGTGGGTACGGGCAGACTAGAGTGCAGTAGGGGAGACTGGAATTCCTGGTGTAGCGGTGAAATGCGCAGATATCAGGAGGAACACCGATGGCGAAGGCAGGTCTCTGAGCTGTAACTGACGCTGAGGAGCGAAAGCATG	d__Bacteria; p__Actinobacteriota; c__Actinobacteria; o__Micrococcales; f__Micrococcaceae; g__Paenarthrobacter
ASV0566	bced18361b408533b10a5eed57c9dac9	GCGTTATCCGGAATTATTGAGCGTAAAGCGCGCGCAGGTGGTTTCTTAAGTCTGATGTGAAAGCCCACGGCTCAACCGTGGAGGGTCATTGGAAACTGGGAGACTTGAGTGCAGAAGAGGAAAGTGGAATTCCATGTGTAGCGGTGAAATGCGTAGAGATATGGAGGAACACCAGTGGCGAAGGCGACTTTCTGGTCTGTAACTGACACTGAGGCGCGAAAGCGTG	d__Bacteria; p__Firmicutes; c__Bacilli; o__Bacillales; f__Bacillaceae; g__Bacillus
ASV0567	d9a00fe078f7e196b8bdd6f8750b85c9	GCGTTAATCGGAATTACTGGGCGTAAAGCGCGCGTAGGTGGTTTGTTAAGTTGGATGTGAAAGCCCCGGGCTCAACCTGGGAACTGCATACAAAACTGGCAAGCTAGAGTACGGTAGAGGGTGGTGGAATTTCCTGTGTAGCGGTGAAATGCGTAGATATAGGAAGGAACACCAGTGGCGAAGGCGACCACCTGGACTGATACTGACACTGAGGTGCGAAAGCGTG	d__Bacteria; p__Proteobacteria; c__Gammaproteobacteria; o__Pseudomonadales; f__Pseudomonadaceae; g__Pseudomonas
ASV0568	da1ec2c5925e45ffffe4e7dc0bf8e218	GCGTTATCCGGAATTATTGGGCGTAAAGAGCTCGTAGGCGGTCTGTCGCGTCTGCCGTGAAAGTCCGGGGCTCAACTCCGGATCTGCGGTGGGTACGGGCAGACTAGAGTGATGTAGGGGAGACTGGAATTCCTGGTGTAGCGGTGAAATGCGCAGATATCAGGAGGAACACCGATGGCGAAGGCAGGTCTCTGGGCATTAACTGACGCTGAGGAGCGAAAGCATG	d__Bacteria; p__Actinobacteriota; c__Actinobacteria; o__Micrococcales; f__Micrococcaceae
ASV0569	6f33513cc70b2b3cd9f14b8efa2ae4c4	GCGTTGTCCGGAATTATTGGGCGTAAAGCGTACGCAGGCGGTTTCTTAAGTCTGATGTGAAAGCCCACGGCTCAACCGTGGAGGGTCATTGGAAACTGGGGAACTTGAGTACAGAAGAGGAGAGTGGAATTCCACGTGTAGCGGTGAAATGCGTAGAGATGTGGAGGAACACCAGTGGCGAAGGCGACTTTCTGGTCTGTAACTGACGCTGAGGTACGAAAGCGTG	d__Bacteria; p__Firmicutes; c__Bacilli; o__Bacillales; f__Bacillaceae; g__Bacillus
ASV0570	74654f9e71949c7050dc71eb4ee4e87d	GCGTTATCCGGAATCATTGGGTTTAAAGGGTCCGTAGGCGGTTTTGTAAGTCAGTGGTGAAATCCGGCAGCTCAACTGTCGCACTGCCATTGATACTGCAGGACTTGAATTATTGTGAAGTAACTAGAATATGTAGTGTAGCGGTGAAATGCTTAGATATTACATGGAATACCCATTGCGAAGGCAGGTTACTAACAATATATTGACGCTGATGGACGAAAGCGTG	d__Bacteria; p__Bacteroidota; c__Bacteroidia; o__Flavobacteriales; f__Flavobacteriaceae; g__Flavobacterium
ASV0571	9292b3881ec8e0ea92f9599cce0b352e	GTGTTCTTCGGAATGACTGGGCGTAAAGGGCACGTAGGCGGTGAATCGGGTTGAAAGTGAAAGCCGCCAAAAACTGGCGGAATGCTCTCGAAACCAATTCACTTGAGTGAGACAGAGGAGAGTGGAATTTCGTGTGTAGGGGTGAAATCCGGAGATCTACGAAGGAACGCCAAAAGCGAAGGCAGCTCTCTGGGTCCCTACCGACGCTGAGGTGCGAAAGCATG	d__Bacteria; p__Proteobacteria; c__Alphaproteobacteria; o__Rickettsiales; f__Mitochondria; g__Mitochondria
ASV0572	495fb7542e5febc0a7594620d912827f	GCGTTGTTCGGAATTACTGGGCGTAAAGCGTACGTAGGCGGCTTTGTAAGTTAGAGGTGAAAGCCCGGGGCTCAACTCCGGAATTGCCTTTAAGACTGCATCGCTTGAATCATGGAGAGGTTAGTGGAATTCCGAGTGTAGAGGTGAAATTCGTAGATATTCGGAAGAACACCAGTGGCGAAGGCGACTAACTGGACATGTATTGACGCTGAGGTACGAAAGCGTG	d__Bacteria; p__Proteobacteria; c__Alphaproteobacteria; o__Sphingomonadales; f__Sphingomonadaceae; g__Sphingomonas; s__Sphingomonadaceae_bacterium
ASV0573	be83840fea2e330d0ac3d57a757bf992	GCGTTGTTCGGAATTACTGGGCGTAAAGCGCACGTAGGCGGACCGGAAAGTTGGGGGTGAAATCCCGGGGCTCAACCTCGGAACTGCCTTCAAAACTATCGGTCTGGAGTTCGAGAGAGGTGAGTGGAATTCCGAGTGTAGAGGTGAAATTCGTAGATATTCGGAGGAACACCAGTGGCGAAGGCGGCTCACTGGCTCGATACTGACGCTGAGGTGCGAAAGCGTG	d__Bacteria; p__Proteobacteria; c__Alphaproteobacteria; o__Rhodobacterales; f__Rhodobacteraceae; g__Paracoccus
ASV0574	dfbba30377c2cab070cf84079e524984	GCGTTACTCGGAATTACTGGGCGTAAAGCGTGCGTAGGTGGTTGTTTAAGTCTGTTGTGAAAGCCCTGGGCTCAACCTGGGAACTGCAGTGGAAACTGGATGACTAGAGTGTGGTAGAGGGTAGCGGAATTCCCGGTGTAGCAGTGAAATGCGTAGAGATCGGGAGGAACATCCATGGCGAAGGCAGCTACCTGGACCAACACTGACACTGAGGCACGAAAGCGTG	d__Bacteria; p__Proteobacteria; c__Gammaproteobacteria; o__Xanthomonadales; f__Xanthomonadaceae; g__Stenotrophomonas
ASV0575	0b877968f9a021754f4b1f7c8e451d3d	GCGTTGTTCGGAATTACTGGGCGTAAAGCGCACGTAGGCGGATATTTAAGTTAGGGGTGAAATCCCAGGGCTCAACCCTGGAACTGCCTTTAATACTGGGTATCTCGAGTCCGAGAGAGGTGAGTGGAATTCCGAGTGTAGAGGTGAAATTCGTAGATATTCGGAGGAACACCAGTGGCGAAGGCGGCTCACTGGCTCGGTACTGACGCTGAGGTGCGAAAGCGTG	d__Bacteria; p__Proteobacteria; c__Alphaproteobacteria; o__Rhizobiales; f__Rhizobiaceae
ASV0576	5dac0415ec5715697135ce49c6a9c8b8	GCGTTAATCGGAATTACTGGGCGTAGAGCGTGCGCAGGCGGTTTGCTAAGACCGATGTGAAATCCCCGGGCTCAACCTGGGAACTGCATTGGTGACTGGCAGGCTAGAGTATGGCAGAGGGGGGTAGAATTCCACGTGTAGCAGTGAAATGCGTAGAGATGTGGAGGAATACCGATGGCGAAGGCAGCCCCCTGGGCCAATACTGACGCTCATGCACGAAAGCGTG	d__Bacteria; p__Proteobacteria; c__Gammaproteobacteria; o__Burkholderiales; f__Burkholderiaceae; g__Burkholderia-Caballeronia-Paraburkholderia
ASV0577	68eb08cd8297822682f09c2a0964ccfb	GCGTTGTCCGGAATTATTGGGCGTAAAGAGCTCGTAGGCGGTCTGTCGCGTCGGATGTGAAAGCCCGGGGCTTAACTCCGGGTCTGCATTCGATACGGGCAGACTAGAGTGTGGTAGGGGAGATCGGAATTCCTGGTGTAGCGGTGAAATGCGCAGATATCAGGAGGAACACCGGTGGCGAAGGCGGATCTCTGGGCCATTACTGACGCTGAGGAGCGAAAGCGTG	d__Bacteria; p__Actinobacteriota; c__Actinobacteria; o__Streptomycetales; f__Streptomycetaceae; g__Streptomyces
ASV0578	3adeb998dcd15238e62c89ba5ce9422f	GCGTTGTCCGGAATTATTGGGCGTAAAGAGCTTGTAGGCGGTTTGTCGCGTCTGCTGTGAAAATCCGGGGCTCAACCCCGGACTTGCAGTGGGTACGGGCAGACTAGAGTGTGGTAGGGGAGACTGGAATTCCTGGTGTAGCGGTGAAATGCGCAGATATCAGGAGGAACACCGATGGCGAAGGCAGGTCTCTGGGCCACTACTGACGCTGAGAAGCGAAAGCATG	d__Bacteria; p__Actinobacteriota; c__Actinobacteria; o__Micrococcales; f__Intrasporangiaceae
ASV0579	ef597098a9ad16ad756b1c06871d1673	GCGTTATCCGGATTTATTGGGTTTAAAGGGTGCGTAGGCGGCCTATTAAGTCAGGGGTGAAAGACGGTGGCTCAACCATCGCAGTGCCTTTGATACTGATGGGCTTGATTACACTTGAGGTAGGCGGAATGTGACAAGTAGCGGTGAAATGCATAGATATGTCACAGAACACCAATTGCGAAGGCAGCTTACTAAGGTGTAAATGACGCTGAGGCACGAAAGCGTG	d__Bacteria; p__Bacteroidota; c__Bacteroidia; o__Sphingobacteriales; f__Sphingobacteriaceae; g__Pedobacter
ASV0580	f447f794506e312f251be48278d69f90	GCGTTAATCGGAATTACTGGGCGTAAAGCGCACGCAGGCGGTTTGTTAAGTCAGATGTGAAATCCCCGGGCTCAACCTGGGAACTGCATCTGATACTGGCAAGCTTGAGTCTCGTAGAGGGGGGTAGAATTCCAGGTGTAGCGGTGAAATGCGTAGAGATCTGGAGGAATACCGGTGGCGAAGGCGGCCCCCTGGGCGAAGACTGACGCTCAGGTGCGAAAGCGTG	d__Bacteria; p__Proteobacteria; c__Gammaproteobacteria; o__Enterobacterales; f__Enterobacteriaceae; g__Escherichia-Shigella
ASV0581	e9ceff8e8e6876ed4ac33990f818b890	GCGTTAATCGGAATTACTGGGCGTAAAGCGCGCGTAGGTGGTTCGTTAAGTTGGATGTGAAATCCCCGGGCTCAACCTGGGAACTGCATTCAAAACTGACGAGCTAGAGTATGGTAGAGGGTGGTGGAATTTCTTGTGTAGCGGTGAAATGCGTAGATATAGGAAGGAACACCAGTGGCGAAGGCGACCACCTGGACTGATACTGACACTGAGGTGCGAAAGCGTG	d__Bacteria; p__Proteobacteria; c__Gammaproteobacteria; o__Pseudomonadales; f__Pseudomonadaceae; g__Pseudomonas
ASV0582	0067052f64ffe0724023b1442dc386bd	GCGTTGTTCGGAATTACTGGGCGTAAAGCGCACGTAGGCGGTTATTCAAGTCAGGGGTGAAATCCCGGAGCTTAACTCCGGAACTGCCTCTGAAACTAGATAGCTAGAATCTTGGAGAGGTCAGTGGAATTCCGAGTGTAGAGGTGAAATTCGTAGATATTCGGAAGAACACCAGTGGCGAAGGCGACTGACTGGACAAGTATTGACGCTGAGGTGCGAAAGCGTG	d__Bacteria; p__Proteobacteria; c__Alphaproteobacteria; o__Sphingomonadales; f__Sphingomonadaceae; g__Novosphingobium
ASV0583	2faa0c44eaf22a9c871392959d846982	GCGTTATCCGGATTCACTGGGTTTAAAGGGTGCGTAGGTGGGCAGTTAAGTCAGTGGTGAAATCTCCGGGCTTAACCCGGAAACTGCCATTGATACTATCTGTCTTGAATGCCGTGGAGGTAAGCGGAATATGTCATGTAGCGGTGAAATGCTTAGATATGACATAGAACACCAATTGCGAAGGCAGCTTACTACACGAATATTGACACTGAGGCACGAAAGCGTG	d__Bacteria; p__Bacteroidota; c__Bacteroidia; o__Chitinophagales; f__Chitinophagaceae; g__Ferruginibacter; s__uncultured_Chitinophagaceae
ASV0584	85ab8d9cc980a46db809fe6f6b666d14	GCGTTGTCCGGATTTATTGGGTTTAAAGGGTGCGTAGGTGGCTATTTAAGTCAGTGGTGAAATACAGCCGCTCAACGGTTGAGGTGCCATTGATACTGATTAGCTTGAAATAATTGGAGGCTGCCGGAATGGATGGTGTAGCGGTGAAATGCATAGATATCATCCAGAACACCGATTGCGAAGGCAGGTGGCTACGATTTATTTGACACTGAGGCACGAAAGCATG	d__Bacteria; p__Bacteroidota; c__Bacteroidia; o__Cytophagales; f__Spirosomaceae; g__Dyadobacter
ASV0585	91f9d8b31203564ae1a91efcebffbf40	GCGTTAATCGGAATTACTGGGCGTAAAGCGTACGCAGGCGGTCTGTCAAGTCGGATGTGAAATCCCCGGGCTCAACCTGGGAACTGCATTCGAAACTGGCAGGCTAGAGTCTTGTAGAGGGGGGTAGAATTCCAGGTGTAGCGGTGAAATGCGTAGAGATCTGGAGGAATACCGGTGGCGAAGGCGGCCCCCTGGACAAAGACTGACGCTCAGGTGCGAAAGCGTG	d__Bacteria; p__Proteobacteria; c__Gammaproteobacteria; o__Enterobacterales; f__Enterobacteriaceae
ASV0586	9d55062a1e4d387f116c3a6cf14d8d43	GCGTTAATCGGAATTACTGAGCGTAAAGCGCACGCAGGCGGTCTGTCAAGTCGGATGTGAAATCCCCGGGCTCAACCTGGGAACTGCATTCGAAACTGGCAGGCTAGAGTCTTGTAGAGGGGGGTAGAATTCCAGGTGTAGCGGTGAAATGCGTAGAGATCTGGAGGAATACCGGTGGCGAAGGCGGCCCCCTGGACAAAGACTGACGCTCAGGTGCGAAAGCGTG	d__Bacteria; p__Proteobacteria; c__Gammaproteobacteria; o__Enterobacterales; f__Enterobacteriaceae
ASV0587	9e79b30af31bddad0fedf9bc6390f5e5	GCGTTATCCGGAATTATTGGGCGTAAAGCGCGCGCAGGCGGCTTCTTAAGTCTGATGTGAAAGCCCACGGCTCAACCGTGGAGGGTCATTGGAAACTGGGAAACTTGAGTGCAGAAGAGGAAAGCGGAATTCCACGTGTAGCGGTGAAATGCGTAGAGATGTGGAGGAACACCAGTGGCGAAGGCGGCTTTCTGGTCTGTAACTGACGCTGAGGCGCGAAAGCGTG	d__Bacteria; p__Firmicutes; c__Bacilli; o__Bacillales; f__Bacillaceae; g__Bacillus
ASV0588	b798f74b32b7f2ded113aee9adfcd651	GCGTTGTCCGGAATTATTGGGCGTAAAGAGCTCGTAGGCGGTTTGTCGCGTCTGCTGTGAAAGCCCGGGGCTCAACCCCGGGTCTGCAGTGGGTACGGGCAGACTAGAGTGCAGTAGGGGAGACTGGAATTCCTGGTGTAGCGGTGAAATGCGCAGATATCAGGAGGAACACCGATGGCGAAGGCAGGTCTCTGGGCTGTTACTGACGCTGAGGAGCGAAAGCATG	d__Bacteria; p__Actinobacteriota; c__Actinobacteria; o__Micrococcales; f__Micrococcaceae; g__Kocuria
ASV0589	05a745d64a40f9ca7f37f6f8c8de647c	GCGTTGTCCGGAATTATTGGGCGTAAAGCGCGCGCAGGCGGTTCCTTAAGTCTGATGTGAAAGCCCACGGCTCAACCGTGGAGGGTCATTGGAAACTGGGGAACTTGAGTGCAGAAGAGGAGAGCGGAATTCCACGTGTAGCGGTGAAATGCGTAGAGATGTGGAGGAACACCAGTGGCGAAGGCGGCTCTCTGGTCTGTAACTGACGCTGAGGCGCGAAAGCGTG	d__Bacteria; p__Firmicutes; c__Bacilli; o__Bacillales; f__Bacillaceae; g__Bacillus
ASV0590	6c184dba2a1f98caafec93f3e509e996	GCGTTATCCGGATTTATTGGGTTTAAAGGGTGCGTAGGCGGCTTTTTAAGTCAGGGGTGAAAGACGGTGGCTCAACCATCGCAGTGCCTTTGATACTGAAGAGCTTGATTGAACTTGAGGTAGGCGGAATGTGACAAGTAGCGGTGAAATGCATAGATATGTCACAGAACACCGATTGCGAAGGCAGCTTACTAAGGTTTTAATGACGCTGAGGCACGAAAGCGTG	d__Bacteria; p__Bacteroidota; c__Bacteroidia; o__Sphingobacteriales; f__Sphingobacteriaceae; g__uncultured
ASV0591	a2de6a80bab3b2485ba7ea9b9210a1e5	GCGTTAATCGGAATTACTGGGCGTAAAGCGCGCGTAGGCGGCCATTTAAGCTAGATGTGAAAGCCCAGGGCTTAACCTTGGAACTGCATTTAGAACTGGATGGCTAGAGTATGGAAGAGGAGTGTGGAATTTCAGGTGTAGCGGTGAAATGCGTAGAGATCTGAAGGAACATCAGTGGCGAAGGCGACACTCTGGTCCAATACTGACGCTGAGGTGCGAAAGCGTG	d__Bacteria; p__Proteobacteria; c__Gammaproteobacteria; o__Cellvibrionales; f__Cellvibrionaceae; g__uncultured; s__uncultured_bacterium
ASV0592	23d34a04b9318fcd098acbd8c272345b	GCGTTATCCGGATTCACTGGGTTTAAAGGGTGTGTAGGCGGATATTTAAGTCAGTGGTGAAATCTCCGGGCTCAACCCGGAAACTGCCATTGATACTATTTATCTTGAATTCTGTTGAGGTGGGCGGAATACATCATGTAGCGGTGAAATGCTTAGATATGATGTAGAACACCGATTGCGAAGGCAGCTCACTAAGCAGACATTGACGCTGAGGCACGAAAGCGTG	d__Bacteria; p__Bacteroidota; c__Bacteroidia; o__Chitinophagales; f__Chitinophagaceae; g__Edaphobaculum
ASV0593	5fd5a34bb0725e08260d17baf833a899	GCGTTAATCGGAATTACTGGGCGTAAAGCGCGCGTAGGTGGTTCGTTAAGTTGGATGTGAAAGCCCCGGGCTCAACCTGGGAACTGCATCCAAAACTGGCGAGCTAGAGTACGGTAGAGGGTGGTGGAATTTCCTGTGTAGCGGTGAAATGCGTAGATATAGGAAGGAACACCAGTGGCGAAGGCGACCACCTGGACTGGTACTGACACTGAGGTGCGAAAGCGTG	d__Bacteria; p__Proteobacteria; c__Gammaproteobacteria; o__Pseudomonadales; f__Pseudomonadaceae; g__Pseudomonas
ASV0594	68ddcc4f471f24e9e17d7932bae65679	GCGTTAATCGGAATTACTGGGCGTAAAGCGCGCGTAGGTGGTTCGTTAAGTTGGATGTGAAATCCCCGGGCTCAACCTGGGAACTGCATTCAAAACTGACAAGCTAGAGTATGGTAGAGGGTGGTAGAATTTCCTGTGTAGCGGTGAAATGCGTAGATATAGGAAGGAACACCAGTGGCGAAGGCGACCACCTGGACTGATACTGACACTGAGGTGCGAAAGCGTG	d__Bacteria; p__Proteobacteria; c__Gammaproteobacteria; o__Pseudomonadales; f__Pseudomonadaceae; g__Pseudomonas
ASV0595	8ee2d6c0a497379cf3e1dec6bc9d9d4c	GCGTTAATCGGATTTACTGGGCGTAAAGCGTGCGTAGGCGGCTTTTTAAGTCGGATGTGAAATCCCTGAGCTTAACTTAGGAATTGCATTCGATACTGGGAAGCTAGAGTATGGGAGAGGATGGTAGAATTCCAGGTGTAGCGGTGAAATGCGTAGAGATCTGGAGGAATACCGATGGCGAAGGCAGCCATCTGGCCTAATACTGACGCTGAGGTACGAAAGCATG	d__Bacteria; p__Proteobacteria; c__Gammaproteobacteria; o__Pseudomonadales; f__Moraxellaceae; g__Acinetobacter
ASV0596	ac4b22f78bfa0ad7e715002d0def0a75	GCGTTAATCGGATTTACTGGGCGTAAAGCGCGCGTAGGCGGCTAACTAAGTCAAATGTGAAATCCCCGAGCTTAACTTGGGAATTGCATTCGATACTGGTTAGCTAGAGTGTGGGAGAGGATGGTAGAATTCCAGGTGTAGCGGTGAAATGCGTAGAGATCTGGAGGAATACCGATGGCGAAGGCAGCCATCTGGCCTAACACTGACGCTGAGGTGCGAAAGCATG	d__Bacteria; p__Proteobacteria; c__Gammaproteobacteria; o__Pseudomonadales; f__Moraxellaceae; g__Acinetobacter
ASV0597	298e7918610631c8ca9ab19bb315acb1	GCGTTATCCGGAATTATTGGGCGTAAAGAGCTCGTAGGCGGTTTGTCGCGTCTGCCGTAAAAGTCCGGGGCTCAACTCCGGATCTGCGGTGGGTACGGGCAGACTAGAGTGATGTAGGGGAGACTGGAATTCCTGGTGTAGCGGTGAAATGCGCAGATATCAGGAGGAACACCGATGGCGAAGGCAGGTCTCTGGGCATTAACTGACGCTGAGGAGCGAAAGCATG	d__Bacteria; p__Actinobacteriota; c__Actinobacteria; o__Micrococcales; f__Micrococcaceae
ASV0598	88ed37baa9ad17cc33c9fc5d98a70422	GCGTTGTCCGGAATTACTGGGCGTAAAGAGCTCGTAGGTGGTTTGTCGCGTCGTTTGTGTAAGTCCACGGCTTAACTGTGGGATGGCAGGCGATACGGGCATAACTTGAGTGCTGTAGGGGAGACTGGAATTCCTGGTGTAGCGGTGAAATGCGCAGATATCAGGAGGAACACCGATGGCGAAGGCAGGTCTCTGGGCAGTAACTGACGCTGAGGAGCGAAAGCATG	d__Bacteria; p__Actinobacteriota; c__Actinobacteria; o__Corynebacteriales; f__Corynebacteriaceae; g__Corynebacterium
ASV0599	b67e7b9d7d56486ceecf172fcdea454e	GCGTTGTTCGGAATTACTGGGCGTAAAGCGCACGTAGGCGGATTGTTAAGTTAGGGGTGAAATCCCGGGGCTCAACCCCGGAACTGCCTTTAATACTGGCAATCTCGAGTCCGAGAGAGGTGAGTGGAATTCCGAGTGTAGAGGTGAAATTCGTAGATATTCGGAGGAACACCAGTGGCGAAGGCGGCTCACTGGCTCGGTACTGACGCTGAGGTGCGAAAGCGTG	d__Bacteria; p__Proteobacteria; c__Alphaproteobacteria; o__Rhizobiales; f__Rhizobiaceae; g__Mesorhizobium
ASV0600	24a055d9c2bbfafe07bebb38652d55f1	GCGTTATCCGGATTTATTGGGCGTAAAGGGCTCGTAGGCGGTTCGTCGCGTCTGGTGTGAAAGTCCATCGCTTAACGGTGGATCTGCGCCGGGTACGGGCGGGCTGGAGTGCGGCAGGGGAGACTGGAATTCCCGGTGTAACGGTGGAATGTGTAGATATCGGGAAGAACACCAATGGCGAAGGCAGGTCTCTGGGCCGTTACTGACGCTGAGGAGCGAAAGCGTG	d__Bacteria; p__Actinobacteriota; c__Actinobacteria; o__Bifidobacteriales; f__Bifidobacteriaceae; g__Bifidobacterium; s__Bifidobacterium_pullorum
ASV0601	c12ff32c6abb5e565a3887b09396e1a5	GCGTTATCCGGAATTATTGGGCGTAAAGAGCTCGTAGGCGGTTTGTCGCGTCTGCTGTGAAAGACCGGGGCTCAACTCCGGTTCTGCAGTGGGTACGGGCAGACTAGAGTGCAGTAGGGGAGACTGGAATTCCTGGTGTAGCGGTGAAATGCGCAGATATCAGGAGGAACACCGATGGCGAAGGCAGGTCTCTGGGCTGTAACTGACGCTGAGGAGCGAAAGCATA	d__Bacteria; p__Actinobacteriota; c__Actinobacteria; o__Micrococcales; f__Micrococcaceae; g__Paenarthrobacter
ASV0602	d77b9b8c5da6bd5d51f3e73ed0f1e8ca	GCGTTATCCGGAATTATTGGGCGTAAAGAGCTCGTAGGCGGTTTGTCGCGTCTGCTGTGAAAGACCGGGGCTCAACTCCGGTTCTGCAGTGGGTACGGGCAGACTAGAGTGCAGTAGGGGAGACTGGAATTCCTGGTGTAGCGGTGAAATGCGCAGATATCAGGAGGAATACCGATGGCGAAGGCAGGTCTCTGGGCTGTAACTGACGCTGAGGAGCGAAAGCATG	d__Bacteria; p__Actinobacteriota; c__Actinobacteria; o__Micrococcales; f__Micrococcaceae; g__Paenarthrobacter
ASV0603	4dd9cb278a5718c7b7d3116099393b51	GCGTTGTCCGGAATTATTGGGCGTAAAGCGCGCGCAGGCGGTTCCTTAAGTCTGATGTGAAAGCCCACGGCTCAACCGTGGAGGGTCATTGGAAACTGGGGAACTTGAGTGCAGAAGAGAAGAGCGGAATTCCACGTGTAGCGGTGAAATGCGTAGAGATGTGGAGGAACACCAGTGGCGAAGGCGGCTCTTTGGTCTGTAACTGACGCTGAGGCGCGAAAGCGTG	d__Bacteria; p__Firmicutes; c__Bacilli; o__Bacillales; f__Bacillaceae; g__Bacillus
ASV0604	99f25d1b56528fbef3a6b40dec909b71	GCGTTATCCGGAATTATTGGGCGTAAAGAGCTCGTAGGCGGTTTGTCGCGTCTATCGTGAAAGTCCGAGGCTCAACCTCGGATCTGCGGTGGGTACGGGCAGACTAGAGTGATGTAGGGGAGACTGGAATTCCTGGTGTAGCGGTGAAATGCGCAGATATCAGGAGGAACACCGATGGCGAAGGCAGGTCTCTGGGCATTAACTGACGCTGAGGAGCGAAAGCATG	d__Bacteria; p__Actinobacteriota; c__Actinobacteria; o__Micrococcales; f__Micrococcaceae; g__Paeniglutamicibacter
ASV0605	ab310e2be27b6831a6432ccaf5e949c3	GCGTTGTCCGGAATTACTGGGCGTAAAGAGCTCGTAGGTGGTTTGTCGCGTTGTTCGTGAAAACTCACAGCTTAACTGTGGGCGTGCGGGCGATACGGGCAGACTGGAGTACTGCAGGGGAGACTGGAATTCCTGGTGTAGCGGTGGAATGCGCAGATATCAGGAGGAACACCGGTGGCGAAGGCGGGTCTCTGGGCAGTAACTGACGCTGAGGAGCGAAAGCGTG	d__Bacteria; p__Actinobacteriota; c__Actinobacteria; o__Corynebacteriales; f__Mycobacteriaceae; g__Mycobacterium
ASV0606	09c55ec677d2dd7a9785270ad94f3ba8	GCGTTATCCGGAATTATTGGGCTTAAAGAGCTCGTAGGCGGTTTGTCGCGTCTGCTGTGAAAGACCGGGGCTCAACTCCGGTTCTGCAGTGGGTACGGGCAGACTAGAGTGCAGTAGGGGAGACTGGAATTCCTGGTGTAGCGGTGAAATGCGCAGATATCAGGAGGAACACCGATGGCGAAGGCAGGTCTCTTGGCTGTAACTGACGCTGAGGAGCGAAAGCATG	d__Bacteria; p__Actinobacteriota; c__Actinobacteria; o__Micrococcales; f__Micrococcaceae; g__Paenarthrobacter
ASV0607	1edfcffea3bd19c973d2cf52b7151eed	GCGTTAATCGGAATTACTGGGCGTAAAGCGCGCGTAGGTGGTTCGTTAAGTTGGATGTGAAATCCCCGGGCTCAACCTTGGAACTGCATTCAAAACTGACGAGCTAGAGTATGGTAGAGGGTGGTGGAATTTCCTGTGTAGCGGTGAAATGCGTAGATATAGGAAGGAACACCAGTGGCGAAGGCGACCACCTGGACTGATACTGACACTGAGGTGCGAAAGCGTG	d__Bacteria; p__Proteobacteria; c__Gammaproteobacteria; o__Pseudomonadales; f__Pseudomonadaceae; g__Pseudomonas
ASV0608	29faed0db4469549feaa8d4d85020385	GCGTTAATCGGAATTACTGGGCGTAAAGCGCACGTAGGTGGCTGATTAAGTCGGATGTGAAAGCCCTGGGCTCAACCTGGAAATTGCATTCGATACTGATCGGCTAGAGTACGGTAGAGGGAGGTAGAATTCCTAGTGTAGCGGTGAAATGCGTAGATATTAGGAGGAATACCGGTGGCGAAGGCGGCCTCCTGGACTGATACTGACACTGAGGTGCGAAAGCGTG	d__Bacteria; p__Proteobacteria; c__Gammaproteobacteria; o__211ds20; f__211ds20; g__211ds20; s__uncultured_bacterium
ASV0609	6f8a1808edaaf7758f2c626008bc4534	GCGTTAATCGGAATTACTGGGCGTAAAGCGCGCGTAGGTGGTTTGTTAAGTTGGATGTGAAATCCCCGGGCTCAACCTGGGAACTGCATCCGAAACTGGCAGGCTTGAGTCTTGTAGAGGGGGGTAGAATTCCAGGTGTAGCGGTGAAATGCGTAGAGATCTGGAGGAATACCGGTGGCGAAGGCGGCCCCCTGGACAAAGACTGACGCTCAGGTGCGAAAGCGTG	d__Bacteria; p__Proteobacteria; c__Gammaproteobacteria; o__Enterobacterales; f__Enterobacteriaceae
ASV0610	c6cf263bf115ef7f1525320335053784	GCGTTAATCGGAATTACTGGGCGTAAGGCGCGCGTAGGTGGTTTGTTAAGTTGGATGTGAAAGCCCCGGGCTCAACCTGGGAACTGCATCCAAAACTGGCAAGCTAGAGTACGGTAGAGGGTGGTGGAATTTCCTGTGTAGCGGTGAAATGCGTAGATATAGGAAGGAACACCAGTGGCGAAGGCGACCACCTGGACTGATACTGACACTGAGGTGCGAAAGCGTG	d__Bacteria; p__Proteobacteria; c__Gammaproteobacteria; o__Pseudomonadales; f__Pseudomonadaceae; g__Pseudomonas
ASV0611	205bd6a6e26fc6364feece95b00061f7	GCGTTAATCGGAATTACTGGGCGTAAAGCGTGCGCAGGCGGTTTTGTAAGACAGAGGTGAAATCCCCGGGCTCAACCTGGGAACTGCCTTTGTGACTGCAAGGCTGGAGTGCGGCAGAGGGGGATGGAATTCCGCGTGTAGCAGTGAAATGCGTAGATATGCGGAGGAGCACCGATGGCGAAGGCAATCCCCTGGGCCTGCACTGACGCTCATGCACGAAAGCGTG	d__Bacteria; p__Proteobacteria; c__Gammaproteobacteria; o__Burkholderiales; f__Comamonadaceae
ASV0612	26728fe83a7ac51a71305d91122e4566	GCGTTAATCGGAATTACTGGGCGTAAAGCGCACGCAGGCGGTCTGTTAAGTCGGATGTGAAATCCCCGGGCTCAACCTGGGAACTGCATTCGAAACTGGCAGGCTAGAGTCTTGTAGAGGGGGGTAGAATTCCAGGTGTAGCGGTGAAATGCGTAGAGATCTGGAGGAATACCGGTGGCGAAGGCGGCCCCCTGGACAAAGACTGACGCTCAGGTGCGAAAGCGTG	d__Bacteria; p__Proteobacteria; c__Gammaproteobacteria; o__Enterobacterales; f__Enterobacteriaceae
ASV0613	bd891066893b0442e46c26a628bbcb56	GCGTTGTCCGGAATTATTGGGCGTAAAGCGCGCGCAGGCGGTCTCTTAAGTCTGATGTGAAAGCCCACGGCTCAACCGTGGAGGGTCATTGGAAACTGGGGGACTTGAGGGTAGGAGAGGAGAGCGGAATTCCACGTGTAGCGGTGAAATGCGTAGAGATGTGGAGGAACACCAGTGGCGAAGGCGGCTCTCTGGCCTGCACCTGACGCTGAGGCGCGAAAGCGTG	d__Bacteria; p__Firmicutes; c__Bacilli; o__Bacillales; f__Bacillaceae; g__Geobacillus
ASV0614	c7798a8a49d8734b45edba697d3ae6c7	GCGTTGTTCGGAATTACTGGGCGTAAAGCGCGCGTAGGCGGCTTTGTAAGTTAGAGGTGAAAGCCCGGGGCTCAACCCCGGAATTGCCTTTAAGACTGCATCGCTAGAATCATGGAGAGGTTAGTGGAATTCCGAGTGTAGAGGTGAAATTCGTAGATATTCGGAAGAACACCAGTGGCGAAGGCGACTAACTGGACATGTATTGACGCTGAGGTGCGAAAGCGTG	d__Bacteria; p__Proteobacteria; c__Alphaproteobacteria; o__Sphingomonadales; f__Sphingomonadaceae; g__Sphingomonas
ASV0615	e19b7fb666c5395c31f9fbda22e35d41	GCGTTATCCGGAATTATTGGGCGTAAAGCGCGCGCAGGTGGTTTCTTAAGTCTGATGTGAAAGCCCACGGCTCAACCGTGGAGGGTCATTGGAAACTGGGAGACTTGAGTGCAGAAGAGGAAAGTGGAATTCCATGCGTAGCGGTGAAATGCGTAGAGATATGGAGGAACACCAGTGGCGAAGGCGACTTTCTGGTCTGTAACTGACACTGAGGCGCGAAAGCGTG	d__Bacteria; p__Firmicutes; c__Bacilli; o__Bacillales; f__Bacillaceae; g__Bacillus
ASV0616	2a860b3013d108e76a55019ba2e9a4cd	GCGTTAATCGGAATTACTGGGCGTAAAGCGCGCGTAGGTGGTTCGTTAGGTTGGATGTGAAAGCCCCGGGCTCAACCTGGGAACTGCATCCAAAACTGGCAAGCTAGAGTACGGTAGAGGGTGGTGGAATTTCCTGTGTAGCGGTGAAATGCGTAGATATAGGAAGGAACACCAGTGGCGAAGGCGACCACCTGGACTGATACTGACACTGAGGTGCGAAAGCGTG	d__Bacteria; p__Proteobacteria; c__Gammaproteobacteria; o__Pseudomonadales; f__Pseudomonadaceae; g__Pseudomonas
ASV0617	c38daa3f94b1397697eaa09edbf8b265	GCGTTATCCGGAATCATTGGGTTTAAAGGGTCCGTAGGCGGTTTTATAAGTCAGTGGTGAAATCCGGTAGCTCAACTATCGAACTGCCATTGATACTGTAAGACTTGAATTATTGTGAAGTAACTAGAATATGTAGTGTAGCGGTGAAATGCTTAGATATTACATGGAATACCAATTGCGAAGGCAGGTTACTAACAATACATTGACGCTGATGGACGAAAGCGTG	d__Bacteria; p__Bacteroidota; c__Bacteroidia; o__Flavobacteriales; f__Flavobacteriaceae; g__Flavobacterium; s__Flavobacterium_hauense
ASV0618	f9c9b1c62430ba50939d34114369f0ed	GCGTTGTTCGGAATTATTGGGCGTAAAGCGCACGTAGGCGGTTGGGTAAGTCTCGAGGTGAAAGGCCGGGGCTCAACTCCGTGCTTGCCAGGGATACTGCCCGACTGGAGACAGGGAGAGGCCAGTGGAATTCCGGGTGTAGCGGTGGAATGCGTAGAGATCCGGAAGAACACCGGAGGCGAAGGCGGCTGGCTGGCCCTGATCTGACGCTGAGGTGCGAAAGCGTG	d__Bacteria; p__Gemmatimonadota; c__Longimicrobia; o__Longimicrobiales; f__Longimicrobiaceae; g__Longimicrobiaceae; s__uncultured_bacterium
ASV0619	cdd994a5be9a9da14411d42bf86e1cb2	GCGTTATCCGGAATTATTGGGCGTAAAGAGCTCGTAGGCGGTTTGTCGCGTCTGCTGTGAAAGACCGGGGCTCAACTCCGGTTCTACAGTGGGTACGGGCAGACTAGAGTGCAGTAGGGGAGACTGGAATTCCTAGTGTAGCGGTGAAATGCGCAGATATCAGGAGGAACACCGATGGCGAAGGCAGGTCTCTGGGCTGTAACTGACGCTGAGGAGCGAAAGCATG	d__Bacteria; p__Actinobacteriota; c__Actinobacteria; o__Micrococcales; f__Micrococcaceae; g__Paenarthrobacter
ASV0620	7bcd57e6250ec55f755ca87a8cecea7e	GCGTTGTCCGGAATTATTGGGCGTAAAGAGCTCGTAGGCGGTTTGTCGCGTCTGCTGTGAAATCCCGAGGCTCAACCTCGGGCCTGCAGTGGGTACGGGCAAACTAGAGTGTGGTAGGGGAGACTGGAATTCCTGGTGTAGCGGTGGAATGCGCAGATATCAGGAGGAACACCGATGGCGAAGGCAGGTCTCTGGGCCACTACTGACGCTGAGGAGCGAAAGCATG	d__Bacteria; p__Actinobacteriota; c__Actinobacteria; o__Micrococcales; f__Cellulomonadaceae; g__Pseudactinotalea; s__uncultured_bacterium
ASV0621	644d03092214e53c540e4564dcb3502e	GCGTTATCCGGATTTATTGGGTTTAAAGGGTGCGTAGGCGGAACGGTAAGTCAGTGGTGAAATCCTGTTGCTTAACAACGGAACTGCCATTGATACTGTCGATCTTGAGTACACATGATGTGGGCGGAATGTGCCATGTAGCGGTGAAATGCTTAGATATGGCACAGAACACCGATTGCGAAGGCAGCTCACAAAACTGTTACTGACGCTGAGGCACGAAAGCGTG	d__Bacteria; p__Bacteroidota; c__Bacteroidia; o__Sphingobacteriales; f__KD3-93; g__KD3-93; s__uncultured_bacterium
ASV0622	ad4056c74aa365db5e9df08dbcbcf45a	GCGTTATCCGGAATTATTGGGCGTAAAGCGCGCGCAGGTGGTTTCTTAAGTCTGATGTGAAAGCCCACGGCTCAACCGTGGAGGGTCATTGGAAACTGGGAGACTTGAGTGCAGAAGAGGAAAGTGGAATTCCATGTGTAGCGGTGAAATGCGTAGAGATATGGAGGAACACCAGTGGCGAAGGCGACTTTCTGGTCTGTAACTGACACTGTGGCGCGAAAGCGTG	d__Bacteria; p__Firmicutes; c__Bacilli; o__Bacillales; f__Bacillaceae; g__Bacillus
ASV0623	25f76f3c18c6a76602e18f560243ff2f	GCGTTATCCGGAATTATTGGGCGTAAAGAGCTCGTAGGCGGTTTGTCGCGTCTGCTGTGAAATCCCGAGGCTCAACCTCGGGCCTGCAGTGGGTACGGGCAGACTAGAGTGCGGTAGGGGAGATTGGAATTCCTGGTGTAGCGGTGGAATGCGCAGATATCAGGAGGAACACCGATGGCGAAGGCAGATCTCTGGGCCGTAACTGACGCTGAGGAGCGAAAGGGTG	d__Bacteria; p__Actinobacteriota; c__Actinobacteria; o__Micrococcales; f__Microbacteriaceae; g__Microbacterium
ASV0624	6edc2b4034dbed2fe30b8f1343c6d60f	GCGTTAATCGGAATTACTGGGCGTAAAGCGCGCGTAGGTGGTTCGTTAAGTTGGATGTGAAATCCCCGGGCTCAACCTGGGAACTGCATTCAAAACTGACGAGCTAGAGTATGGTAGAGGGTGGTGGAATTTCCTGTGTAGCGGTGAAATGCGTAGATATAGGAAGGAACACCAGTGGCGAAGGCGACCACCTGGACTGATACCGACACTGAGGTGCGAAAGCGTG	d__Bacteria; p__Proteobacteria; c__Gammaproteobacteria; o__Pseudomonadales; f__Pseudomonadaceae; g__Pseudomonas
ASV0625	829fc295f0fc03ad39c0ceef0bf17aa7	GCGTTATCCGGATTCATTGGGTTTAAAGGGAGCGTAGGTGGCCTTATAAGTCAGTGGTGAAATCTCTCGGCTTAACCGAGAAATTGCCATTGATACTGTAGGGCTTGAGTATAGTTGCCGTTGGCGGAATATGACATGTAGTGGTGAAATACATAGAGATGTCATAGAACACCGATTGCGAAGGCAGCTGACGAAACTATAACTGACACTGAGGCTCGAAAGTGCG	d__Bacteria; p__Bacteroidota; c__Bacteroidia; o__Sphingobacteriales; f__env.OPS_17; g__env.OPS_17; s__uncultured_Bacteroidetes
ASV0626	c5cf05ce88078a3bffb2a3dfdb7d7521	GCGTTGTCCGGATTTATTGGGTTTAAAGGGTGCGTAGGTGGCTTTTTAAGTCAGTGGTGAAATACAGCCGCTCAACGGTTGAGGTGCCATTGATACTGAAGAGCTTGAAACAAGTGGAGGCTGCCGGAATGGATGGTGTAGCGGTGAAATGCATAGATATCATCCAGAACACCGATTGCGAAGGCAGGTGGCTACGTTTGATTTGACACTGAGGCACGAAAGCATG	d__Bacteria; p__Bacteroidota; c__Bacteroidia; o__Cytophagales; f__Spirosomaceae; g__Dyadobacter
ASV0627	ca24f0a0922f530c402e33f8ca8d98c8	GCGTTAATCGGAATTACTGGGCGTAAAGCGCACGCAGGCGGTCTGTCAAGTCGGATGTGAAATCCCCGGGCTCAACCTGGGAACTGCATCCGAAACTGGCAGGCTAGAGTCTTGTAGAGGGGGGTAGAATTCCAGGTGTAGCGGTGAAATGCGTAGAGATCTGGAGGAATACCGGTGGCGAAGGCGGCCCCCTGGACAAAGACTGACGCTCAGGTGCGAAAGCGTG	d__Bacteria; p__Proteobacteria; c__Gammaproteobacteria; o__Enterobacterales; f__Enterobacteriaceae
ASV0628	d459d3a677e357d7655e742efe1b3c4a	GCGTTATCCGGAATTATTGGGCGTAAAGAGCTCGTAGGCGGTTTGTCGCGTCTGCTGTGAAAGACCGGGGCTCAATTCCGGTTCTGCAGTGGGTACGGGCAGACTAGAGTGCAGTAGGGGAGACTGGAATTCCTGGTGTAGCGGTGAAATGCGCAGATATCAGGAGGAACACCGATGGCGAAGGCAGGTCTCTGGGCTGTAACTGACGCTGAGGAGCGAAAGCATG	d__Bacteria; p__Actinobacteriota; c__Actinobacteria; o__Micrococcales; f__Micrococcaceae; g__Paenarthrobacter
ASV0629	e0176de45f77d232e6bce9e457e2bac0	GCGTTGTCCGGAATTATTGGGCGTAAAGCGCGCGCAGGCGGTCTCTTAAGTCTGATGTGAAAGCCCACGGCTCAACCGTGGAGGGTCATTGGAAACTGGGGGACTTGAGTACAGAAGAGGAAAGCGGAATTCCACGTGTAGCGGTGAAATGCGTAGAGATGTGGAGGAACACCAGTGGCGAAGGCGGCTTTCTGGTCTGTAACTGACGCTGAGGCGCGAAAGCGTG	d__Bacteria; p__Firmicutes; c__Bacilli; o__Bacillales
ASV0630	b3b273671a004c20b7171ac2006aa4b0	GCGTTAATCGGAATTACTGGGCGTAAAGCGCACGCAGGCGGTCTGTCAAGTCGGATGTGAAATCCCCGGGCTCAACCTGGGAACTGCATCCGAAACTGGCAGGCTTGAGTCTTGTAGAGGGGGGTAGAATTCCAGGTGTAGCGGTGAAATGCGTAGAGATCTGGAGGAATACCGGTGGCGAAGGCGGCCCCCTGGACAAAGACTGACACTGAGGTGCGAAAGCGTG	d__Bacteria; p__Proteobacteria; c__Gammaproteobacteria; o__Enterobacterales; f__Enterobacteriaceae
ASV0631	0ba1e4da3dbd4d4baacefd7f2d620655	GCGTTGCTCGGAATTACTGGGCGTAAAGGGCGCGTAGGCGGACAGTTTAGTTGGGGGTGAAAGCCCGGGGCTCAACCTCGGAATTGCCTTCAATACTGGCTGTCTTGAGTGTGAGAGAGGTGTGTGGAACTCCGAGTGTAGAGGTGAAATTCGTAGATATTCGGAAGAACACCAGTGGCGAAGGCGACACACTGGCTCACTACTGACGCTGAGGCGCGAAAGCGTG	d__Bacteria; p__Proteobacteria; c__Alphaproteobacteria; o__Caulobacterales; f__Caulobacteraceae; g__uncultured; s__metagenome
ASV0632	424c20f66eec615032cf08a4e41aa59b	GCGTTATCCGGAATCATTGGGTTTAAAGGGTCTGTAGGCGGTCTTGTAAGTCAGTGGTGAAAGCCCATCGCTCAACGGTGGAACGGCCATTGATACTGCTGGACTTGAATTATTGGGAAGTAACTAGAATATGTAGTGTAGCGGTGAAATGCTTAGAGATTACATGGAATACCAATTGCGAAGGCAGGTTGCTACCAATGGATTGACGCTGATGGACGAAAGCGTG	d__Bacteria; p__Bacteroidota; c__Bacteroidia; o__Flavobacteriales; f__Flavobacteriaceae; g__Flavobacterium; s__Flavobacterium_anhuiense
ASV0633	254157ef5864f2ba226c22867aadc0ed	GCGTTGTCCGGAATCACTGGGCGTAAAGGGCGCGTAGGCGGTGGGGTAAGCGTGTGGTGAAAGTCCGGGGCTCAACCCCGGATCGGCCGTGCGAACTGCTTCACTGGAGCACTGTAGAGGCAGGTGGAATTCCGGGTGTAGCGGTGGAATGCGTAGAGATCCGGAAGAACACCGGTGGCGAAGGCGGCCTGCTGGGCAGTGGCTGACGCTGAGGCGCGACAGCGTG	d__Bacteria; p__Gemmatimonadota; c__Gemmatimonadetes; o__Gemmatimonadales; f__Gemmatimonadaceae; g__Gemmatimonas; s__uncultured_Gemmatimonas
ASV0634	d9c18cf516e4415709bc0787288e94d0	GCGTTGTCCGGATTTATTGGGCGTAAAGCGCGTGCAGGCGGTTCGTTAAGTCCGTTGTGAAAGCTCCTGGCTCAACTGGGAGAGGTCTTCGGATACTGGCGGACTCGAGGGAGGCAGAGGAAGGTGGAATTCCGGGTGTAGTGGTGAAATGCGTAGAGATCCGGAGGAACACCAGTGGCGAAGGCGGCCTTCTGGGCCTTTCCTGACGCTGAGACGCGAAAGCGTG	d__Bacteria; p__Chloroflexi; c__JG30-KF-CM66; o__JG30-KF-CM66; f__JG30-KF-CM66; g__JG30-KF-CM66; s__uncultured_bacterium
ASV0635	295dd10818b392f27a2649cdb373ab97	GCGTTGTTCGGAATTACTGGGCGTAAAGCGCGCGTAGGCGGATCATTAAGTCAGGGGTGAAATCCCAAGGCTCAACCTTGGAACTGCCTTTGATACTGGTGATCTGGAGTTCGGTAGAGGTGAGTGGAATTCCGAGTGTAGAGGTGAAATTCGTAGATATTCGGAGGAACACCAGAAGCGAAGGCGGCTCACTGGACCGACACTGACGCTGAGGCGCGAAAGCGTG	d__Bacteria; p__Proteobacteria; c__Alphaproteobacteria; o__Rhizobiales; f__uncultured; g__uncultured; s__uncultured_bacterium
ASV0636	cbefa3c069887201bb9dabc52a0be92e	GCGTTGTTCGGAATCACTGGGCGTAAAGCGCACGTAGGCGGATGTGTCAGTCAGGGGTGAAATCCCGGAGCTCAACTTCGGAACTGCCCTTGATACAGCACGTCTTGAGTCCGAGAGAGGTGAGTGGAATTCCTAGTGTAGAGGTGAAATTCGTAGATATTAGGAAGAACACCAGTGGCGAAGGCGGCTCACTGGCTCGGTACTGACGCTGAGGTGCGAAAGCGTG	d__Bacteria; p__Proteobacteria; c__Alphaproteobacteria; o__Rhizobiales; f__Hyphomicrobiaceae; g__Pedomicrobium
ASV0637	e60a40b61a872b16301968fa0e3d5a19	GCGTTGCTCGGAATCACTGGGCGTAAAGCGCACGTAGGCGGGTTCTTAAGTCGGTGGTGAAATCCTGGAGCTCAACTCCAGAACTGCCTCCGATACTGAGAGCCTCGAGTCCGGGAGAGGTGAGTGGAACTGCGAGTGTAGAGGTGAAATTCGTAGATATTCGCAAGAACACCAGTGGCGAAGGCGGCTCACTGGCCCGATACTGACGCTGAGGCACGAAAGCGTG	d__Bacteria; p__Proteobacteria; c__Alphaproteobacteria; o__Rhizobiales; f__Xanthobacteraceae; g__uncultured
ASV0638	ed9334f2795126d51909093568c3c06b	GCGTTAATCGGAATTACTGGGCGTAAAGCGCGCGTAGGCGGCTTTGCAAGTCGAGTGTGAAATCCCCGGGCTTAACCCGGGAACTGCATTCGAGACTGCATAGCTAGAGTATGGGAGAGGGAAGTGGAATTTCAGGTGTAGCGGTGAAATGCGTAGATATCTGAAGGAACATCAGTGGCGAAAGCGACTTCCTGGACCAATACTGACGCTCATGTGCGAAAGCGTG	d__Bacteria; p__Proteobacteria; c__Gammaproteobacteria; o__Steroidobacterales; f__Steroidobacteraceae; g__Steroidobacter; s__metagenome
ASV0639	2e6da3099045870d8b71c735f0368467	GCGTTGTTCGGAATTATTGGGCGTAAAGCGCACGTAGGCGGCCTTGTAAGTCTCACTGTGAAAGCCCGGGGCTCAACCCCGGGAGGCCAGGGGATACTGCGAGGCTAGAGACAAGTAGAGGTTGGTAGAATTCCGGGTGTAGCGGTGGAATGCGTAGAGATCCGGAGGAATACCAGAGGCGAAGGCGGCCAACTGGACTTGTTCTGACGCTGAGGTGCGAAAGCGTG	d__Bacteria; p__Gemmatimonadota; c__Longimicrobia; o__Longimicrobiales; f__Longimicrobiaceae; g__Longimicrobiaceae; s__metagenome
ASV0640	57de94d0e61c58b679df7ef4afe4f74e	GCGTTAATCGGAATTACTGGGCGTAAAGCGCGCGTAGGTGGTTCGTTAAGTTGGATGTGAAATCCCCGGGCTCAACCTGGGAACTGCATTCAAAACTGACGAGCTAGAGTATGGTAGAGGGTGGTGGAATTTCCTGTGTAGCGGTGAAATGCGTAGATATAGGAAGGAACACTAGTGGCGAAGGCGACCACCTGGACTGATACTGACACTGAGGTGCGAAAGCGTG	d__Bacteria; p__Proteobacteria; c__Gammaproteobacteria; o__Pseudomonadales; f__Pseudomonadaceae; g__Pseudomonas
ASV0641	dc2b2840b1126949fb448685650f7f94	GCGTTACTCGGAATTACTGGGCGTAAAGCGTGCGTAGGTGGTTTGTTAAGTCTGATGTGAAAGCCCCGGGCTCAACCTGGGAATGGCATTGGATACTGGCAGTCTAGAGTGCGGTAGAGGGTAGTGGAATTCCCGGTGTAGCAGTGAAATGCGTAGATATCGGGAGGAACATCCGTGGCGAAGGCGACTACCTGGACCAGCACTGACACTGAGGCACGAAAGCGTG	d__Bacteria; p__Proteobacteria; c__Gammaproteobacteria; o__Xanthomonadales; f__Xanthomonadaceae; g__Lysobacter; s__Lysobacter_sp.
ASV0642	2a618d30fe8cd12c35096679d6665db8	GCGTTATCCGGATTTATTGGGTTTAAAGGGTGCGTAGGCGGCTTTTTAAGTCAGGGGTGAAAGACGGTGGCTCAACCATCGCAGTGCCTTTGATACTGAAGAGCTTGATTGAACTTGAGGTAGGCGGAATGTGACAAGTAGCGGTGAAATGCATAGATATGTCACAGAACACCGATTGCGAAGGCAGCTTACTAAGGTTTTAATGACGCTGATGCACGAAAGCGTG	d__Bacteria; p__Bacteroidota; c__Bacteroidia; o__Sphingobacteriales; f__Sphingobacteriaceae; g__uncultured
ASV0643	2ffd176ca70cfcf62a1818a75c887c47	GCGTTGTTCGGAAATACTGGGCGTAAAGCGAACGTAGGCGGCTTAGCAAGTCAGGGGTGAAATCCCAGAGCTCAACTCTGGAACTGCCTTTGAAACTGCTTCGCTTGAATCCTGGAGAGGCGAGTGGAATTCCGAGTGTAGAGGTGAAATTCGTAGATATTCGGAAGAACACCAGTGGCGAAGGCGACTCGCTGGACAGGTATTGACGCTGAGGTTCGAAAGCGTG	d__Bacteria; p__Proteobacteria; c__Alphaproteobacteria; o__Sphingomonadales; f__Sphingomonadaceae; g__Altererythrobacter
ASV0644	3559bb66507c92bcbe4d2c06578f2458	GCGTTAATCGGAATTACTGGGCGTAAAGCGCGCGTAGGTGGTTAGTTAAGTTGGATGTGAAATCCCCGGGCTCAACCTGGGAACTGCATTCAAAACTGACTGACTAGAGTATGGTAGAGGGTGGTGGAATTTCCTGTGTAGCGGTGAAATGCGTAGATATAGGAAGGAACACCAGTGGCGAAGGCGACCACCTGGGCTGATACTGACACTGAGGTGCGAAAGCGTG	d__Bacteria; p__Proteobacteria; c__Gammaproteobacteria; o__Pseudomonadales; f__Pseudomonadaceae; g__Pseudomonas
ASV0645	87060e07f0ec409eacfb36f6c7b9e9ab	GCGTTGTTCGGAATTACTGGGCGTAAAGCGCACGTAGGCGGACTTGTCAGTCAGGGGTGAAATCCCGAGGCTTAACCTCGGAACTGCCTTTGATACTGCAAGTCTTGAGGATGAGAGAGGTGAGTGGAACTGCGAGTGTAGAGGTGAAATTCGTAGATATTCGCAAGAACACCAGTGGCGAAGGCGGCTCACTGGCTCATTTCTGACGCTGAGGTGCGAAAGCGTG	d__Bacteria; p__Proteobacteria; c__Alphaproteobacteria; o__Rhizobiales; f__D05-2; g__D05-2; s__uncultured_bacterium
ASV0646	a484787e292aa217b3ff8f85cd867236	GCGTTGTTCGGAATCACTGGGCGTAAAGCGCACGTAGGCGGACTTTTAAGTCAGGGGTGAAATCCCAAGGCTCAACCTTGGAACTGCCTTTGATACTGGGAGTCTTGAGTTCGGGAGAGGTGAGTGGAACTGCGAGTGTAGAGGTGAAATTCGTAGATATTCGCAAGAACACCAGTGGCGAAGGCGGCTCACTGGCCCGATACTGACGCTGAGGTGCGAAAGCGTG	d__Bacteria; p__Proteobacteria; c__Alphaproteobacteria; o__Rhizobiales; f__Methylopilaceae; g__Methylopila
ASV0647	07edd59bcabff2fd2a1a4ffb44a1e967	GCGTTAATCGGAATTACTGGGCGTAAAGCGCGCGTAGATGGTTCGTTAAGTTGGATGTGAAATCCCCGGGCTCAACCTGGGAACTGCATTCAAAACTGACGAGCTAGAGTATGGTAGAGGGTGGTGGAATTTCCTGTGTAGCGGTGAAATGCGTAGATATAGGAAGGAACACCAGTGGCGAAGGCGACCACCTGGACTGATACTGACACTGAGGTGCGAAAGCGTG	d__Bacteria; p__Proteobacteria; c__Gammaproteobacteria; o__Pseudomonadales; f__Pseudomonadaceae; g__Pseudomonas
ASV0648	42c362a8698f5c83163bd11c645aab13	GCGTTACTCGGAATTACTGGGCGTAAAGCGTGCGTAGGTGGTCTGTTAAGTCTGATGTGAAAGCCCCGGGCTCAACCTGGGAATGGCATTGGATACTGGCAGTCTAGAGTGCGGTAGAGGGGTGTGGAATTCCCGGTGTAGCAGTGAAATGCGTAGATATCGGGAGGAACATCCGTGGCGAAGGCGACACCCTGGACCAGCACTGACACTGAGGCACGAAAGCGTG	d__Bacteria; p__Proteobacteria; c__Gammaproteobacteria; o__Xanthomonadales; f__Xanthomonadaceae; g__Lysobacter
ASV0649	cd760b1f86275f1894e0c0d31c17aebe	GCGTTGTCCGGAATTATTGGGCGTAAAGCGTACGCAGGCGGTTTCTTAAGTCTGATGTGAAAGCCCACGGCTCAACCGTGGAGGGTCATTGGAAACTGGGGAACTTGAGTACAGAAGAGGAGAGTGGAATTCCACGTGTAGCGGTGAAATGCGTAGAGATGTGGAGGAACATCAGTGGCGAAGGCGACTCTCTGGTCTGTAACTGACGCTGAGGTACGAAAGCGTG	d__Bacteria; p__Firmicutes; c__Bacilli; o__Bacillales; f__Bacillaceae; g__Bacillus; s__Bacillus_niabensis
ASV0650	ffbd097d5cbcf2896812825200ad7cdd	GCGTTGTCCGGAATTATTGGGCGTAAAGCGCGCGCAGGCGGTCATTTAAGTCTGGTGTTTAATCCCGGGGCTCAACCCCGGATCGCACTGGAAACTGGATGACTTGAGTGCAGAAGAGGAGAGTGGAATTCCACGTGTAGCGGTGAAATTCGTAGAGATGTGGAGGAACACCAGTGGCGAAGGCGACCACCTGGACTGATACTGACACTGAGGTGCGAAAGCGTG	d__Bacteria; p__Firmicutes; c__Bacilli; o__Paenibacillales; f__Paenibacillaceae; g__Paenibacillus
ASV0651	2058456356bfbaefd18f4801cf931fcb	GCGTTGTCCGGAATTATTGGGCGTAAAGCGTACGCAGGTGGTTTCTTAAGTCTGATGTGAAAGCCCACTGTTCAACCGTGGAGGGTCATTGGAAACTGGGGAACTTGAGTACAGAAGAGGAGAGTGGAATTCCACGTGTAGCGGTGAAATGCGTAGAGATGTGGAGGAACACCAGTGGCGAAGGCGACTCTCTGGTCTGTAACTGACGCTGAGGTACGAAAGCGTG	d__Bacteria; p__Firmicutes; c__Bacilli; o__Bacillales; f__Bacillaceae; g__Bacillus
ASV0652	4d26ee4db98d98a980e24e3a9689e85f	GCGTTATCCGGATTTATTGGGTTTAAAGGGTGCGTAGGCGGCTTGTTAAGTCAGGGGTGAAAGACGATGGCTCAACCATCGCAGTGCCTTTGATACTGACGAGCTTGAATGTACTTGAGGTAGGCGGAATGTGACAAGTAGCGGTGAAATGCATAGATATGTCACAGAACACCGATTGCGAAGGCAGCTTACTAAAGTATGATTGACGCTGAGGCACGAAAGCGTG	d__Bacteria; p__Bacteroidota; c__Bacteroidia; o__Sphingobacteriales; f__Sphingobacteriaceae; g__Pedobacter; s__Pedobacter_bauzanensis
ASV0653	6daa3f0d6c2945e16448e8b5a65434de	GCGTTGTTCGGATTTACTGGGCGTAAAGCGCACGTAGGCGGATTGGTCAGTTAGGGGTGAAATCCCAGAGCTCAACTCTGGAACTGCCTTTAATACTGCCAGTCTAGAGTCCGGAAGAGGTAAGTGGAACTCCTAGTGTAGAGGTGGAATTCGTAGATATTAGGAAGAACACCAGTGGCGAAGGCGGCTTACTGGTCCGGTACTGACGCTGAGGTGCGAAAGCGTG	d__Bacteria; p__Proteobacteria; c__Alphaproteobacteria; o__Rhizobiales; f__Devosiaceae; g__Devosia; s__Devosia_sp.
ASV0654	981666ae02f5a96f1d312af1d9542ca0	GCGTTGTCCGGAATTATTGGGCGTAAAGCGTACGCAGGCGGTTTCTTAAGTCTGATGTGAAAGCCCACGGCTCAACCGTGGAGGGTCATTGGAAACTGGGGAACTTGAGTACAGAAGAGAAGAGTGGAATTCCACGTGTAGCGGTGAAATGCGTAGAGATGTGGAGGAACACCAGTGGCGAAGGCGACTCTCTGGTCTGTAACTGACGCTGAGGTACGAAAGCGTG	d__Bacteria; p__Firmicutes; c__Bacilli; o__Bacillales; f__Bacillaceae; g__Bacillus; s__Bacillus_niabensis
ASV0655	e054d2c187fb54021c918932dcfc4813	GCGTTAATCGGAATTACTGGGCGTAAAGCGCGCGTAGGTGGTTCGTTAAATTGGATGTGAAATCCCCGGGCTCAACCTGGGAACTGCATTCAAAACTGACGAGCTAGAGTATGGTAGAGGGTGGTGGAATTTCCTGTGTAGCGGTGAAATGCGTAGATATAGGAAGGAACACCAGTGGCGAAGGCGACCACCTGGACTGATACTGACACTGAGGTGCGAAAGCGTG	d__Bacteria; p__Proteobacteria; c__Gammaproteobacteria; o__Pseudomonadales; f__Pseudomonadaceae; g__Pseudomonas
ASV0656	e5159ef770b4e607877240ddce1da3c6	GCGTTAATCGGAATTACTGGGCGTAAAGCGCGCGTAGGTGGTTCGTTAAGTTGGATGTGAAATCCCCGGGCTCAACCTGGGAACTGCATTCAAAACTGACGAGCTAGAGTATGGTAGAGGGTGGTGGAATTTCCTGTGTAGCGGTGAAATGCGTAGATATAGGAAGGAACACCAGTGGCGAAGGCGACCACCTGGACTGATACTGACACTGAAGTGCGAAAGCGTG	d__Bacteria; p__Proteobacteria; c__Gammaproteobacteria; o__Pseudomonadales; f__Pseudomonadaceae; g__Pseudomonas
ASV0657	8d16ebddf4a6a1a6ed13366b852034ce	GCGTTGTCCGGAATTATTGGGCGTAAAGGGCTCGTAGGCGGTTTGTCACGTCGGGAGTGAAAACTCGGGGCTTAACCCCGAGCCTGCTTCCGATACGGGCAGACTAGAGGTATGCAGGGGAGAACGGAATTCCTGGTGTAGCGGTGAAATGCGCAGATATCAGGAGGAACACCGGTGGCGAAGGCGGTTCTCTGGGCATTACCTGACGCTGAGGAGCGAAAGTGTG	d__Bacteria; p__Actinobacteriota; c__Actinobacteria; o__Propionibacteriales; f__Nocardioidaceae; g__Marmoricola
ASV0658	e045322dfcf2624a3bc34bce2dcc2686	GCGTTGTTCGGAATTACTGGGCGTAAAGCGCACGTAGGCGGATATTTAAGTCAGAGGTGAAATCCCAGAGCTCAACTCTGGAACTGCCTTTGATACTGGGTATCTTGAGTATGGAAGAGGTTAGTGGAATTGCGAGTGTAGAGGTGAAATTCGTAGATATTCGCAGGAACACCAGTGGCGAAGGCGGCTAACTGGTCCATAACTGACGCTGAGGTGCGAAAGCGTG	d__Bacteria; p__Proteobacteria; c__Alphaproteobacteria; o__Rhizobiales; f__Rhizobiaceae; g__Allorhizobium-Neorhizobium-Pararhizobium-Rhizobium
ASV0659	efb9658596cecd6ce05c213b9f8791d5	GCGTTATCCGGAATCATTGGGTTTAAAGGGTCCGTAGGCGGGCAGCTAAGTCAGTGGTGAAATCCTTCGGCTCAACCGAAGGACTGCCATTGATACTGGTTGCCTTGAATCAATGTGAAGTGGTTAGAATATGCAGTGTAGCGGTGAAATGCTTAGATATTGCATAGAATACCAATTGCGAAGGCAGGCCACTAACATTGCATTGACGCTGATGGACGAAAGCGTG	d__Bacteria; p__Bacteroidota; c__Bacteroidia; o__Flavobacteriales; f__Flavobacteriaceae
ASV0660	1cf307c5e4d76b488e3c8e32ea8e27ce	GCGTTGCTCGGAATTACTGGGCGTAAAGGGAGCGTAGGCGGATAGTTTAGTCAGAGGTGAAAGCCCAGGGCTCAACCTTGGAATTGCCTTTGATACTGGCTATCTTGAGTACGGAAGAGGTATGTGGAACTCCGAGTGTAGAGGTGAAATTCGTAGATATTCGGAAGAACACCAGTGGCGAAGGCGACATACTGGTCCGTTACTGACGCTGAGGCTCGAAAGCGTG	d__Bacteria; p__Proteobacteria; c__Alphaproteobacteria; o__Caulobacterales; f__Caulobacteraceae; g__Caulobacter
ASV0661	281d31619e7183fb4b4849a3dfc5d61b	GCGTTGTCCGGAATTATTGGGCGTAAAGCGCGCGCAGGCGGCTAATTAAGTCTGGTGTTTAATCCCGGAGCTCAACTCCGGGTCGCACGGGAAACTGGTTGGCTTGAGTACAGAAGAGGAAAGTGGAATTCCAAGTGTAGCGGTGAAATGCGTAGAGATGTGGAGGAACACCAGTGGCGAAGGCGACTTTCTGGGCTGTAACTGACGCTGAGGCGCGAAAGCGTG	d__Bacteria; p__Firmicutes; c__Bacilli; o__Paenibacillales; f__Paenibacillaceae; g__Paenibacillus; s__Paenibacillus_agarexedens
ASV0662	a0ce26d13a0fe40071f319c8187f802b	GCGTTGTTCGGAATTATTGGGCGTAAAGCGCGCGCAGGCGGTCGAAAAAGTCTATGGGTCAAAGGCCGGGGCTCAACCCCGAGTACGCCCAGGATACTGTTCGACTGGAGACACGTAGAGGCAAGCGGAATTTCGGGTGTAGCGGTGGAATGCGTAGATATCCGAAAGAACACCGGAGGCGAAGGCGGCTTGCTGGGCGTGATCTGACGCTGAGGCGCGAAAGCGTG	d__Bacteria; p__Gemmatimonadota; c__Longimicrobia; o__Longimicrobiales; f__Longimicrobiaceae; g__Longimicrobiaceae
ASV0663	0565e2be80b6595372276e23b81ead71	GCGTTAATCGGAATTACTGGGCGTAAAGCGTGCGCAGGCGGTTATGTAAGACAGATGTGAAATCCCCGGGCTCAACCTGGGAACTGCATTTGTGACTGCATGGCTAGAGTACGGTAGAGGGGGATGGAATTCCGCGTGTAGCAGTGAAATGCGTAGATATGCGGAGGAACACCGATGGCGAAGGCAATCCCCTGGACCTGTACTGACGCTCATGCACGAAAGCGTG	d__Bacteria; p__Proteobacteria; c__Gammaproteobacteria; o__Burkholderiales; f__Comamonadaceae; g__Delftia
ASV0664	23997a491136984b16c9c184441e49d8	GCGTTGTTCGGAATTATTGGGCGTAAAGCGCACGTAGGCGGTGGGGTAAGTCTGGTGGTGAAAGGCCGGGGCTCAACTCCGTGCTTGCCAGGGATACTGCCCGACTGGAGACAGGGAGAGGCCAGTGGAATTCCGGGTGTAGCGGTGGAATGCGTAGAGATCCGGAAGAACACCGGAGGCGAAGGCGGCTGGCTGGCCCTGATCTGACGCTGAGGTGCGAAAGCGTG	d__Bacteria; p__Gemmatimonadota; c__Longimicrobia; o__Longimicrobiales; f__Longimicrobiaceae; g__Longimicrobiaceae
ASV0665	25738b3c7e62adaa4a3624288a74c57e	GCGTTGTTCGGAATTACTGGGCGTAAAGCGCACGTAGGCGGCTTTGTAAGTAAGAGGTGAAAGCCCGGAGCTCAACTCCGGAACTGCCTTTTAGACTGCATCGCTTGAATCCAGGAGAGGTGAGTGGAATTCCGAGTGTAGAGGTGAAATTCGTAGATATTCGGAAGAACACCAGTGGCGAAGGCGGCTCACTGGACTGGTATTGACGCTGAGGTGCGAAAGCGTG	d__Bacteria; p__Proteobacteria; c__Alphaproteobacteria; o__Sphingomonadales; f__Sphingomonadaceae; g__Sphingomonas
ASV0666	33149b831e2d073ca59860a4e506cf66	GCGTTGTCCGGAATTATTGGGCGTAAAGAGCTCGTAGGCGGTTTGTCGCGTCGACTGTGAAAACCTGGGGCTTAACTCTGGGCTTGCAGTCGATACGGGCAGACTTGAGTTCGGTAGGGGAGACTGGAATTCCTGGTGTAGCGGTGAAATGCGCAGATATCAGGAGGAACACCGGTGGCGAAGGCGGGTCTCTGGGCCGATACTGACGCTGAGGAGCGAAAGCGTG	d__Bacteria; p__Actinobacteriota; c__Actinobacteria; o__Pseudonocardiales; f__Pseudonocardiaceae; g__Actinophytocola
ASV0667	4c49668340a8d49aa6e8514841618a5e	GCGTTAATCGGAATTACTGGGCGTAAAGCGCGCGTAGGTGGTTTGTTAAGTTGGATGTGAAATCCCCGGGCTCAACCTGGGAACTGCATTCAAAACTGACTGACTAGAGTGTGGTAGAGGGTGGTGGAATTTCCTGTGTAGCGGTGAAATGCGTAGATATAGGAAGGAACACCAGTGGCGAAGGCAACCACCTGGACCAACACTGACACTGAGGTGCGAAAGCGTG	d__Bacteria; p__Proteobacteria; c__Gammaproteobacteria; o__Pseudomonadales; f__Pseudomonadaceae; g__Pseudomonas
ASV0668	22f56bff619d62d5bb1cd532b9828de1	GCGTTAATCGGAATTACTGGGCGTAAAGTGCACGCAGGCGGTCTGTTAAGTCAGATGTGAAATCCCCGGGCTTAACCTGGGAACTGCATTTGAAACTGGCAGGCTTGAGTCTCGTAGAGGGGGGTAGAATTCCAGGTGTAGCGGTGAAATGCGTAGAGATCTGGAGGAATACCGGTGGCGAAGGCGGCCCCCTGGACGAAGACTGACGCTCAGGTGCGAAAGCGTG	d__Bacteria; p__Proteobacteria; c__Gammaproteobacteria; o__Enterobacterales; f__Erwiniaceae; g__Pantoea
ASV0669	8a229772bf97a11d2a6f18886e4800d5	GCGTTATTCGGAATTATTGGGCGTAAAGAGCTCGTAGGCGGTTTGTCGCGTCTGCCGTGAAAGTCCGGGGCTCAACTCCGGATCTGCGGTGGGTACGGGCAGGCTAGAGTGATGTAGGGGAGACTGGAATTCCTGGTGTAGCGGTGAAATGCGCAGATATCAGGAGGAACACCGATGGCGAAGGCAGGTCTCTGGGCATTAACTGACGCTGAGGAGCGAAAGCATG	d__Bacteria; p__Actinobacteriota; c__Actinobacteria; o__Micrococcales; f__Micrococcaceae
ASV0670	ef866b2d86cacd815e4034b1aa2eb912	GCGTTAATCGGAATTACTGGGCGTAAAGCGCACGCAGGCGGTCTGTTAAGTCAGATGTGAAATCCCCGGGCTCAACCCGGGAACTGCATTTGAAACTGGCAGGCTTGAGTCTCGTAGAGGGGGGTAGAATTCCAGGTGTAACGGTGAAATGCGTAGAGATCTGGAGGAATACCGGTGGCGAAGGCGGCCCCCTGGACGAAGACTGACGCTCAGGTGCGAAAGCGTG	d__Bacteria; p__Proteobacteria; c__Gammaproteobacteria; o__Enterobacterales
ASV0671	70af8cfc2dd0f2874f87f4f6e88e0009	GCGTTGTCCGGAATTATTGGGCGTAAAGAGCTTGTAGGCGGTTTGTCGCGTCTGCTGTGAAATTTCGGGGCTCAACCCCGAACTTGCAGTGGGTACGGGCAGACTAGAGTGTGGTAGGGGAGACTGGAATTCCTGGTGTAGCGGTGAAATGCGCAGATATCAGGAGGAACACCGATGGCGAAGGCAGGTCTCTGGGCCACTACTGACGCTGAGAAGCGAAAGCATG	d__Bacteria; p__Actinobacteriota; c__Actinobacteria; o__Micrococcales; f__Intrasporangiaceae; g__Oryzihumus; s__uncultured_bacterium
ASV0672	2f7176adbc0aba3b1b62c601036028b4	GCGTTGTTCGGAATTACTGGGCGTAAAGCGCGGGCAGGTGGCCTTTTAAGTCCTTTGTGAAATTCCGGGGCTCAACTCCGGATGTGCATAGGATACTGGAAGGCTAGAGACTGGTAGAGGCGAGCGGAATTCCTGGTGTAGCGGTGGAATGCGTAGATATCAGGAAGAACACCGGTGGCGAAGGCGGCTCGCTGGGCCAGTTCTGACACTCATCCGCGAAAGCGTG	d__Bacteria; p__Gemmatimonadota; c__BD2-11_terrestrial_group; o__BD2-11_terrestrial_group; f__BD2-11_terrestrial_group; g__BD2-11_terrestrial_group; s__metagenome
ASV0673	4ae33d8e076ed9b479bcf4a69611c36a	GCGTTATCCGGAATTATTGGGCGTAAAGCGCGCGCAGGTGGTTTCTTAAGTCTGATGTGAAAGCCCACGGCTCAACCGTGGAGGGTCATTGGAAACTGGGAGACTTGAGTGCAGAAGAGGAGAGTGGAATTCCATGTGTAGCGGTGAAATGCGTAGAGATATGGAGGAACACCAGTGGCGAAGGCGACTTTCTGGTCTGTAACTGACACTGAGGCGCGAAAGCGTG	d__Bacteria; p__Firmicutes; c__Bacilli; o__Bacillales; f__Bacillaceae; g__Bacillus
ASV0674	4cb2f7dbbfce7826a9b077d4723af446	GCGTTAATCGGAATTACTGGGCGTAAAGCGTGCGCAGGCGGTTTTGTAAGTCTGTTGTGAAATCCCCGGGCTCAACCTGGGAATGGCAATGGAGACTGCAAGGCTAGAGTTTGGCAGAGGGGGGTAGAATTCCACGTGTAGCAGTGAAATGCGTAGATATGTGGAGGAACACCGATGGCGAAGGCAGCCCCCTGGGTCAAAACTGACGCTCATGCACGAAAGCGTG	d__Bacteria; p__Proteobacteria; c__Gammaproteobacteria; o__Burkholderiales; f__Oxalobacteraceae; g__Duganella
ASV0675	68f718175935111524408d2dbade096f	GCGTTGTCCGGATTTATTGGGCGTAAAGCGAACGTAGGCGGTTTCTTAAGTTTGGTCTTAAAGACTGGGGCTCAACCTCAGGAGTGGACTGAATACTGGGAGACTAGAGGATGTTAGAGGAAAGTGGAATTCCAAGTGTAGCGGTGAAATGCGTAGATATTTGGAGGAACACCAGTGGCGAAAGCGGCTTTCTGGGACATTCCTGACGCTGAGGTTCGAAAGCTCG	d__Bacteria; p__Cyanobacteria; c__Sericytochromatia; o__Sericytochromatia; f__Sericytochromatia; g__Sericytochromatia; s__uncultured_bacterium
ASV0676	89620489c820193f97ef5a731c205e84	GCGTTGTTCGGAATTACTGGGCGTAAAGGGCGCGTAGGCGGTCCATCAAGTCAGGCATGAAAGCCCCGGGCTCAACCTGGGAACGGCGCTTGAGACTGGTGGGCTAGAGTTCGGGAGAGGATGGTGGAATTCCCAGTGTAGAGGTGAAATTCGTAGATATTGGGAAGAACACCGATGGCGAAGGCAGCCATCTGGACCGACACTGACGCTGAGGCGCGAAAGCGTG	d__Bacteria; p__Proteobacteria; c__Alphaproteobacteria; o__Azospirillales; f__Azospirillaceae; g__Skermanella
ASV0677	aab37c6e740fa31fb010e1b813d73896	GCGTTGCTCGGAATCACTGGGCGTAAAGGGCGCGTAGGCGGACGTTTAAGTCAGGGGTGAAATCCCGGGGCTCAACCTCGGAATTGCCTTTGATACTGGATGTCTCGAGACCGGAAGAGGTAAGTGGAACTGCGAGTGTAGAGGTGAAATTCGTAGATATTCGCAAGAACACCAGTGGCGAAGGCGGCTTACTGGTCCGGATCTGACGCTGAGGCGCGAAAGCGTG	d__Bacteria; p__Proteobacteria; c__Alphaproteobacteria; o__Rhizobiales; f__Beijerinckiaceae; g__Chelatococcus
ASV0678	b42e02cb323a45e5cb287ed2e6877dd3	ACGTTATTCGGAATCACTGGGCTTAAAGAGTGCGTAGGCGGCTTATCAGGCGGGGTGTGAAATCCCTCGGCCCAACCGAGGAATAGCGCTCCGAACCGATAGGCTTGAGGAGGATAGAGGTAAGCGGAACAGATGGTGGAGCGGTGAAATGCGTTGATATCATCTGGAACACCTGTGGCGAAAGCGGCTTACTGGGTCCTTTCTGACGCTGAGGCACGAAAGCTAG	d__Bacteria; p__Planctomycetota; c__Planctomycetes; o__Pirellulales; f__Pirellulaceae; g__Rhodopirellula
ASV0679	c078c0dffd304c98fa3630a992afb577	GCGTTATCCGGAATTATTGGGCGTAAAGAACTCGTAGGCGGTTTGTCGCGTCTGCTGTGAAAGACCGGGGCTCAACTCCGGTTCTGCAGTGGGTACGGGCAGACTAGAGTGCAGTAGGGGAGACTGGAATTCCTGGTGTAGCGGTGAAATGCGCAGATATCAGGAGGAACACCGATGGCGAAGGCAGGTCTCTGGGCTGTAACTGACGCTGAGGAGCGAAAGCATG	d__Bacteria; p__Actinobacteriota; c__Actinobacteria; o__Micrococcales; f__Micrococcaceae; g__Paenarthrobacter
ASV0680	d507ff72fa38f785df60595134f5ee80	GCGTTATCCGGAATTATTGGGCGTAAAGAGCTCGTAGGCGGTTTGTCGCGTCTGCTGTGAAAGACCGGGGCTCAACTCCGGTTCTGCAGTGGGTACGGGCAGACTAGAGTGCAGTAGGGGAGACTGGAATTCCTGGTGTAGCGGTGAAATGCGCAGATATCAGGAGGAACACCGATGGCGAAGGCAGGTCTCTAGGCTGTAACTGACGCTGAGGAGCGAAAGCATG	d__Bacteria; p__Actinobacteriota; c__Actinobacteria; o__Micrococcales; f__Micrococcaceae; g__Paenarthrobacter
ASV0681	0f17bceac804c909731de543673af84c	GCGTTGCTCGGAATCACTGGGCGTAAAGGGCGCGTAGGCGGCCATTCAAGTCGGGGGTGAAAGCCTGTGGCTCAACCACAGAATTGCCTTCGATACTGTTTGGCTTGAGTATGGTAGAGGTCGGTGGAACTGCGAGTGTAGAGGTGAAATTCGTAGATATTCGCAAGAACACCAGTGGCGAAGGCGGCCGACTGGACCATTACTGACGCTGAGGCGCGAAAGCGTG	d__Bacteria; p__Proteobacteria; c__Alphaproteobacteria; o__Rhizobiales; f__Beijerinckiaceae; g__Methylobacterium-Methylorubrum; s__Methylobacterium_goesingense
ASV0682	6c3c5b85f3d602bc06fdce37ca056298	GCGTTAATCGGAATTACTGGGCGTAAAGCGCACGCAGGCGGTCTGTCAAGTCGGATGTGAAATCCCCGGGCTCAACCTGGGAACTGCATCTGTGACTGCATAGCTAGAGTACGGTAGAGGGGGATGGAATTCCGCGTGTAGCAGTGAAATGCGTAGATATGCGGAGGAACACCGATGGCGAAGGCAATCCCCTGGACCTGTACTGACGCTCATGCACGAAAGCGTG	d__Bacteria; p__Proteobacteria; c__Gammaproteobacteria; o__Burkholderiales; f__Comamonadaceae
ASV0683	abd7b9b08a3eb2592d3a907a6b5cf9f6	GCGTTGTCCGGAATTATTGGGCGTAAAGCGTACGCAGGCGGTTTCTTAAGTCTGATGTGAAAGCCCACGGTTCAACCGTGGAGGGTCATTGGAAACTGGGGAACTTGAGTACAGAAGAGGAGAGTGGAATTCCACGTGTAGCGGTGAAATGCGTAGAGATGTGGAGGAACACCAGTGGCGAAGGCGACTCTCTGGTCTGTAACTGACGCTGAGGTACGAAAGCGTG	d__Bacteria; p__Firmicutes; c__Bacilli; o__Bacillales; f__Bacillaceae; g__Bacillus; s__Bacillus_niabensis
ASV0684	367dca7fc664843785c935e7a6bd9e12	GCGTTAATCGGAATTACTGGGCGTAAAGCGAGCGTAGGTGGTTCGTTAAGTTGGATGTGAAATCCCCGGGCTCAACCTGGGAACTGCATTCAAAACTGACGAGCTAGAGTATGGTAGAGGGTGGTGGAATTTCCTGTGTAGCGGTGAAATGCGTAGATATAGGAAGGAACACCAGTGGCGAAGGCGACCACCTGGACTAATACTGACACTGAGGTGCGAAAGCGTG	d__Bacteria; p__Proteobacteria; c__Gammaproteobacteria; o__Pseudomonadales; f__Pseudomonadaceae; g__Pseudomonas
ASV0685	c7275403be0d87c1d17bc15e1e7f07f0	GCGTTGTCCGGAATCATTGGGCGTAAAGCGCGTGTAGGCGGTTCGGTAAGTCCGCTGTGAAAGTCGAGGGTTCAACCCTCGAATGCCGGTGGATACTGTCGGGCTAGAGTGCGGAAGAGGCGAGTGGAATTCCTGGTGTAGCGGTGAAATGCGCAGATATCAGGAGGAACACCAATTGCGAAGGCAGCTCGCTGGGACGTTACTGACGCTGAGACGCGAAAGCGTG	d__Bacteria; p__Actinobacteriota; c__Thermoleophilia; o__Solirubrobacterales; f__Solirubrobacteraceae; g__Solirubrobacter
ASV0686	2135360e374644ace6fc014e95569292	GCGTTGTTCGGAATTACTGGGCGTAAAGCGCACGTAGGCGGCTTTGTAAGTTAGAGGTGAAAGCCTGGGGCTCAACCCCAGAATTGCCTTTAAGACTGCATCGCTTGAATCCAGGAGAGGTGAGTGGAATTCCGAGTGTAGAGGTGAAATTCGTAGATATTCGGAAGAACACCAGTGGCGAAGGCGGCTCACTGGACTGGTATTGACGCTGAGGTGCGAAAGCGTG	d__Bacteria; p__Proteobacteria; c__Alphaproteobacteria; o__Sphingomonadales; f__Sphingomonadaceae; g__Sphingomonas
ASV0687	334c1341af08d042a7398e9f0b09dda1	GCGTTATCCGGATTTATTGGGTTTAAAGGGTGCGTAGGCGGCTATTTAAGTCAGGGGTGAAAGACGGTGGCTCAACCATCGCAGTGCCTTTGATACTGAATAGCTTGAATGAACCTGAGGTAGGCGGAATGTGACAAGTAGCGGTGAAATGCATAGATATGTCACAGAACACCAATTGCGAAGGCAGCTTACTAAAGTTTAATTGACGCTGAGGCACGAAAGCGTG	d__Bacteria; p__Bacteroidota; c__Bacteroidia; o__Sphingobacteriales; f__Sphingobacteriaceae; g__Arcticibacter
ASV0688	39856766d4dfb987eb77b0692f1a3f73	GCGTTATCCGGATTTACTGGGTGTAAAGGGTGCGTAGGTGGCAGTGCAAGTCAGATGTGAAAGGCCGGGGCTCAACCCCGGAGCTGCATTTGAAACTGCTCGGCTAGAGTACAGGAGAGGCAGGCGGAATTCCTAGTGTAGCGGTGAAATGCGTAGATATTAGGAGGAACACCAGTGGCGAAGGCGGCCTGCTGGACTGTTACTGACACTGAGGCACGAAAGCGTG	d__Bacteria; p__Firmicutes; c__Clostridia; o__Lachnospirales; f__Lachnospiraceae; g__[Eubacterium]_hallii_group
ASV0689	445cb8ddda43f06038bb7a5036977ecf	GTGTTATCCGGAATTATTGGGCGTAAAGAGCTCGTAGGCGGTTTGTCGCGTCTGCCGTGAAAGTCCGGGGCTCAACTCCGGATCTGCGGTGGGTACGGGCAGACTAGAGTGATGTAGGGGAGACTGGAATTCCTGGTGTAGCGGTGAAATGCGCAGATATCAGGAGGAACACCGATGGCGAAGGCAGGTCTCTGGGCATTAACTGACGCTGAGGAGCGAAAGCATG	d__Bacteria; p__Actinobacteriota; c__Actinobacteria; o__Micrococcales; f__Micrococcaceae
ASV0690	5fd72a937cec1adfbdc28da236154b08	GCGTTATCCGGAATCATTGGGTTTAAAGGGTCCGTAGGCGGTTTAATAAGTCAGTGGTGAAAGCCCATCGCTCAACGGTGGAACGGCCATTGATACTGTTAGACTTGAATTATTAGGAAGTAACTAGAATATATAGTGTAGCGGTGAAATGCTTAGAGATTACATGGAATACCAATTGCGAAGGCAGGTTACTACTAATTGATTGACGCTGATGGACGAAAGCGTG	d__Bacteria; p__Bacteroidota; c__Bacteroidia; o__Flavobacteriales; f__Flavobacteriaceae; g__Flavobacterium
ASV0691	d72cb6015dff7cb4f482227062e362cb	GCGTTAATCGGAATTACTGGGCGTAAAGCGAGTGTAGGTGGCTCATTAAGTCACATGTGAAATCCCCGGGCTTAACCTGGGAACTGCATGTGATACTGGTGGTGCTAGAATATGTGAGAGGGAAGTAGAATTCCAGGTGTAGCGGCGAAATGCGTAGAGATCTGGAGGAATACCGATGGCGAAGGCAGCTTCCTGGCATAATATTGACACTGAGATTCGAAAGCGTG	d__Bacteria; p__Proteobacteria; c__Gammaproteobacteria; o__Pseudomonadales; f__Moraxellaceae; g__Enhydrobacter
ASV0692	091cfd10368fff778a9c6a293670a53c	GCGTTAATCGGAATTACTGGGCGTAAAGCGCACGCAGGCGGTCTGTTAAGTCAGATGTGAAATCCCCTGGCTTAACCTGGGAACTGCATTTGAAACTGGCAGGCTTGAGTCTTGTAGAGGGGGGTGGAATTCCAGGTGTAGCGGTGAAATGCGTAGAGATCTGGAGGTATACCGGTGGCGAAGGCGGCCCCCTGGACAAAGACTGACGCTCAGGTGCGAAAGCGTG	d__Bacteria; p__Proteobacteria; c__Gammaproteobacteria; o__Enterobacterales; f__Erwiniaceae
ASV0693	649e5fa028969b05cc356a909868a9e0	GCGTTGTCCGGAATCACTGGGCGTAAAGGGCGCGTAGGTGGCACGGTCAGCGTGTGGTGAAAGCTCGGGGCTCAACCCCGAGTCGGCCATGCGAACTGCCGAGCTTGAGCACTGTAGAGGCAGACGGAATTCCGGGTGTAGCGGTGGAATGCGTAGAGATCCGGAAGAACACCGGTGGCGAAGGCGGTCTGCTGGGCAGTTGCTGACACTGAGGCGCGACAGCGTG	d__Bacteria; p__Gemmatimonadota; c__Gemmatimonadetes; o__Gemmatimonadales; f__Gemmatimonadaceae; g__Gemmatimonas
ASV0694	761d47ec2035cfb7ca2f38f724498ad1	GCGTTGTTCGGATTCATTGGGCGTAAAGGGTGCGTAGGTGGCGGGGCAAGTCTGGTGTGAAATCCCGGGGCTCAACCCCGGAACTGCACTGGATACTGCTTTGCTAGAGCACTGGAGAGGGAACTGGAATTTACGGTGTAGCAGTGAAATGCGTAGATATCGTAAGGAAGACCAGTGGCGAAGGCGAGTTCCTGGACAGTTGCTGACACTGAGGCACGAAGGCTAG	d__Bacteria; p__Verrucomicrobiota; c__Verrucomicrobiae; o__Chthoniobacterales; f__Chthoniobacteraceae; g__Chthoniobacter; s__uncultured_bacterium
ASV0695	82c38948f746aa662e2a57d8a88aeb8d	GCGTTGTCCGGAATTATTGGGCGTAAAGAGCTCGTAGGCGGTTTGTCGCGTCTGCTGTGAAATCCCGAGGCTCAACCTCGGGCTTGCAGTGGGTACGGGCAGACTAGAGTGCGGTAGGGGAGATTGGAATTCCTGGTGTAGCGGTGGAATGCGCAGATATCAGGAGGAACACCGATGGCGAAGGCAGATCTCTGGGCCGTAACTGACGCTGAGGAGCGAAAGCATG	d__Bacteria; p__Actinobacteriota; c__Actinobacteria; o__Micrococcales; f__Microbacteriaceae
ASV0696	839e5ec8b4506b739a887a0aa325fdd3	GCGTTGTTCGGAATTACTGGGCGTAAAGCGCACGTAGGCGGACCAGAAAGTTGGGGGTGAAATCCCGGGGCTCAACCTCGGAACTGCCTTCAAAACTATTGGTCTTGAGTTCGAGAGAGGTGAGTGGAATTCCGAGTGTAGAGGTGAAATTCGTAGATATTCGGAGGAACACCAGTGGCGAAGGCGGCTCACTGGCTCGATACTGACGCTGAGGTGCGAAAGCGTG	d__Bacteria; p__Proteobacteria; c__Alphaproteobacteria; o__Rhodobacterales; f__Rhodobacteraceae; g__Paracoccus
ASV0697	fcfec6f7ecaf24e89fa65cb7bd129764	GCGTTGTTCGGAATTATTGGGCGTAAAGCGCACGTAGGCGGTTGGGTAAGTCTGATGGTGAAAGGCCGGGGCTCAACCCCGTGCTTGCCAGGGATACTGCCCGACTGGAGACAGGGAGAGGCCAGTGGAATTCCGGGTGTAGCGGTGGAATGCGTAGAGATCCGGAAGAACACCGGAGGCGAAGGCGGCTGGCTGGCCCTGATCTGACGCTGAGGTGCGAAAGCGTG	d__Bacteria; p__Gemmatimonadota; c__Longimicrobia; o__Longimicrobiales; f__Longimicrobiaceae; g__Longimicrobiaceae; s__uncultured_bacterium
ASV0698	24b647fcebc40ccc209a7373135b4f20	GCGTTAATCGGAATTACTGGGCGTAAAGCGCACGCAGGCGGTTTGTTAAGTCAGATGTGAAATCCCCGCGCTTAACGTGGGAACTGCATTTGAAACTGGCAAGCTAGAGTCTTGTAGGGGGGGGTAGAATTCCAGGTGTAGCGGTGAAATGCGTAGAGATCTGGAGGAATACCGGTGGCGAAGGCGGCCCCCTGGACAAAGACTGACGCTCAGGTGCGAAAGCGTG	d__Bacteria; p__Proteobacteria; c__Gammaproteobacteria; o__Enterobacterales; f__Yersiniaceae
ASV0699	284657ef352f223ca9db152a9f542c6e	GCGTTAATCGGAATTACTGGGCGTAAAGCGTGCGCAGGCGGTTCGGAAAGAAAGATGTGAAATCCCAGGGCTCAACCTTGGAACTGCATTTTTAACTCCCGAACTAGAGTATGTCAGAGGGGGGTGGAATTCCACGTGTAGCAGTGAAATGCGTAGATATGTGGAGGAACACCGATGGCGAAGGCAGCCCCCTGGGATAATACTGACGCTCATGCACGAAAGCGTG	d__Bacteria; p__Proteobacteria; c__Gammaproteobacteria; o__Burkholderiales; f__Alcaligenaceae; g__Advenella
ASV0700	3a55f3386ae9deeaa0dded316cb4c25b	GCGTTAATCGGAATTACTGGGCGTAAAGCGTGCGCAGGCGGTTGTGCAAGACCGATGTGAAATCCCCGGGCTTAACCTGGGAATTGCATTGGTGACTGCACGGCTAGAGTGTGTCAGAGGGGGGTAGAATTCCACGTGTAGCAGTGAAATGCGTAGAGATGTGGAGGAATACCGATGGCGAAGGCAGCCCCCTGGGATAACACTGACGCTCATGCACGAAAGCGTG	d__Bacteria; p__Proteobacteria; c__Gammaproteobacteria; o__Burkholderiales; f__Burkholderiaceae; g__Ralstonia
ASV0701	434a820a5ccf01293ad4cf24c783eab7	GCGTTAATCGGAATTACTGGGCGTAAAGCGCACGCAGGCGGTTTGTTAAGTCAGATGTGAAATCCCCGGGCTCAACCTGGGAACTGCATTTGAAACTGGCAAGCTTGAGTCTCGTAGAGGGGGGTAGAATTCCAGGTGTAGCGGTGAAATGCGTAGAGATCTGGAGGAATACCGGTGGCGAAGGCGGCCCCCTGGACAAAGACTGACGCTCAGGTGCGAAAGCGTG	d__Bacteria; p__Proteobacteria; c__Gammaproteobacteria; o__Enterobacterales; f__Enterobacteriaceae
ASV0702	51983f9f92080ec15342b0400c497268	GCGTTAATCGGAATTACTGGGCGTAAAGCGCGCGTAGGTGGTTCGTTAAGTTGGATGTGAAATCCCCGGGCTCAACCTGGGAACTGCATTCAAAACTGACGAGCTAGAGTATGGTAGAGGGTGGTGGGATTTCCTGTGTAGCGGTGAAATGCGTAGATATAGGAAGGAACACCAGTGGCGAAGGCGACCACCTGGACTGATACTGACACTGAGGTGCGAAAGCGTG	d__Bacteria; p__Proteobacteria; c__Gammaproteobacteria; o__Pseudomonadales; f__Pseudomonadaceae; g__Pseudomonas
ASV0703	52df0d005a38a0d4c3eb49a94c22fce6	GCGTTATCCGGAATTATTGGGCGTAAAGAGCTCGTAGGCGGTTTGTCGCGTCTGCTGTGAAAGACCGGGGCTCAACTCCGGTTCTGCAGTGGGTACGGGCAGACTAGAGTGCAGTAGGGAAGACTGGAATTCCTGGTGTAGCAGTGAAATGCGCAGATATCAGGAGGAACACCGATGGCGAAGGCAGGTCTCTGGGCTGTAACTGACGCTGAGGAGCGAAAGCATG	d__Bacteria; p__Actinobacteriota; c__Actinobacteria; o__Micrococcales; f__Micrococcaceae; g__Paenarthrobacter
ASV0704	555408e9216e2350e7b6d9e1afc35e28	GCGTTAATCGGAATTACTGGGCGTAAAGCGTGCGCAGGCGGTTATATAAGACAGTTGTGAAATCCCCGGGCTCAACCTGGGAACTGCATCTGTGACTGTATAGCTAGAGTACGGTAGAGGGGGATGGAATTCCGCGTGTAGCAGTGAAATGCGTAGATATGCGGAGGAACACCGATGGCGAAGGCAATCCCCTGGACCTGTACTGACGCTCATGCACGAAAGCGTG	d__Bacteria; p__Proteobacteria; c__Gammaproteobacteria; o__Burkholderiales; f__Comamonadaceae
ASV0705	b1f3ecb062d9fbb878a68f365259df09	GCGTTAATCGGATTTACTGGGCGTAAAGCGTGCGTAGGCGGCTTCTTAAGTCGGATGTGAAATCCCTGAGCTTAACTTAGGAATTGCATTCGATACTGGGAAGCTAGAGTATGGGAGAGGATGGTAGAATTCCAGGTGTAGCGGTGAAATGCGTAGAGATCTGGAGGAATACCGATGGCGAAGGCAGCCATCTGGCCTAATACTGACGCTGAGGTACGAAAGCATG	d__Bacteria; p__Proteobacteria; c__Gammaproteobacteria; o__Pseudomonadales; f__Moraxellaceae; g__Acinetobacter
ASV0706	f9fed9c2a0589785be80f05b890ac156	GCGTTGTTCGGAATTACTGGGCGTAAAGCGCACGTAGGCGGATTGTTAAGTGAGGGGTGAAATCCCAGGGCTCAACCCTGGAACTGCCTCTCATACTGGCAATCTCGAGTTCGAGAGAGGTGAGTGGAATTGCGAGTGTAGAGGTGAAATTCGTAGATATTCGCAGGAACACCAGTGGCGAAGGCGGCTCACTGGCTCGATACTGACGCTGAGGTGCGAAAGCGTG	d__Bacteria; p__Proteobacteria; c__Alphaproteobacteria; o__Rhizobiales; f__Rhizobiaceae; g__Aliihoeflea
ASV0707	46ec45932bc99a4190d2ffe21eda09ee	GCGTTGTCCGGAATTATTGGGCGTAAAGAGCTCGTAGGCGGTTTGTCGCGTCTGCTGTGAAAACGCGAGGCTCAACCTCGCGCCTGCAGTGGGTACGGGCAGACTAGAGTGTGGTAGGGGAGACTGGAATTCCTGGTGTAGCGGTGGAATGCGCAGATATCAGGAGGAACACCGATGGCGAAGGCAGGTCTCTGGGCCACTACTGACGCTGAGGAGCGAAAGCATG	d__Bacteria; p__Actinobacteriota; c__Actinobacteria; o__Micrococcales
ASV0708	82af46f2669299fba2df99bd2210e1ac	GCGTTGTCCGGATTTATTGGGCGTAAAGAGCTCGTAGGCGGCTCAGAAAGTCGGGTGTGAAACCTCCAGGCTCAACCTGGAGACGCCACCTGATACTGCTGTGGCTAGAGTCCGGTAGGGGAACACGGAATACCCGGTGTAGCGGTGAAATGCTTAGATATCGGGTGGAACACCAGTGGCGAAGGCGGTGTTCTGGGCCGGAACTGACGCTGAGGAGCGAAAGCGTG	d__Bacteria; p__Actinobacteriota; c__Acidimicrobiia; o__uncultured; f__uncultured; g__uncultured
ASV0709	5d75059f101a3b6bf53ea3b06dd81f84	GCGTTGTTCGGAATTACTGGGCGTAAAGCGCACGTAGGCGGATATTTAAGTCGGGGGTGAAATCCCGGGGCTCAACCCCGGAACTGCCTTCGATACTGGGTATCTTGAGTTCGGAAGAGGTGAGTGGAATTGCGAGTGTAGAGGTGAAATTCGTAGATATTCGCAGGAACACCAGTGGCGAAGGCTGCTCACTGGTCCGATACTGACGCTGAGGTGCGAAAGCGTG	d__Bacteria; p__Proteobacteria; c__Alphaproteobacteria; o__Rhizobiales; f__Rhizobiaceae; g__Aureimonas
ASV0710	c884098dcef7def6576c9a22ee3ac98d	GCGTTGTTCGGAATTACTGGGCGTAAAGCGCACGTAGGCGGATTGTTTAGTTAGGGGTGAAATCCCAGGGCTCAACCCTGGAACTGCCTTTAATACTGGCAATCTAGAGTCCGAGAGAGGTGAGTGGAATTCCGAGTGTAGAGGTGAAATTCGTAGATATTCGGAGGAACACCAGTGGCGAAGGCGGCTCACTGGCTCGGTACTGACGCTGAGGTGCGAAAGCGTG	d__Bacteria; p__Proteobacteria; c__Alphaproteobacteria; o__Rhizobiales; f__Rhizobiaceae
ASV0711	d760f8b221d71a4d1b85f25a7af1e6fd	GCGTTGTTCGGAATTACTGGGCGTAAAGCGCACGTAGGCGGATTGTTAAGTTAGGGGTGAAATCCCAGGGCTCAACCCTGGAACTGCCTTTAATACTGGCAATCTAGAGTCCGAGAGAGGTGAGTGGAATTCCGAGTGTAGAGGTGAAATTCGTAGATATTCGGAGGAACACCAGTGGCGAAGGCGGCTCACTGGCTCGGTACTGACGCTGAGGTGCGAAAGCGTG	d__Bacteria; p__Proteobacteria; c__Alphaproteobacteria; o__Rhizobiales; f__Rhizobiaceae; g__Aminobacter
ASV0712	e9cc1a121d03262368bf392c45a617e9	GCGTTAATCGGAGTTACTGGGCGTAAAGCGCGCGTAGGTGGTTCGTTAAGTTGGATGTGAAAGCCCCGGGCTCAACCTGGGAACTGCATCCAAAACTGGCGAGCTAGAGTACGGTAGAGGGTGGTGGAATTTCCTGTGTAGCGGTGAAATGCGTAGATATAGGAAGGAACACCAGTGGCGAAGGCGACCACCTGGACTGATACTGACACTGAGGTGCGAAAGCGTG	d__Bacteria; p__Proteobacteria; c__Gammaproteobacteria; o__Pseudomonadales; f__Pseudomonadaceae; g__Pseudomonas
ASV0713	94ab61863e1422145e6696fa17d92b9a	GCGTTAATCGGAATTACTGGGCGTAAAGCACGCGTAGGTGGTTCGTTAAGTTGGATGTGAAATCCCCGGGCTCAACCTGGGAACTGCATTCAAAACTGACGAGCTAGAGTATGGTAGAGGGTGGTGGAATTTCCTGTGTAGCGGTGAAATGCGTAGATATAGGAAGGAACACCAGTGGCGAAGGCGACCACCTGGACTGATACTGACACTGAGGTGCGAAAGCGTG	d__Bacteria; p__Proteobacteria; c__Gammaproteobacteria; o__Pseudomonadales; f__Pseudomonadaceae; g__Pseudomonas
ASV0714	aa21b1bb7f12290857a2a3207767a564	GCGTTGTCCGGAATTATTGGGCGTAAAGGGCTCGTAGGCGGTTTGTCGCGTCGGGAGTGAAAACGCCGTGCTTAACACGGCGCTTGCTTTCGATACGGGCAGACTAGAGGTATGCAGGGGAGAACGGAATTCCTGGTGTAGCGGTGAAATGCGCAGATATCAGGAGGAACACCGGTGGCGAAGGCGGTTCTCTGGGCATTACCTGACGCTGAGGAGCGAAAGTGTG	d__Bacteria; p__Actinobacteriota; c__Actinobacteria; o__Propionibacteriales; f__Nocardioidaceae; g__Nocardioides
ASV0715	0fab394d18796c6059fa7ae7d9bef2d0	GCGTTGTTCGGATTTACTGGGCGTAAAGCGCACGTAGGCGGATTGGTCAGTTAGGGGTGAAATCCCAGAGCTCAACTCTGGAACTGCCTTTAATACTGCCAGTCTAGAGTCCGGAAGAGGTGAGTGGAACTCCTAGTGTAGAGGTGGAATTCGTAGATATTAGGAAGAACACCAGTGGCGAAGGCGGCTCACTGGCTCGATACTGACGCTGAGGTGCGAAAGCGTG	d__Bacteria; p__Proteobacteria; c__Alphaproteobacteria; o__Rhizobiales; f__Devosiaceae; g__Devosia
ASV0716	1b05d1e91b4d69f9d652e74208f3c9bc	GCGTTGTTCGGAAATACTGGGCGTAAAGCGCACGTAGGCGGCGCCGCAAGTCAGGGGTGAAATCCCGGGGCTCAACCCCGGAACTGCCCTTGAAACTGCAGTGCTAGAATTCTGGAGAGGCGAGTGGAATTCCGAGTGTAGAGGTGAAATTCGTAGATATTCGGAAGAACACCAGTGGCGAAGGCGACTCGCTGGACAGACATTGACGCTGAGGTGCGAAAGCGTG	d__Bacteria; p__Proteobacteria; c__Alphaproteobacteria; o__Sphingomonadales; f__Sphingomonadaceae; g__Altererythrobacter
ASV0717	3b20a5348eeab7fdb8e22f64923326e8	GCGTTGTCCGGAATCACTGGGCGTAAAGGGCGCGTAGGTGGTTTGGTAAGCGTGTGGTGAAAGCCTGGGGCTCAACCCCGGGTCGGCCATGCGAACTGCTGGACTTGAGCACTGTAGAGGCAGGCGGAATTCCGGGTGTAGCGGTGGAATGCGTAGAGATCCGGAAGAACACCAGTGGCGAAGGCGGCCTGCTGGGCAGTTGCTGACACTGAGGCGCGACAGCGTG	d__Bacteria; p__Gemmatimonadota; c__Gemmatimonadetes; o__Gemmatimonadales; f__Gemmatimonadaceae; g__Gemmatimonas; s__uncultured_bacterium
ASV0718	49b1c0a86217d395de79b30f0533eca5	GCGTTATCCGGATTTACTGGGTGTAAAGGGAGCGTAGACGGTGATGTAAGTCAGATGTGAAAGCCCGGGGCTCAACCCCGGGACTGCATTTGAAACTATGTTGCTAGAGTGCAGGAGAGGTAAGTGGAATTCCTAGTGTAGCGGTGAAATGCGTAGATATTAGGAGGAACACCAGTGGCGAAGGCGGCTTACTGGACTGTAACTGACGTTGAGGCTCGAAAGCGTG	d__Bacteria; p__Firmicutes; c__Clostridia; o__Lachnospirales; f__Lachnospiraceae; g__Anaerocolumna; s__Clostridium_sp.
ASV0719	abcad31a13ce1133fac9d6e267aef28a	GCGTTAATCGGAATTACTTGGCGTAAAGCGCGCGTAGGTGGTTCGTTAAGTTGGATGTGAAATCCCCGGGCTCAACCTGGGAACTGCATTCAAAACTGACGAGCTAGAGTATGGTAGAGGGTGGTGGAATTTCCTGTGTAGCGGTGAAATGCGTAGATATAGGAAGGAACACCAGTGGCGAAGGCGACCACCTGGACTGATACTGACACTGAGGTGCGAAAGCGTG	d__Bacteria; p__Proteobacteria; c__Gammaproteobacteria; o__Pseudomonadales; f__Pseudomonadaceae; g__Pseudomonas
ASV0720	1f2ba092f2b15f21f18bd487d1fe8433	ACGTTATTCGGTATCACTGGGCTTAAAGCGTGCGTAGGCGGCTTAGCAGGTGAGGTGTGAAATCCCTCGGCTCAACCGAGGAATTGCGCTTCAAACCGCTAGGCTTGAGGGAGACAGGGGTGATTGGAACTGTTGGTGGAGCGGTGAAATGCGTTGATATCAACAGGAACACCGGTGGCGAAAGCGAATCACTGGGTCTTTTCTGACGCTGAGGCACGAAAGCTAG	d__Bacteria; p__Planctomycetota; c__Planctomycetes; o__Pirellulales; f__Pirellulaceae; g__Rhodopirellula; s__uncultured_bacterium
ASV0721	6f2d21f9e5286ff935fef5587ebdebaa	GCGTTGTCCGGAATTATTGGGCGTAAAGCGCGCGCAGGCGGTCCTTTAAGTCTGATGTGAAAGCCCACGGCTCAACCGTGGAGGGTCATTGGAAACTGGGGGACTTGAGTACAGAAGAGGAAAGTGGAATTCCACGTGTAGCGGTGAAATGCGTAGAGATGTGGAGGAACACCAGTGGCGAAGGCGACTTTCTGGTCTGTAACTGACGCTGAGGCGCGAAAGCGTG	d__Bacteria; p__Firmicutes; c__Bacilli; o__Bacillales
ASV0722	abc4a8e2a6eee330d408b97805d9e29d	GCGTTATCCGGATTTATTGGGTTTAAAGGGTGCGTAGGCGGTCCTATAAGTCAGTGGTGAAAGACGGCAGCTTAACTGTCGCAGTGCCTTTGATACTGTAGGACTTGAATCTATTCGAAGTGGGCGGAATAAGACAAGTAGCGGTGAAATGCATAGATATGTCTTAGAACTCCGATTGCGAAGGCAGCTCACTAAGTTAGTATTGACGCTGATGCACGAAAGCGTG	d__Bacteria; p__Bacteroidota; c__Bacteroidia; o__Sphingobacteriales; f__Sphingobacteriaceae; g__Sphingobacterium
ASV0723	c1f6084b3e040019a5218193324558e7	GCGTTATCCGGATTTATTGGGTTTAAAGGGTGCGTAGGCGGCTTATTAAGTCAGGGGTGAAAGACGGTGGCTCAACCATCGCAGTGCCCTTGATACTGATGAGCTTGAATACACTAGAGGTAGGCGGAATGTGACAAGTAGCGGTGAAATGCATAGATATGTCACAGAACACCGATTGCGAAGGCAGCTTACTATGGTGTTATTGACGCTGAGGCACGAAAGCGTG	d__Bacteria; p__Bacteroidota; c__Bacteroidia; o__Sphingobacteriales; f__Sphingobacteriaceae; g__Pedobacter
ASV0724	cbf36ec612001e0a7c0c38b096843592	GCGTTAATCGGAATTACTGGGCGTAAAGCGCACGCAGGCGGCTTTTTAAGTCGGATGTGAAAGCCCCGGGCTCAACCTGGGAATTGCATCTGATACTGGGAAGCTAGAGTATGTGAGAGGGGGGTAGAATTCCAAGTGTAGCGGTGAAATGCGTAGAGATTTGGAGGAATACCAGTGGCGAAGGCGGCCCCCTGGCACAATACTGACGCTCAGGTGCGAAAGCGTG	d__Bacteria; p__Proteobacteria; c__Gammaproteobacteria; o__Alteromonadales; f__Alteromonadaceae; g__Alishewanella; s__uncultured_bacterium
ASV0725	577bcfa08c2070b676ae674812013ce7	GCGTTGTTCGGAATTACTGGGCGTAAAGCGCACGTAGGCGGACATTTAAGTCAGGGGTGAAATCCCGGGGCTCAACCCCGGAACTGCCTTTGATACTGGGTGTCTGGAGTCCGGAAGAGGTGAGTGGAATTCCGAGTGTAGAGGTGAAATTCGTAGATATTCGGAGGAACACCAGTGGCGAAGGCGGCTCACTGGTCCGGTACTGACGCTGAGGTGCGAAAGCGTG	d__Bacteria; p__Proteobacteria; c__Alphaproteobacteria; o__Rhizobiales; f__Rhizobiaceae
ASV0726	5b094cfaff19d517560d869637bf7d04	GCGTTAATCGGAATTACTGGGCGTAAAGCGTGCGCAGGCGGTAATGTAAGACAGTTGTGAAATCCCCGGGCTCAACCTGGGAACTGCATCTGTGACTGCATTGCTGGAGTACGGTAGAGGGGGATGGAATTCCGCGTGTAGCAGTGAAATGCGTAGATATGCGGAGGAACACCGATGGCGAAGGCAATCCCCTGGACCTGTACTGACGCTCATGCACGAAAGCGTG	d__Bacteria; p__Proteobacteria; c__Gammaproteobacteria; o__Burkholderiales; f__Comamonadaceae; g__Variovorax
ASV0727	667d62796194b25ef8c886726103d56d	GCGTCAATCGGAATTACTGGGCGTAAAGCGCGCGTAGGTGGTTTGTTAAGTTGGATGTGAAAGCCCCGGGCTCAACCTGGGAACTGCATCCAAAACTGGCAAGCTAGAGTACGGTAGAGGGTGGTGGAATTTCCTGTGTAGCGGTGAAATGCGTAGATATAGGAAGGAACACCAGTGGCGAAGGCGACCACCTGGACTGATACTGACACTGAGGTGCGAAAGCGTG	d__Bacteria; p__Proteobacteria; c__Gammaproteobacteria; o__Pseudomonadales; f__Pseudomonadaceae; g__Pseudomonas
ASV0728	d2b279e2fa4617ec011591215c9ae8a6	GCGTTATCCGGAATTATTGGGCGTAAAGAGCTCGTAGGCGGTTTGTCGCGTCTGCTGTGAAAGACCGGGGCTCAACTCCCGTTCTGCAGTGGGTACGGGCAGACTAGAGTGCAGTAGGGGAGACTGGAATTCCTGGTGTAGCGGTGAAATGCGCAGATATCAGGAGGAACACCGATGGCGAAGGCAGGTCTCTGGGCTGTAACTGACGCTGAGGAGCGAAAGCATG	d__Bacteria; p__Actinobacteriota; c__Actinobacteria; o__Micrococcales; f__Micrococcaceae; g__Paenarthrobacter
ASV0729	0707cc4846055d022258c3771cd07abd	GCGTTACTCGGAATTACTGGGCGTAAAGCGTGCGTAGGTGGTTCGTTAAGTCTGATGTGAAAGCCCTGGGCTCAACCTGGGAATTGCATTGGATACTGGCGGGCTAGAGTACGGTAGAGGGTGGCGGAATTCCCGGTGTAGCAGTGAAATGCGTAGAGATCGGGAGGAACATCCGTGGCGAAGGCGGCCACCTGGACCAGTACTGACACTGAGGCACGAAAGCGTG	d__Bacteria; p__Proteobacteria; c__Gammaproteobacteria; o__Xanthomonadales; f__Xanthomonadaceae; g__Luteimonas
ASV0730	1de2c6a3949f6067698e3d17beae28c2	GCGTTATCCGGATTTACTGGGTGTAAAGGGAGCGTAGACGGCAAGGCAAGTCTGATGTGAAAACCCAGGGCTTAACCCTGGGACTGCATTGGAAACTGTCTGGCTCGAGTGCCGGAGAGGTAAGCGGAATTCCTAGTGTAGCGGTGAAATGCGTAGATATTAGGAAGAACACCAGTGGCGAAGGCGGCTTACTGGACGGTAACTGACGTTGAGGCTCGAAAGCGTG	d__Bacteria; p__Firmicutes; c__Clostridia; o__Lachnospirales; f__Lachnospiraceae; g__Fusicatenibacter; s__uncultured_organism
ASV0731	93f46f11de6455ef10ef545f20acbc19	GCGTTGTTCGGAATTATTGGGCGTAAAGCGCACGTAGGCGGCCAGGTAAGTCTGTCTGTGAAAGCCCGGGGCTCAACCCCGTGGATTGCAGGGGATACTGCCTGGCTGGAGACAAGCAGAGGTTGGTAGAATTCCGGGTGTAGCGGTGGAATGCGTAGAGATCCGGAGGAATACCAGAGGCGAAGGCGGCCAACTGGGCTTGTTCTGACGCTGAGGTGCGAAAGCGTG	d__Bacteria; p__Gemmatimonadota; c__Longimicrobia; o__Longimicrobiales; f__Longimicrobiaceae; g__Longimicrobiaceae; s__uncultured_bacterium
ASV0732	3f69fa9ecbeb958589979198ce88c727	GCGTTGTTCGGAATTATTGGGCGTAAAGCGCGCGCAGGCGGCTCTCTAAGTCCACGGGTGAAATGCCGGGGCTCAACCCCGAGCATGCCCAGGATACTGGGGAGCTGGAGACACGTAGAGGCAAGCGGAATTCCGGGTGTAGCGGTGGAATGCGTAGAGATCCGGAAGAACACCGGAGGCGAAGGCGGCTTGCTGGGCGTGATCTGACGCTGAGGCGCGAAAGCGTG	d__Bacteria; p__Gemmatimonadota; c__Longimicrobia; o__Longimicrobiales; f__Longimicrobiaceae; g__Longimicrobiaceae
ASV0733	4853de680e846bb0fe9a146701afdc3a	GCGTTATCCGGAATTATTGGGCGTAAAGAGCTCGTAGGCGGTTTGTCGCGTCTGCTGTGAAAGACCGGGGCTCAACTCCGGTTCTGCAGTGGGTACGGGCAGACTAGAGTGCAGTAGGGGGGACTGGAATTCCTGGTGTAGCGGTGAAATGCGCAGATATCAGGAGGAACACCGATGGCGAAGGCAGGTCTCTGGGCTGTAACTGACGCTGAGGAGCGAAAGCATG	d__Bacteria; p__Actinobacteriota; c__Actinobacteria; o__Micrococcales; f__Micrococcaceae; g__Paenarthrobacter
ASV0734	622d7cd3bf39dc5e10b7216c4279e8fc	GCGTTAATCGGAATTACTGGGCGTAAAGCGCACGCAGGCGGTCTGTCAAGTCGGATGTGAAATCCCCGGGCTCAACCTGGGAACTGCATTCGAAACTGGCAGGCTAGAGTCTTGTAGAGGGGGGTAGAATTCCAGGTGTAGCGGTGAAATGCGTAGAAATCTGGAGGAATACCGGTGGCGAAGGCGGCCCCCTGGACAAAGACTGACGCTCAGGTGCGAAAGCGTG	d__Bacteria; p__Proteobacteria; c__Gammaproteobacteria; o__Enterobacterales; f__Enterobacteriaceae
ASV0735	a40b00a45ff9d11ca38ec9fe5b6e9f6c	GCGTTACTCGGAATTACTGGGCGTAAAGCGTGCGTAGGTGGTTTGTTAAGTCTGATGTGAAAGCCCCGGGCTCAACCTGGGAATGGCATTGGATACTGGCAGTCTAGAGTGCGGTAGAGGGTAGCGGAATTCCCGGTGTAGCAGTGAAATGCGTAGATATCGGGAGGAACATCCGTGGCGAAGGCGGCTACCTGGACCAGCACTGACACTGAGGCACGAAAGCGTG	d__Bacteria; p__Proteobacteria; c__Gammaproteobacteria; o__Xanthomonadales; f__Xanthomonadaceae; g__Lysobacter
ASV0736	a6b18a2eb6dcc6f489a156524c897338	GCGTTATCCGGAATTATTGGGCGTAAAGAGCTCGTAGGCGGTTTGTCGCGTCTGCCGTGAAAGTCCGGGGCTCAACTCCGGATCTGCGGTGGGTACGGGCAGACTAGAGTGATGTAGGGGAGACTGGAATTCCTGGTGTAGCGTTGAAATGCGCAGATATCAGGAGGAACACCGATGGCGAAGGCAGGTCTCTGGGCATTAACTGACGCTGAGGAGCGAAAGCATG	d__Bacteria; p__Actinobacteriota; c__Actinobacteria; o__Micrococcales; f__Micrococcaceae
ASV0737	49b1f7c33d8af3d1db40d763d97fa204	GCATTATTCATCATTAATGGGTCTAAAGGGTACGTAGGCTGTATCATAAGACTGAAAGGTATCGAACTAAATGAATAAGAGTTTTTCAGTAACTATGAAACTAGAGTGTAATGGAGGAAAGAGGAACTCCGAGAGTAGGGATGGAATCTGTTGATCCTCGGAAGACCGCTTAAGGCGAAGGCTTTTTTCTAACTAAACACTGACGCTGAGGTACGAAAGTATG	d__Bacteria
ASV0738	7352b987e951b30e35c73d266c5647d9	GCGTTATCCGGAATGATTGGGCGTAAAGCGTCTGTAGGTGGCTTTTTAAGTCCGCCGTCAAATCCCAGGGCTCAACCCTGGACAGGCGGTGGAAACTACCAAGCTGGAGTACGGTAGGGGCAGAGGGAATTTCCGGTGGAGCGGTGAAATGCGTAGAGATCGGAAAGAACACCAACGGCGAAAGCACTCTGCTGGGCCGACACTGACACTGAGAGACGAAAGCTAG	d__Bacteria; p__Cyanobacteria; c__Cyanobacteriia; o__Chloroplast; f__Chloroplast; g__Chloroplast
ASV0739	e511f0b342717de3cc8f5bca2425a874	GCGTTAATCGGAATTACTGGGCGTAAAGCGTGCGCAGGCGGTTTTGTAAGACAGGCGTGAAGTCCCCGGGCTCAACCTGGGAACTGCGCTTGTGACTGCAAGGCTAGAGTATGGCAGAGGGGGGTGGAATTCCACGTGTAGCAGTGAAATGCGTAGAGATGTGGAGGAACACCAATGGCGAAGGCAGCCCCCTGGGCCAATACTGACGCTCATGCACGAAAGCGTG	d__Bacteria; p__Proteobacteria; c__Gammaproteobacteria; o__Burkholderiales; f__Rhodocyclaceae; g__Dechloromonas
ASV0740	3b8cdefcb3a4bcfd3fb9ddc9d998df1a	GCGTTGTCCGGAATTACTGGGCGTAAAGAGCACGTAGGCGGCTATATAAGTCAGGTGTGAAAAACCTGGGCTTAACCGAGGGTATGCATCTGAAACTATATAGCTTGAGTCAAGGAGAGGAGAGCGGAATTCCTGGTGTAGCGGTGAAATGCGTAGAGATCAGGAAGAATACCAGTGGCGAAAGCGGCTCTCTGGACTTGAACTGACGCTGAGGTGCGAAAGCGTG	d__Bacteria; p__Firmicutes; c__Thermoanaerobacteria; o__Thermoanaerobacterales; f__Family_III; g__Thermoanaerobacterium; s__uncultured_bacterium
ASV0741	7b27aa48a1735be5db8a539c753c5bfa	GCGTTAATCGGAATTACTGGGCGTAAAGGGTGCGCAGGCGGCTCTGTAAGTCAGATGTGAAATCCCCGGGCTTAACCTGGGAATTGCGTTTGAAACTACAGGGCTAGAGTGTAGCAGAGGGGGGTGGAATTCCATGTGTAGCAGTGAAATGCGTAGAGATATGGAAGAACATCGATGGCGAAGGCAGCCCCCTGGGTTAACACTGACGCTCAGGCACGAAAGCGTG	d__Bacteria; p__Proteobacteria; c__Gammaproteobacteria; o__Burkholderiales; f__Nitrosomonadaceae; g__Nitrosomonas; s__uncultured_soil
ASV0742	14c82fbba15a430ef966edda1dd82cef	GCGTTATTCGGAATTATTGGGCGTAAAGGGCGCGTAGGCGGCTTCGCAAGTGGAAGGTGAAATCCCTCGGCTCAACCGAGGAACTGCCTTCCAAACTGCGTGGCTTGAGTCCGGGAGAGGTGAGTGGAATTCCCAGTGTAGCGGTGAAATGCGTAGATATTGGGAGGAACACCAGTGGCGAAGGCGGCTCACTGGACCGGAACTGACGCTGAGGCGCGAAAGCGTG	d__Bacteria; p__Acidobacteriota; c__Holophagae; o__Subgroup_7; f__Subgroup_7; g__Subgroup_7
ASV0743	5c1c12d2035176c7f8f9075bbc83942f	GCGTTGTTCGGAATTACTGGGCGTAAAGCGCACGTAGGCGGCTTTGTAAGTTAGGGGTGAAATCCCAGTGCTCAACACTGGAACTGCCTCTAAGACTGCATCGCTTGAATCCGGGAGAGGTGAGTGGAATTCCGAGTGTAGAGGTGAAATTCGTAGATATTCGGAAGAACACCAGTGGCGAAGGCGGCTCACTGGACCGGTATTGACGCTGAGGTGCGAAAGCGTG	d__Bacteria; p__Proteobacteria; c__Alphaproteobacteria; o__Sphingomonadales; f__Sphingomonadaceae; g__Ellin6055
ASV0744	088357276bc99884597b17801ccd7f14	ACGTTATTCGGAATCACTGGGCTTACAGGGTGCGTAGGCGGCTTTTCAAGTCAGGTGTGAAAGCCCCCGGCTCAACCGGGGAACTGCGCTTGAAACTGAAAGGCTCGAGTCAGCTAGAGGTACACGGAACTTCCAGTGGAGCGGTGAAATGTGTTGATATTGGAAGGAACACCGGAGGCGAAAGCGGTGTACTGGGGCTGGTCTGACGCTGAGGCACGAAAGCCAG	d__Bacteria; p__Planctomycetota; c__Planctomycetes; o__Planctomycetales; f__Rubinisphaeraceae; g__SH-PL14
ASV0745	22ca75855b79da6098e6a63883b1944e	GCGTTATCCGGAATTATTGGGCGTAAAGAGCTCGTAGGCGGTTTGTCGCGTCTGCCGTGAAAGTCCGGGGCTCAACTCCGGATCTGCGGTGGGTACGGGCAGACTAGAGTGATGTAGGGGAGACTGGAATTCCTGGTGTAGCGGTGAAATGCGCAGATATCAGGAGGAACACCGATGGCGAAAGCAGGTCTCTGGGCATTAACTGACGCTGAGGAGCGAAAGCATG	d__Bacteria; p__Actinobacteriota; c__Actinobacteria; o__Micrococcales; f__Micrococcaceae
ASV0746	7f36ae659b11eb8141221dba33bb4671	GCGTTGTTCGGAATTACTGGGCGTAAAGCGCGCGTAGGCGGCTTTGTAAGTTAGAGGTGAAAGCCTGGAGCTCAACTCCAGAATTGCCTTTAAGACTGCATCGCTTGAATCCGGGAGAGGTGAGTGGAATTCCGAGTGTAGAGGTGAAATTCGTAGATATTCGGAAGAACACCAGTGGCGAAGGCGGCTCACTGGACCGGCATTGACGCTGAGGTGCGAAAGCGTG	d__Bacteria; p__Proteobacteria; c__Alphaproteobacteria; o__Sphingomonadales; f__Sphingomonadaceae
ASV0747	44ecf43b30fecec9cc58b259caddf511	GCGTTATCCGGATTCACTGGGTTTAAAGGGTGCGTAGGCGGATTAGTAAGTCCGTGGTGAAATCTCCAAGCTTAACTTGGAAACTGCCGTGGATACTATTAGTCTTGAATGTTGTGGAGGTTAGCGGAATATGTCATGTAGCGGTGAAATGCATAGATATGACATAGAACACCAATTGCGAAGGCAGCTGGCTACACAAATATTGACGCTGATGCACGAAAGCGTG	d__Bacteria; p__Bacteroidota; c__Bacteroidia; o__Chitinophagales; f__Chitinophagaceae; g__Chitinophaga; s__Chitinophaga_sp.
ASV0748	a64dd863dc94b4c3f11685a2f81d361d	GCGTTATCCGGAATTATTGGGCGTAAAGCGCTCGCAGGCGGTCTTTTAAGTCTGATGTGAAAGCCCACGGCTCAACCGTGGAGGGTCATTGGAAACTGGGAGACTTGAGTGCAGAAGAGGAGAGTGGAATTCCACGTGTAGCGGTGAAATGTGTAGAGATGTGGAGGAACACCAGTGGCGAAGGCGACTCTCTGGTCTGTAACTGACGCTGAGGAGCGAAAGCGTG	d__Bacteria; p__Firmicutes; c__Bacilli; o__Bacillales; f__Bacillaceae; g__Bacillus; s__Bacillus_alkalitelluris
ASV0749	aafe8f201feb08c05546631033b79b46	GCGTTGTTCGGATTTACTGGGCGTAAAGGGCGCGTAGGCGGCGTGACAAGTCACTTGTGAAATCTCCGGGCTTAACTCGGAACGGTCAAGTGATACTGTCGTGCTAGAGTGCAGAAAGGGCAACTGGAATTCTTGGTGTAGCGGTGAAATGCGTAGATATCAAGAGGAACACCAGAGGCGAAGGCGAGTTGCTAGGCTGACACTGACGCTGAGGCGCGAAAGCTAG	d__Bacteria; p__Acidobacteriota; c__Blastocatellia; o__Blastocatellales; f__Blastocatellaceae; g__Blastocatella
ASV0750	e64eac16caf9ce4f41c0db2548a13fd4	GCGTTAAACGGAATTACTGGGCGTAAAGCGCGCGTAGGTGGTTTGTTAAGTTGGATGTGAAAGCCCCGGGCTCAACCTGGGAACTGCATCCAAAACTGGCAAGCTAGAGTATGGCAGAGGGTGGTGGAATTTCCTGTGTAGCGGTGAAATGAGTAGATATAGGAAGGAACACCAGTGGCGAAGGCGACCACCTGGGCTAATACTGACACTGAGGTGCGAAAGCGTG	d__Bacteria; p__Proteobacteria; c__Gammaproteobacteria; o__Pseudomonadales; f__Pseudomonadaceae
ASV0751	2ac6bd8034cde9466de11dcd3d70be04	GCGTTGTCCGGAATTATTGGGCGTAAAGCGCGCGCAGGCGGCCTTTTAAGTCTGATGTGAAAGCCCCCGGCTCAACCGGGGAGGGTCATTGGAAACTGGAAGGCTTGAGTGCAGAAGAGAAGAGCGGAATTCCACGTGTAGCGGTGAAATGCGTAGAGATGTGGAGGAACACCAGTGGCAAAGGCGGCTCTTTGGTCTGTAACTGACGCTGAGGCGCGAAAGCGTG	d__Bacteria; p__Firmicutes; c__Bacilli; o__Bacillales; f__Planococcaceae; g__Domibacillus
ASV0752	31d4cdbc66c4c0552d6b910a427fd9df	GCGTTAATCGGAATTACTGGGCGTAAAGCGCGCGTAGGTGGTTTGTTAAGTTGGATGTGAAAGCCCCGGGCTCAACCTGGGAACTGCATCCAAAACTGGCAAGCTAGAGTACGGTAGAGGGTGGTGGAATTTCCTGTGTAGCGGTGAAATGCGTAGATATAGGAAGGAACACCAGAGACGAAGGCGACCACCTGGACTGATACTGACACTGAGGTGCGAAAGCGTG	d__Bacteria; p__Proteobacteria; c__Gammaproteobacteria; o__Pseudomonadales; f__Pseudomonadaceae; g__Pseudomonas
ASV0753	4859768bf5a934cd679107a7f5b90ad0	GCGTTGTCCGGAATTATTGGACGTAAAGCGTACGCAGGCGGTTTCTTAAGTCTGATGTGAAAGCCCACGGCTCAACCGTGGAGGGTCATTGGAAACTGGGGAACTTGAGTACAGAAGAGGAGAGTGGAATTCCACGTGTAGCGGTGAAATGCGTAGAGATGTGGAGGAACACCAGTGGCGAAGGCGACTCTCTGGTCTGTAACTGACGCTGAGGTACGAAAGCGTG	d__Bacteria; p__Firmicutes; c__Bacilli; o__Bacillales; f__Bacillaceae; g__Bacillus; s__Bacillus_niabensis
ASV0754	a3291fd39ae2b237900aafa41c42847a	GCGTTGTCCGGATTTATTGGGCGTAAAGCGCTCGCAGGTGGTTCGGAACGTCGTGCGTGAAAGCCCCCGGCTCAACTGGGGAGTGTCGTGCGAAACGGTCGGACTGGAGGCCAGTAGGGGGATGCGGAATTCCGGGTGTAGTGGTGGAATGCGTAGAGATCCGGAGGAACACCAGCGGCGAAGGCGGCATCCTGGACTGGTCCTGACACTCAGGAGCGAAAGCGTG	d__Bacteria; p__Chloroflexi; c__TK10; o__TK10; f__TK10; g__TK10; s__uncultured_Chloroflexus
ASV0755	05ec15c0dbcabb589a963619061601ca	GCGTTATCCGGAGTGACTGGGCGTAAAGAGTTGCGTAGGTGGTTTGTAAAGTGAATAGTGAAATCTGGTGGCTCAACCATACAGGCTATTATTCAAACTCACAAACTCGAGAATGGTAGAGGTAACTGGAATTTCTTGTGTAGGAGTGAAATCCGTAGATATAAGAAGGAACACCAATGGCGTAGGCAGGTTACTGGACCATTTCTGACACTGAGGCACGAAAGCGTG	d__Bacteria; p__Patescibacteria; c__Saccharimonadia; o__Saccharimonadales; f__Saccharimonadaceae; g__TM7a; s__uncultured_bacterium
ASV0756	0e868b0fd3d1a6aa56fc2b5cf0b22a14	GCGTTATCCGGATTCACTGGGTTTAAAGGGTGCGTAGGCGGGTAGGTAAGTCAGTGGTGAAATCTCCGAGCTTAACTCGGAAACTGCCATTGATACTATCTATCTTGAATGTTCTGGAGGTGAGCGGAATATGTCATGTAGCGGTGAAATGCTTAGATATGACATAGAACACCAATTGCGTAGGCAGCTCACTACGGAAATATTGACGCTGAGGCACGAAAGCGTG	d__Bacteria; p__Bacteroidota; c__Bacteroidia; o__Chitinophagales; f__Chitinophagaceae; g__uncultured
ASV0757	1574fe85eef3a9c96ec5caaadefd0b15	GCGTTAATCGGAATTACTGGGCGTAAAGCGCGCGTAGGTGGTTCAGCAAGTTGGAGGTGAAATCCCCGGGCTCAACCTGGGAACTGCCTCCAAAACTACTGGGCCAGAGTATGGTAGAGGGTGGTGGAATTTCCTGTGTAGCGGTGAAATGCGTAGATATAGGAAGGAACACCAGTGGCGAAGGCGACCACCTGGACTGATACTGACACTGAGGTGCGAAAGCGTG	d__Bacteria; p__Proteobacteria; c__Gammaproteobacteria; o__Pseudomonadales; f__Pseudomonadaceae; g__Pseudomonas
ASV0758	19d4dc4b5cd0540aca857d9d995c9053	GCGTTAATCGGAATTACTGGGCGTAGAGCGCGCGTAGGTGGTTCGTTAAGTTGGATGTGAAAGCCCCGGGCTCAACCTGGGAACTGCATTCAAAACTGTCGAGCTAGAGTATGGTAGAGGGTGGTGGAATTTCCTGTGTAGCGGTGAAATGCGTAGATATAGGAAGGAACACCAGTGGCGAAGGCGACCACCTGGACTGATACTGACACTGAGGTGCGAAAGCGTG	d__Bacteria; p__Proteobacteria; c__Gammaproteobacteria; o__Pseudomonadales; f__Pseudomonadaceae; g__Pseudomonas
ASV0759	450402aff047e571b69f487f9995d6c7	GCGTTATCCGGATTTATTGGGTTTAAAGGGTGCGTAGGCGGCCTATTAAGTCAGGGGTGAAAGACGGTGGCTCAACCATCGCAGTGCCTTTGATACTGATGGGCTTGATTACACTTGAGGTAGGCGGAATGTGACAAGTAGCGGTGAAATGCATAGATATGTCACAGAACACCGATTGCGAAGGCAGCTTACTAAGGTGTTAATGACGCTGAGGCACGAAAGCGTG	d__Bacteria; p__Bacteroidota; c__Bacteroidia; o__Sphingobacteriales; f__Sphingobacteriaceae; g__Pedobacter
ASV0760	7cf05ad825c4efa3bae947ad1136ece2	GCGTTAATCGGAATTACTGGGCGTAAAGCGTGCGCAGGCGGTTTTGTAAGTCTGATGTGAAATCCCCGGGCTCAACCTGGGAATTGCATTGGAGACTGCAAGGCTAGAATCTGGCAGAGGGGGGTAGAATTCCACGTGTAGCAGTGAAATGCGTAGATATGTGGAGGAACACCGATGGCGAAGGCAGCCCCCTGGGTCAAGATTGACGCTCATGCACGAAAGCGTG	d__Bacteria; p__Proteobacteria; c__Gammaproteobacteria; o__Burkholderiales; f__Oxalobacteraceae; g__Janthinobacterium
ASV0761	a3336f086f0aebf04009114e6b3a01e5	GCGTTGTTCGGAATTACTGGGCGTAAAGCGCGCGCAGGCGGATCCTGTAAGTCTGGAGTGAAATCTCACCGCTCAACGGTGAGGCTGCTCTGGATACTGCGGATCTGGAGACCGGTAGAGGCTGGTAGAATTGCAGGTGTAGCGGTGGAATGCGTAGAGATCTGCAAGAATACCCGTGGCGAAGGCGGCCAGCTGGGCCGGTTCTGACGCTGAGGCGCGAAAGCGTG	d__Bacteria; p__Gemmatimonadota; c__S0134_terrestrial_group; o__S0134_terrestrial_group; f__S0134_terrestrial_group; g__S0134_terrestrial_group; s__uncultured_soil
ASV0762	d55262920509d132b5e401bd9233b01e	GCGTTAATCGGAATTACTGGGCGTAAAGCGCACGCAGGCGGTTTGTTAAGTCAGATGTGAAATCCCCGGGCTCAACCTGGGAACTGCATTTGAAACTGGCAAGCTTGAGTCTTGTAGAGGGGGGTAGAATTCCAGGTGTAGCGGTGAAATGCGTAGAGATCTGGAGGAATACCGGTGGCGAAGGCGGCCCCCTGGACAAAGACTGACGCTCAGGTGCGAAAGCGTG	d__Bacteria; p__Proteobacteria; c__Gammaproteobacteria; o__Enterobacterales; f__Enterobacteriaceae
ASV0763	006abfe2c75f2882e567f2fe468a98ef	GCGTTATCCGGAATTATTGGGCGTAAAGAGCTCGTAGGCGGTTTGTCGCGTCTGCCGTGAAAGTCCGGGGCTCAACTCCGGATCTGCGGTGGGTACGGGCAGACTAGAGTGATGTAGGGGAGACTGGAATTCCTGGTGTAGCGGTGAAATGCGCAGATATCAGGAGGAACACCGATGGCGAAGGCAGGTCTCTGGGCATTAACTAACGCTGAGGAGCGAAAGCATG	d__Bacteria; p__Actinobacteriota; c__Actinobacteria; o__Micrococcales; f__Micrococcaceae
ASV0764	017fcbc9321a619ed201a1def23d4625	GCGTTAATCGGAATTACTGGGCGTAAAGCGCACGCAGGCAGTCTGTTAAGTCAGATGTGAAATCCCCGGGCTTAACCTGGGAACTGCATTTGAAACTGGCAGGCTTGAGTCTCGTAGAGGGGGGTAGAATTCCAGGTGTAGCGGTGAAATGCGTAGAGATCTGGAGGAATACCGGTGGCGAAGGCGGCCCCCTGGACGAAGACTGACGCTCAGGTGCGAAAGCGTG	d__Bacteria; p__Proteobacteria; c__Gammaproteobacteria; o__Enterobacterales; f__Erwiniaceae; g__Pantoea
ASV0765	5d72542243dde774d97b41e81d8ce5f8	GCGTTGTCCGGAATTATTGGGCGTAAAGCGTACGCAGGCGGTTTCTTAAGTCTGATGTGAAAGCCCACGGCTCAACCATGGAGGGTCATTGGAAACTGGGGAACTTGAGTACAGAAGAGGAGAGTGGAATTCCACGTGTAGCGGTGAAATGCGTAGAGATGTGGAGGAACACCAGTGGCGAAGGCGACTCTCTGGTCTGTAACTGACGCTGAGGTACGAAAGCGTG	d__Bacteria; p__Firmicutes; c__Bacilli; o__Bacillales; f__Bacillaceae; g__Bacillus; s__Bacillus_niabensis
ASV0766	8b94b18ce6ce1a4409c48e83b479f539	GCGTTGTCCGGAATTATTGGGCGTAAAGAGCGTGTAGGCGGTTCGGTAAGTCTGCTGTGAAATCCTGGGGCTCAACCCTGGGCGTGCAGCGGATACTGCCGGGCTAGAGGGTGGTAGAGGCGAGTGGAATTCCGAGTGTAGCGGTGAAATGCGCAGATATTCGGAGGAACACCAGTAGCGAAGGCGGCTCGCTGGGCCACACCTGACGCTGAGACGCGAAAGCGTG	d__Bacteria; p__Actinobacteriota; c__Rubrobacteria; o__Rubrobacterales; f__Rubrobacteriaceae; g__Rubrobacter
ASV0767	37c195c01bb051c1d3d03d525a2faf97	GCGTTATCCGGATTTATTGGGTTTAAAGGGTGCGTAGGCGGCCTGTTAAGTCAGGGGTGAAAGACGGTAGCTCAACTATCGCAGTGCCCTTGATACTGACGGGCTTGAATAGACTAGAGGTAGGCGGAATGTGACAAGTAGCGGTGAAATGCATAGATATGTCACAGAACACCGATTGCGAAGGCAGCTTACTATGGTCTCATTGACGCTGAGGCACGAAAGCGTG	d__Bacteria; p__Bacteroidota; c__Bacteroidia; o__Sphingobacteriales; f__Sphingobacteriaceae; g__Pedobacter; s__Pedobacter_namyangjuensis
ASV0768	38858e8478424495deabe6c7f87d7cc5	GCGTTAATCGGAATTACTGGGCGTAAAGCGCGCGTAGGTGGTTTGTTAAGTTGGATGTGAAATCCCCGGGCTCAACCTGGGAACTGCATTCAAAACTGACTGACTAGAGTGTGGTAGAGGGTGGTGGAATTTCCTGTGTAGCGGTGAAATGCGTAGATATAGGAAGGAACACCGGTGGCGAAGGCGACCACCTGGACTGATACTGACACTGAGGTGCGAAAGCGTG	d__Bacteria; p__Proteobacteria; c__Gammaproteobacteria; o__Pseudomonadales; f__Pseudomonadaceae; g__Pseudomonas
ASV0769	99cf454d55974cc94f66ef99bd56864a	GCGTTGTCCGGAATTATTGGGCGTAAAGCGTACGCAGGCGGTTTCTTAAGTCTGATGTGAAAGCCCACGGCTCAACCGTGGAGGGTTATTGGAAACTGGGGAACTTGAGTACAGAAGAGGAGAGTGGAATTCCACGTGTAGCGGTGAAATGCGTAGAGATGTGGAGGAACACCAGTGGCGAAGGCGACTCTCTGGTCTGTAACTGACGCTGAGGTACGAAAGCGTG	d__Bacteria; p__Firmicutes; c__Bacilli; o__Bacillales; f__Bacillaceae; g__Bacillus; s__Bacillus_niabensis
ASV0770	aede3fb197ebff5817b954589ee4fd15	GCGTTATCCGGAATTATTGGGCGTAAAGAGCTCGTAGGCGGTTTGTCGCGTCTGCTGTGAAAGACCGGGGCTCAACTCCGGTTCTGCAGTGGGTACGGGCAGACTAGAGTGCAGTAGGGGAGACTGGAATTCCTGGTGTAGCGGTGAAATGCGCAGATATCAGGAGGAACACCGATGGCGAAGGCAGGTCTCTGGGCCGTCACTGACGCTGAGGAGCGAAAGCATG	d__Bacteria; p__Actinobacteriota; c__Actinobacteria; o__Micrococcales; f__Micrococcaceae; g__Paenarthrobacter
ASV0771	b73e844eef2e0bccbfc3200fc214083c	GCGTTGTCCGGAATCACTGGGCGTAAAGGGCGCGTAGGTGGTCTGATAAGGGTGTGGTGAAAGCCCGGGGCTCAACCCCGGGTCGGCCGTGCCGACTGTCAGACTAGAGTGCTGTAGGGGCAGGCGGAATTCCGGGTGTAGCGGTGGAATGCGTAGAGATCCGGAGGAAGACCGGTGGCGAAGGCGGCCTGCTGGGCAGATACTGACACTGAGGCGCGAAAGCGTG	d__Bacteria; p__Gemmatimonadota; c__Gemmatimonadetes; o__Gemmatimonadales; f__Gemmatimonadaceae; g__uncultured; s__uncultured_Gemmatimonadetes
ASV0772	d777968d4737106a7aa122fb29ce8704	GCGTTGTTCGGAATTACTGGGCGTAAAGGGCGCGTAGGCGGTTTGTCAAGTCAGGCGTGAAAGCCCCGGGCTCAACCTGGGAACTGCGCTTGAGACTGGCAGGCTCGAGTTCGGGAGAGGATGGTGGAATTCCCAGTGTAGAGGTGAAATTCGTAGATATCTGGAGGAACACCGGTGGCGAAGGCGGCATCCTGGACCAATATTGACGCTGAGGAGCGAAAGCTAG	d__Bacteria; p__Proteobacteria; c__Alphaproteobacteria; o__Azospirillales; f__Azospirillaceae; g__Skermanella
ASV0773	d7fd4ab82e1771c51cad48b60f1f1066	ACGTTATTCGGAATTACTGGGCTTAAAGCGCGCGTAGGCGGACCGTCGCGTCGACCGCTGAAAGCCCCCGGCTCAACCGGGGAAGGGGCGTCGATACGGGCGGTCTGGAGTGGAGGAGGGGGATTCGGAACTCCCGGTGGAGCGGTGAAATGCGTTGAGATCGGGAGGAACGCCGGCGGCGAAAGCGGAATCCTGGACTTCGACTGACGCTGAGGCGCGAAAGCCAG	d__Bacteria; p__Planctomycetota; c__Planctomycetes; o__Isosphaerales; f__Isosphaeraceae; g__uncultured; s__uncultured_bacterium
ASV0774	f639cc414727454c3d2922a62e956b3f	GCGTTATCCGGAATTATTGGGCGTAAAGCGCGCGCAGGTGGTCTCTTAAGTCTGATGTGAAAGCCCCCGGCTCAACCGGGGAGGGTCATTGGAAACTGGGAGACTTGAGTGCAGGAGAGAAGAGTGGAATTCCACGTGTAGCGGTGAAATGCGTAGAGATGTGGAGGAACACCAGTGGCGAAGGCGACTCTTTGGCCTGTAACTAACACTGAGGCGCGAAAGCGTG	d__Bacteria; p__Firmicutes; c__Bacilli; o__Bacillales; f__Bacillaceae; g__Bacillus
ASV0775	0c2fa7d84d0f6bcd4a4bd89a39b693b6	GCGTTATCCGGAATTATTGGGCGTAAAGAGCTCGTAGGCGGTTTGTCGCGTCTGCCGTGAAAGTCCGGGGCTCAACTCCGGATCTGCGGTGGGTACGGGCAGACTAGAGTGATGTAGGGGAGACTGGAATTCCTGGTGTAGCGGTGAAATGCGCAGATATCAGGAGGAACACCGATGGCGAAGGCAGATCTCTGGGCATTAACTGACGCTGAGGAGCGAAAGCATG	d__Bacteria; p__Actinobacteriota; c__Actinobacteria; o__Micrococcales; f__Micrococcaceae
ASV0776	165a7da2346b56c9ae261d4f25677424	GCGTTGTTCGGAATTACTGGGCGTAAAGCGCACGTAGGCGGACCAGAAAGTTGGGGGTGAAATCCCGGGGCTCAACCTCGGAACTGCCTTCAAAACTATTGGTCTGGAGTTCGAGAGAGGTGAGTGGAATTCCGAGTGTAGAGGTGAAATTCGTAGATATTCGGAGGAACACCAGTGGCGAAGGCGGCTCACTGGCTCGATACTGACGCTGAGGTGCGAAAGCGTG	d__Bacteria; p__Proteobacteria; c__Alphaproteobacteria; o__Rhodobacterales; f__Rhodobacteraceae; g__Paracoccus
ASV0777	46f9720c47bcbcf1415a295272d73aaf	GCGTTATCCGGAATTATTGGGCGTAAAGAGCTCGTAGGCGGTTTGTCGCGTCTGCCGTGAAGGTCCGGGGCTCAACTCCGGATCTGCGGTGGGTACGGGCAGACTAGAGTGATGTAGGGGAGACTGGAATTCCTGGTGTAGCGGTGAAATGCGCAGATATCAGGAGGAACACCGATGGCGAAGGCAGGTCTCTGGGCATTAACTGACGCTGAGGAGCGAAAGCATG	d__Bacteria; p__Actinobacteriota; c__Actinobacteria; o__Micrococcales; f__Micrococcaceae
ASV0778	56dc1ceef8291330d3617a982c782ca8	GCGTTGTCCGGAATTATTGGGCGTAAAGGGCTCGTAGGCGGTTTGTCACGTCGGGAGTGAAAACTCAGGGCTTAACCCTGAGCGTGCTTCCGATACGGGCTGACTAGAGGGATGCAGGGGAGAACGGAATTCCTGGTGTAGCGGTGGAATGCGCAGATATCAGGAGGAACACCGGTGGCGAAGGCGGTTCTCTGGGCATTTCCTGACGCTGAGGAGCGAAAGCATG	d__Bacteria; p__Actinobacteriota; c__Actinobacteria; o__Propionibacteriales; f__Nocardioidaceae; g__Aeromicrobium
ASV0779	5ba6fa7925889aadc603e6cc72cc6f4e	GCGTTGTCCGGAATTATTGGGCGTAAAGCGCGCGCAGGCGGCCTTTTAAGTCTGATGTGAAAGCCCCCGGCTCAACCGGGGAGGGTCATTGGAAACTGGAAGGCTTGAGTGCAGAAGAGAAGAGCGGAATTCCACGTGTAGCGGTGAAATGCGTAGAAATGTGGAGGAACACCAGTGGCGAAGGCGGCTCTTTGGTCTGTAACTGACGCTGAGGCGCGAAAGCGTG	d__Bacteria; p__Firmicutes; c__Bacilli; o__Bacillales; f__Planococcaceae; g__Domibacillus
ASV0780	ed602cc1d01656f0b15d41b6a9e678a2	GCGTTAATCGGAATTACTGGGCGTAAAGCGTGCGCAGGCGGTCTTTTAAGTCAGATGTGAAATCCCCGGGCTTAACCTGGGAACTGCGTTTGAAACTGGAAGGCTAGAGTGTGGCAGAGGGGGGTGGAATTCCACGTGTAGCAGTGAAATGCGTAGATATGTGGAGGAACACCGATGGCGAAGGCAGCCCCCTGGGCTAACACTGACGCTCATGCACGAAAGCGTG	d__Bacteria; p__Proteobacteria; c__Gammaproteobacteria; o__Burkholderiales; f__TRA3-20; g__TRA3-20
ASV0781	016c2e2e4283f12f6a6919e05d08b473	GCGTTGTCCGGAATCACTGGGCGTAAAGGGCGCGTAGGTGGCAAGTTAAGCGTGCGGTGAAAGCCCGGGGCTCAACCCCGGGTCGGCCGTGCGAACTGGCTCGCTCGAGCACTGTAGAGGCAGGTGGAATTCCGGGTGTAGCGGTGGAATGCGTAGAGATCCGGAAGAACACCGGTGGCGAAGGCGGCCTGCTGGGCAGTTGCTGACACTGAGGCGCGACAGCGTG	d__Bacteria; p__Gemmatimonadota; c__Gemmatimonadetes; o__Gemmatimonadales; f__Gemmatimonadaceae; g__Gemmatimonas
ASV0782	15dbdecb86c1aefbab6ca91ac9f2227f	GCGTTAATCGGAATAACTGGGCGTAAAGGGCACGCAGGCGGTGACTTAAGTGAGGTGTGAAAGCCCCGGGCTTAACCTGGGAATTGCATTTCATACTGGGTCGCTAGAGTACTTTAGGGAGGGGTAGAATTCCACGTGTAGCGGTGAAATGCGTAGAGATGTGGAGGAATACCGAAGGCGAAGGCAGCCCCTTGGGAATGTACTGACGCTCATGTGCGAAAGCGTG	d__Bacteria; p__Proteobacteria; c__Gammaproteobacteria; o__Pasteurellales; f__Pasteurellaceae; g__Haemophilus
ASV0783	5d0af753876d5021f66aa210d1b4cecf	GCGTTAATCGGAATTACTGGGCGTAAAGCGTGCGTAGACGGTTATTTAAGTCGGGTGTGAAAGCCCCGGGCTCAACCTGGGAATTGCATTCGAGACTGAATAGCTAGGGTACGGTAGAGGGAAGTGGAATTTCCGGTGTAGCGGTGAAATGCGTAGATATCGGAAGGAACATCAGTGGCGAAAGCGACTTCCTGGACCAGTACCGACGTTCAGGCACGAAAGCGTG	d__Bacteria; p__Proteobacteria; c__Gammaproteobacteria; o__Gammaproteobacteria_Incertae_Sedis; f__Unknown_Family; g__Acidibacter
ASV0784	b92863824fb3f3d06e2f1dbc653461ae	GCGTTGTTCGGAATTACTGGGCGTAAAGCGCACGTAGGCGGACATTTAAGTCAGGGGTGAAATCCCAGAGCTCAACTCTGGAACTGCCTTTGATACTGGGTATCTTGAGTATGGAAGAGGTAAGTGGAATTGCGAGTGTAGAGGTGAAATTCGTAGATATTCGCAGGAACACCAGTGGCGAAGGCGGCTTACTGGTCCATTACTGACGCTGAGGTGCGAAAGCGTG	d__Bacteria; p__Proteobacteria; c__Alphaproteobacteria; o__Rhizobiales; f__Rhizobiaceae
ASV0785	e72fc6aaec228e5c8f6350bc97c3a6d0	GCGTTATTCGGAATTATTGGGCGTAAAGGGCGCGTAGGCGGCCCGATAAGTCAAAGGTGAAATCCCTCGGCTCAACTGAGGAACTGCCTTTGAAACTGTCGGGCTTGAGACCGGGAGGGGGTGGCGGAATTCCCAGTGTAGCGGTGAAATGCGTAGATATTGGGAGGAACACCAGTGGCGAAGGCGGCCACCTGGACCGGTTCTGACGCTGATGCGCGAAAGCGTG	d__Bacteria; p__Acidobacteriota; c__Thermoanaerobaculia; o__Thermoanaerobaculales; f__Thermoanaerobaculaceae; g__Subgroup_10
ASV0786	2427798ebef0b091fba7dde8ed17523a	GCGTTATCCGGATTCACTGGGTTTAAAGGGTGCGTAGGCGGGCAGGTAAGTCAGTGGTGAAATCTTCGAGCTTAACTCGGAAACTGCCGTTGATACTATCTGTCTTGAATACCCGGGAGGTGAGCGGAATATGTCATGTAGCGGTGAAATGCTTAGATATGACATAGAACACCAATTGCGAAGGCAGCTCACTACAGGGTCATTGACGCTGAGGCACGAAAGCGTG	d__Bacteria; p__Bacteroidota; c__Bacteroidia; o__Chitinophagales; f__Chitinophagaceae; g__Cnuella; s__uncultured_bacterium
ASV0787	39f1867bfed18136ea401330f66fb926	GCGTTACCCGGAATCACTGGGCGTAAAGGGCGTGTAGGCGGGAAGCTAAGTCCGACTTTAAAGACCGGGGCTCAACCCCGGGAGTGGGTTGGAGACTGGCGTTCTGGACCTCTGGAGAGGCAACTGGAATTCCTGGTGTAGCGGTGGAATGCGTAGATACCAGGAGGAACACCGATGGCGAAGGCAGGTTGCTGGACAGAAGGTGACGCTGAGGCGCGAAAGTGTG	d__Bacteria; p__Deinococcota; c__Deinococci; o__Deinococcales; f__Deinococcaceae; g__Deinococcus; s__Deinococcus_geothermalis
ASV0788	f44a31766c141498e1215d1c81d3fbb4	GCGTTGTCCGGAATTATTGGGCGTAAAGCGTACGCAGGCGGTTTCTTAAGTCTGATGTGAAAGCCCGCGGCTCAACCGTGGAAGGTCATTGGAAACTGGGGAACTTGAGTACAGAAGAGGAGAGTGGAATTCCACGTGTAGCGGTGAAATGCGTAGAGATGTGGAGGAACACCAGTGGCGAAGGCGACTCTCTGGTCTGTAACTGACGCTGAGGTACGAAAGCGTG	d__Bacteria; p__Firmicutes; c__Bacilli; o__Bacillales; f__Bacillaceae; g__Bacillus
ASV0789	0cbebc5c252d4f2061d3598b962b4023	GCGTTGTCCGGATTTATTGGGCGTAAAGCGAGCGCAGGCGGTTCTTTAAGTGTGAAGTTAAAGGCAGTGGCTTAACCATTGTACGCTTTGGAAACTGGAGGACTTGAGTGGAGAAGGGGAGAGTGGAATTCCATGTGTAGCGGTGAAATGCGTAGATATATGGAGGAACACCGGTGGCGAAAGCGGCTCTCTGGTCTGTAACTGACGCTGAGGCTCGAAAGCGTG	d__Bacteria; p__Firmicutes; c__Bacilli; o__Lactobacillales; f__Streptococcaceae; g__Streptococcus; s__Streptococcus_agalactiae
ASV0790	5b8f9384f7234664fede9bcb56da81c3	GCGTTGTCCGGATTTACTGGGCGTAAAGAGCGCGCAGGCGGTCGTTCAAGTCGCGTGTGAAAGCCCCCGGCTCAACTGGGGAGGGTCACGCGATACTGATCGACTCGAAGGCAGGAGAGGGTAGTGGAATTCCCGGTGTAGTGGTGAAATGCGTAGATATCGGGAGGAACACCAGTGGCGAAGGCGACTACCTGGCCTGTTCTTGACGCTGAGGCGCGAAAGCTAG	d__Bacteria; p__Chloroflexi; c__KD4-96; o__KD4-96; f__KD4-96; g__KD4-96
ASV0791	642c16554c2764df12c4b140c7b85c93	GCGTTGTTCGGAATTACTGGGCGTAAAGCGCACGTAGGCGGATTGTTAAGTGAGGGGTGAAATCCCAGGGCTCAACCCTGGAACTGCCTTTCATACTGGCAATCTAGAGTCCAGAAGAGGTGAGTGGAATTCCGAGTGTAGAGGTAAAATTCGTAGATATTCGGAGGAACACCAGTGGCGAAGGCGGCTCACTGGTCTGGAACTGACGCTGAGGTGCGAAAGCGTG	d__Bacteria; p__Proteobacteria; c__Alphaproteobacteria; o__Rhizobiales; f__Rhizobiaceae; g__Ensifer
ASV0792	71def6206401d82558c0fc0226495b11	GCGTTAATCGGAATTACTGGGCGTAAAGCGCACGTAGGCGGCTTGGCATGTCGGGTGTGAAATCCCCGGGCTCAACCTGGGAACTGCATCCGAAACTGCCTTGCTAGAGTATGGGAGAGGGAAGTGGAATTTCCGGTGTAGCGGTGAAATGCGTAGATATCGGAAGGAACATCAGTGGCGAAGGCGACTTCCTGGACCAATACTGACGCTCAGGTGCGAAAGCGTG	d__Bacteria; p__Proteobacteria; c__Gammaproteobacteria; o__Steroidobacterales; f__Steroidobacteraceae; g__uncultured
ASV0793	757c12b9136b80b0edd0083d7a733c34	GCGTTGTCCGGAATTATTGGGCGTAAAGCGCGCGCAGGCGGCCTCTTAAGTCTGATGTGAAAGCCCCCGGCTCAACCGGGGAGGGCCATTGGAAACTGGGAGGCTTGAGTATAGGAGAGAAGAGTGGAATTCCACGTGTAGCGGTGAAATGCGTAGAGATGTGGAGGAACACCAGTGGCGAAGGCGACTCTTTGGCCTATAACTGACGCTGAGGCGCGAAAGCGTG	d__Bacteria; p__Firmicutes; c__Bacilli; o__Exiguobacterales; f__Exiguobacteraceae; g__Exiguobacterium
ASV0794	840f29cdc64cfad8b317a22c2692e45a	GCGTTATCCGAATTCACTGGGCGTAAAGCGCGTGCAGGCGGTCTGGTAAGTTGGATGTGAAATCTCCTGGCTCAACTGGGAGAGGCCGTTCAATACTGTCAGACTAGAGGGCGACAGAGGGAGGTAGAATTCCCGGTGTAGTGGTGAAATGCGTAGATATCGGGAGGAATACCAGAGGCGAAGGCGACCTTCTGGGTCGTACCTGACGCTCAGACGCGAAAGCTAG	d__Bacteria; p__Chloroflexi; c__Anaerolineae; o__Anaerolineales; f__Anaerolineaceae; g__uncultured; s__uncultured_Anaerolineaceae
ASV0795	9f74a2589e9aa359e1ad5f65c35e0896	GCGTTAATCGGAATTACTGGGCGTAAAGCGCACGCAGGCGGTTTGTTAAGTCAGATGTGAAATCCCCGGGCTCAACCTGGGGACTGCATCTGATACTGGCAAGCTTGAGTCTCGTAGAGGGGGGTAGAATTCCAGGTGTAGCGGTGAAATGCGTAGAGATCTGGAGGAATACCGGTGGCGAAGGCGGCCCCCTGGACGAAGACTGACGCTCAGGTGCGAAAGCGTG	d__Bacteria; p__Proteobacteria; c__Gammaproteobacteria; o__Enterobacterales; f__Enterobacteriaceae; g__Escherichia-Shigella
ASV0796	0a82c7864319f7a540e55544cce8d7c4	GCGTTATCCGGAATTATTGGGCGTAAAGAGCTCGTAGGCGGTTTGTCGCGTCTGCTGTGAAAGACCAGGGCTCAACTCCGGTTCTGCAGTGGGTACGGGCAGACTAGAGTGCAGTAGGGGAGACTGGAATTCCTGGTGTAGCGGTGAAATGCGCAGATATCAGGAGGAACACCGATGGCGAAGGCAGGTCTCTGGGCTGTAACTGACGCTGAGGAGCGAAAGCATG	d__Bacteria; p__Actinobacteriota; c__Actinobacteria; o__Micrococcales; f__Micrococcaceae; g__Paenarthrobacter
ASV0797	47344b052ccb2cc9befcd5f70dbd5917	GCGTTATCCGGAATTATTGGGCGTAAAGAGCTCGTAGGCGGTTTGTCGCGTCTGCCATGAAAGTCCGGGGCTCAACTCCGGATCTGCGGTGGGTACGGGCAGACTAGAGTGATGTAGGGGAGACTGGAATTCCTGGTGTAGCGGTGAAATGCGCAGATATCAGGAGGAACACCGATGGCGAAGGCAGGTCTCTGGGCATTAACTGACGCTGAGGAGCGAAAGCATG	d__Bacteria; p__Actinobacteriota; c__Actinobacteria; o__Micrococcales; f__Micrococcaceae
ASV0798	9e1683fc4d727516204b7eef479c45e6	GCGTTAATCGGAATTACTGGGCGTAAAGCGCACGCAGGCGGTCTGTCAAGTCGGATGTGAAATTCCCGGGCTCAACCTGGGAACTGCATTCGAAACTGGCAGGCTAGAGTCTTGTAGAGGGGGGTAGAATTCCAGGTGTAGCGGTGAAATGCGTAGAGATCTGGAGGAATACCGGTGGCGAAGGCGGCCCCCTGGACAAAGACTGACGCTCAGGTGCGAAAGCGTG	d__Bacteria; p__Proteobacteria; c__Gammaproteobacteria; o__Enterobacterales; f__Enterobacteriaceae
ASV0799	dcecf8b4a4a955cc2a5bca5c69b04089	GCGTTATCCGGATTTATTGGGTTTAAAGGGAGCGTAGGCGGGTTGTTAAGTCAGTTGTGAAAGTTTGCGACTCAACCGTAAAATTGCAGTTGATACTGGCGACCTTGAGTGCAACAGAGGTAGGCGGAATCCGTGGTGTAGCGGTGAAATGTTTAGATATCACGAAGAACTCCGATTGCGAAGGCAGCTTACTGGATTGTAACTGACGCTGATGCTCGAAAGTGTG	d__Bacteria; p__Bacteroidota; c__Bacteroidia; o__Bacteroidales; f__Bacteroidaceae; g__Bacteroides; s__Bacteroides_stercoris
ASV0800	f21e6a708eccc0735c39133f50f73671	GCGTTATCCGGATTCACTGGGTTTAAAGGGTGTGTAGGCGGGTATTTAAGTCAGTGGTGAAATCTCCGAGCTCAACTCGGAAACTGCCATTGATACTATTTATCTTGAATATCGTTGAGGTAGGCGGAATATGTCATGTAGCGGTGAAATGCTTAGAGATGACATAGAACACCGATTGCGAAGGCAGCTTACTAAACGATCATTGACGCTGAGGCACGAAAGCGTG	d__Bacteria; p__Bacteroidota; c__Bacteroidia; o__Chitinophagales; f__Chitinophagaceae; g__Edaphobaculum
ASV0801	491a5bc60c7ad6f8dc96718696d4f7bc	GCGTTGTCCGGAATTATTGGGCGTAAAGAGCTTGTAGGCGGTTTGTCGCGTCTGCTGTGAAACTTCGGGGCTCAACCCCGAACTTGCAGTGGGTACGGGCAGACTAGAGTGTGGTAGGGGAGACTGGAATTCCTGGTGTAGCGGTGAAATGCGCAGATATCAGGAGGAACACCGATGGCGAAGGCAGGTCTCTGGGCCACTACTGACGCTGAGAAGCGAAAGCATG	d__Bacteria; p__Actinobacteriota; c__Actinobacteria; o__Micrococcales; f__Intrasporangiaceae
ASV0802	4b6ea663a3817a985f833bdb174757c2	GCGTTAATCGGAATTACTGGGCGTAAAGCGCGCGTAGGTGGCTTGATAAGTTGGATGTGAAATCCCCGGGCTCAACCTGGGAACTGCATCCAAAACTGTCTGGCTAGAGTGCGGTAGAGGGTAGTGGAATTTCCAGTGTAGCGGTGAAATGCGTAGATATTGGAAGGAACACCAGTGGCGAAGGCGACTACCTGGACTGACACTGACACTGAGGTGCGAAAGCGTG	d__Bacteria; p__Proteobacteria; c__Gammaproteobacteria; o__Pseudomonadales; f__Pseudomonadaceae; g__Pseudomonas
ASV0803	78a9ed3d3e933c140a9f48e6dbca8ff1	GCGTTATCCGGAATTATTGGGCGTAAAGCGCGCGTAGGCGGTTTCTTAAGTCTGATGTGAAAGCCCACGGCTCAACCGTGGAGGGTCATTGGAAACTGGGGAACTTGAGTGCAGAAGAGGAGAGTGGAATTCCATGTGTAGCGGTGAAATGCGCAGAGATATGGAGGAACACCAGTGGCGAAGGCGGCTCTCTGGTCTGTAACTGACGCTGATGTGCGAAAGCGTG	d__Bacteria; p__Firmicutes; c__Bacilli; o__Staphylococcales; f__Staphylococcaceae; g__Staphylococcus
ASV0804	8abcb3661ff0b9b764a77cbeaaa09b37	GCGTTATCCGGAATCATTGGGTTTAAAGGGTCCGTAGGCGGTCTTATAAGTCAGTGGTGAAATCTCCCCGCTCAACGGGGAAACGGCCATTGATACTGTAGGACTTGAATTATTAGGAAGTAACTAGAATATGTAGTGTAGCGGTGAAATGCTTAGAGATTACATGGAATACCAATTGCGAAGGCAGGTTACTACTAATGGATTGACGCTGATGGACGAAAGCGTA	d__Bacteria; p__Bacteroidota; c__Bacteroidia; o__Flavobacteriales; f__Flavobacteriaceae; g__Flavobacterium
ASV0805	b3ac80aa1ba8732e841fc44c0873a57f	GCGTTGTTCGGAATTATTGGGCGTAAAGCGCACGTAGGCGGCTTTGTAAGTCTCACTGTGAAAGCCCGGGGCTCAACCCCGGGACTGCAGGGGATACTGCGAGGCTTGAGTCAAGTAGAGGTTGGTAGAATTCCGGGTGTAGCGGTGGAATGCGTAGAGATCCGGAGGAATACCAGAGGCGAAGGCGGCCAACTGGACTTGTACTGACGCTGAGGTGCGAAAGCGTG	d__Bacteria; p__Gemmatimonadota; c__Longimicrobia; o__Longimicrobiales; f__Longimicrobiaceae; g__Longimicrobiaceae; s__metagenome
ASV0806	b9d4f8272c9fac9bcece284bf14af74b	GCGTTAATCGGAATTACTGGGCGTAAAGCGCGCGTAGGTGGTTCGTTAAGTTGGATGTGAAAGCCCCGGGCTTAACCTGGGAACTGCATTCAAAACTGTCGAGCTAGAGTATGGTAGAGGGTGGTGGAATTTCCTGTGTAGCGGTGAAATGCGTAGATATAGGAAGGAACACCAGTGGCGAAGGCGACCACCTGGACTGATACTGACACTGAGGTGCGAAAGCGTG	d__Bacteria; p__Proteobacteria; c__Gammaproteobacteria; o__Pseudomonadales; f__Pseudomonadaceae; g__Pseudomonas
ASV0807	10d96fcc1121c86e6b9c5aedf60fd923	GCGTTAATCGGAATTACTGGGCGTAAAGCGCGCGTAGGTGGTTCGTTAAGTTGAATGTGAAATCCCCGAGCTCAACCTGGGAACTGCATTCAAAACTGTCGAGCTAGAGTATGGTAGAGGGTGGTGGAATTTCCTGTGTAGCGGTGAAATGCGTAGATATAGGAAGGAACACCAGTGGCGAAGGCGACCACCTGGACTGATACTGACACTGAGGTGCGAAAGCGTG	d__Bacteria; p__Proteobacteria; c__Gammaproteobacteria; o__Pseudomonadales; f__Pseudomonadaceae; g__Pseudomonas
ASV0808	2995e81b14815eb1d2eac90f2f6ec37e	GCGTTGTTCGGAATTACTGGGCGTAAAGCGCACGTAGGCGGCGATTCAAGTCAGAGGTGAAAGCCCGGGGCTCAACCCCGGAACTGCCTTTGAAACTAGATTGCTAGAATCCTGGAGAGGTTAGTGGAATTCCGAGTGTAGAGGTGAAATTCGTAGATATTCGGAAGAACACCAGTGGCGAAGGCGACTAACTGGACAGGTATTGACGCTGAGGTGCGAAAGCGTG	d__Bacteria; p__Proteobacteria; c__Alphaproteobacteria; o__Sphingomonadales; f__Sphingomonadaceae; g__Qipengyuania; s__uncultured_bacterium
ASV0809	53f8323c7fb9b0a8d0c66f24805521b1	GCGTTATCCGGAATTATTGGGCGTAAAGAGCTCGTAGGCGGTTTGTCGCGTCTGCCGTGAAAGACCGGGGCTCAACTTCGGTTCTGCAGTGGGTACGGGCAGACTAGAGTGCAGTAGGGGAGACTGGAATTCCTGGTGTAGCGGTGAAATGCGCAGATATCAGGAGGAACACCGATGGCGAAGGCAGGTCTCTGGGCTGTAACTGACGCTGAGGAGCGAAAGCATG	d__Bacteria; p__Actinobacteriota; c__Actinobacteria; o__Micrococcales; f__Micrococcaceae; g__Paenarthrobacter
ASV0810	75a2f6d96c134e95755056cb4ad8e8cc	GCGTTGTTCGGAATTACTGGGCGTAAAGCGCACGTAGGCGGCTTTGTAAGTTAGAGGTGAAAGCCCAGGGCTCAACCCTGGAATTGCCTTTAAGACTGCATCGCTTGAATCATGGAGAGGTGAGTGGAATTCCGAGTGTAGAGGTGAAATTCGTAGATATTCGGAAGAACACCAGTGGCGAAGGCGACTCACTGGACATGTATTGACGCTGAGGTGCGAAAGCGTG	d__Bacteria; p__Proteobacteria; c__Alphaproteobacteria; o__Sphingomonadales; f__Sphingomonadaceae; g__Sphingomonas
ASV0811	a403e77882bc8cb9c79a5bb95abedaff	GCGTTAATCGGAATTACTGGGCGTAAAGCGCACGCAGGCGGTCTGTCAAGTCGGATGTGAAATCCCCGGGCTCAACCTGGGAATTGCGCTTGTGACTGCAAGGCTAGAGTGCGTCAGAGGGGGGTAGAATTCCACGTGTAGCAGTGAAATGCGTAGAGATGTGGAGGAATACCGATGGCGAAGGCAGCCCCCTGGGACGTGACTGACGCTCAGGTGCGAAAGCGTG	d__Bacteria; p__Proteobacteria; c__Gammaproteobacteria; o__Burkholderiales; f__Burkholderiaceae; g__Cupriavidus
ASV0812	db068d6227f835aeab6d3abf9247c0bd	GCGTTAATCGGAATTACTGGGCGTAAAGCGCGCGTAGGTGGTTTGTTAAGTTTGATGTGAAAGCCCCGGGCTCAACCTGGGAACTGCATCCAAAACTGGCAAGCTAGAGTACGGTAGAGGGTGGTGGAATTTCCTGTGTAGCGGTGAAATGCGTAGATATAGGAAGGAACACCAGTGGCGAAGGCGACCACCTGGACTGATACTGACACTGAGGTGCGAAAGCGTG	d__Bacteria; p__Proteobacteria; c__Gammaproteobacteria; o__Pseudomonadales; f__Pseudomonadaceae; g__Pseudomonas
ASV0813	24cfd05e3eccc8448d889d1849fe8679	GCGTTGTCCGGAATTATTGGGCGTAAAGCGCGCGCAGGCGGTTCTTTAAGTCTGATGTGAAATCTCGCGGCTCAACCGCGAGCGGTCATTGGAAACTGGGGAACTTGAGTGCAGAAGAGGAGAGTGGAATTCCACGTGTAGCGGTGAAATGCGTAGAGATGTGGAGGAACACCAGTGGCGAAGGCGACTCTCTGGTCTGTAACTGACGCTGAGGCGCGAAAGCGTG	d__Bacteria; p__Firmicutes; c__Bacilli; o__Bacillales; f__Bacillaceae; g__Bacillus; s__Bacillus_malikii
ASV0814	2c3a59a648bab88bfabd7d40be45292d	GCGTTGTTCGGAATTACTGGGCGTAAAGCGCACGTAGGCGGACATTTAAGTCAGGGGTGAAATCCCAGAGCTCAACTCTGGAACTGCCTTTGATACTGGGTGTCTAGAGTATGGAAGAGGTGAGTGGAATTCCGAGTGTAGAGGTGAAATTCGTAGATATTCGGAGGAACACCAGTGGCGAAGGCGGCTCACTGGTCCATTACTGACGCTGAGGTGCGAAAGCGTG	d__Bacteria; p__Proteobacteria; c__Alphaproteobacteria; o__Rhizobiales; f__Rhizobiaceae
ASV0815	3db77d7588756a46c63fc8522508ecbf	GCGTTGTTCGGAATTACTGGGCGTAAAGGGCGCGTAGGCGGCCTTTCAAGTCAGACGTGAAATCCCCCGGCTTAACCTGGGAACTGCGTCTGATACTGGGAGGCTTGAGTATGGGAGAGGGATGTAGAATTCCAGGTGTAGCGGTGAAATGCGTAGATATCTGGAGGAATACCGGTGGCGAAGGCGGCATCCTGGACCATAACTGACGCTGAGGCGCGAAAGCTAG	d__Bacteria; p__Acidobacteriota; c__Vicinamibacteria; o__Vicinamibacterales; f__Vicinamibacteraceae; g__Vicinamibacteraceae
ASV0816	ce8ec44bc9cc6b54231c5607c8930c5a	GCGTTAATCGGAATTACTGGGCGTAAAGCGCACGCAGGCGGTTTGTTAAGTCAGATGTGAAATCCCCGGGCTCAACCTGGGAACTGCATCTGATACTGGCAAGCTTGAGTCTCGTAGAGTGGGGTAGAATTCCAGGTGTAGCGGTGAAATGCGTAGAGATCTGGAGGAATACCGGTGGTGAAGGCGGCCCCCTGGACGAAGACTGACGCTCAGGTGCGAAAGCGTG	d__Bacteria; p__Proteobacteria; c__Gammaproteobacteria; o__Enterobacterales; f__Enterobacteriaceae; g__Escherichia-Shigella
ASV0817	064c866fcde398a31fb44dce9b095df1	GCGTTATCCGGATTTATTGGGTTTAAAGGGTGCGTAGGCGGCCTGTTAAGTCAGGGGTGAAAGACGGTGGCTCAACCATCGCAGTGCCCTTGATACTGACGGGCTTGAATTAACTAGAGGCAGGCGGAATGTGACAAGTAGCGGTGAAATGCATAGATATGTCACAGAACACCGATTGCGAAGGCAGCTTGCTATGGTTATATTGACGCTGAGGCACGAAAGCGTG	d__Bacteria; p__Bacteroidota; c__Bacteroidia; o__Sphingobacteriales; f__Sphingobacteriaceae; g__Pedobacter
ASV0818	2f3dbcddfa9371796e94810e3aee5f05	GCGTTATCCGGAATTATTGGGCGTAAAGCGCGCGTAGGCGGTTTCTTAAGTCTGATGTGAAAGCCCACGGCTCAACCGTGGAGGGGCATTGGAAACTGGGAAACTTGAGTACAGAAGAGGAAAGTGGAATTCCATGTGTAGCGGTGAAATGCGCAGAGATATGGAGGAACACCAGTGGCGAAGGCGACTTTCTGGTCTGTAACTGACGCTGATGTGCGAAAGCGTG	d__Bacteria; p__Firmicutes; c__Bacilli; o__Staphylococcales; f__Staphylococcaceae; g__Staphylococcus
ASV0819	9d14ef7842bf7a14fdbc276d1a0ee2a9	GCGTTGTCCGGAATTATTGGGCGTAAAGAGCTTGTAGGCGGTCTGTCGCGTCTGCTGTGAAAGACCGGGGCTTAACTCCGGTTCTGCAGTGGGTACGGGCAGACTAGAGTGTGGTAGGGGAGACTGGAATTCCTGGTGTAGCGGTGAAATGCGCAGATATCAGGAGGAACACCGATGGCGAAGGCAGGTCTCTGGGCCATTACTGACGCTGAGAAGCGAAAGCATG	d__Bacteria; p__Actinobacteriota; c__Actinobacteria; o__Micrococcales; f__Dermacoccaceae; g__Dermacoccus
ASV0820	b0bbf1c9e0cc22726c10cb7d73b1d47a	GCGTTGTCCGGAATTATTGGGCGTAAAGCGCGCGCAGGCGGTCCCTTAAGTCTGATGTGAAAGCCCACGACTCAACCGTGGAGGGTCATTGGAAACTGGGGGACTTGAGTGCAGAAGAGGAGAGCGGAATTCCACGTGTAGCGGTGAAATGCGTAGAGATGTGGAGGAACACCAGTGGCGAAGGCGGCTCTCTGGTCTGTAACTGACGCTGAGGCGCGAAAGCGTG	d__Bacteria; p__Firmicutes; c__Bacilli; o__Bacillales; f__Bacillaceae; g__Geobacillus
ASV0821	e604428fdadea0e4e943ccc84185c4d2	GCGTTAATCGGAATTACTGGGCGTAAAGCGCGCGTAGGTGGTTTGTTAAGTTGGATGTGAAATCCCCGGGCTCAACCTGGGAACTGCATTCAAAACTGACTGACTAGAGTGTGGTAGAGGGTGGTGGAATTTCCTGTGTAGCGGTGAAATGCGTAGATATAGGAAGTATCTTTAAATGATACGGCGACCACCGAGATCTACACTGACACTGAGGTGCGAAAGCGTG	d__Bacteria; p__Proteobacteria; c__Gammaproteobacteria; o__Pseudomonadales; f__Pseudomonadaceae; g__Pseudomonas
ASV0822	480b73164b96ea2f25f815d829c78c2a	GCGTTGTCCGGATTTACTGGGCGTAAAGGGTGTGTAGGCGGAAGCTTAAGTAGGAAGTGAAAGGTTGGAGCTCAACTCCAACACTGCTCCCTATACTGGGTTTCTTGAGTCTCGGAGAGGAAGATGGAACGACACGTGTAGCGGTGAAATGCGTTGATATGTGTCGGAACACCAATGGCGAAGGCAGTCTTCTGGACGAGTACTGACGCTGAGACACGAAAGCCAA	d__Bacteria; p__Abditibacteriota; c__Abditibacteria; o__Abditibacteriales; f__Abditibacteriaceae; g__Abditibacterium; s__uncultured_bacterium
ASV0823	7b151c7afd43f6a9004f455ae81b33e6	GCGTTGTCCGGAATTATTGGGCGTAAAGCGCGCGCAGGTGGCCTTTTAAGTCTGATGTGAAAGCCCCCGGCTCAACCGGGGAGGGTCATTGGAAACTGGAAGGCTTGAGTGCAGAAGAGAAGAGCGGAATTCCACGTGTAGCGGTGAAATGCGTAGAGATGTGGAGGAACACCAGTGGCGAAGGCGGCTCTTTGGTCTGTAACTGACGCTGAGGCGCGAAAGCGTG	d__Bacteria; p__Firmicutes; c__Bacilli; o__Bacillales; f__Planococcaceae; g__Domibacillus
ASV0824	93f3272071099a135e208539b2805c7e	GCGTTAATCGGAATTACTGGGCGTAAAGCGCACGCAGGCGGTTTGTTAAGTCAGATGTGAAATCCCCGGGCTCAACCTGGGAACTGCATCTGATGCTGGCAAGCTTGAGTCTCGTAGAGGGGGGTAGAATTCCAGGTGTAGCGGTGAAATGCGTAGAGATCTGGAGGAATACCGGTGGCGAAGGCGGCCCCCTGGACGAAGACTGACGCTCAGGTGCGAAAGCGTG	d__Bacteria; p__Proteobacteria; c__Gammaproteobacteria; o__Enterobacterales; f__Enterobacteriaceae; g__Escherichia-Shigella
ASV0825	dffe86fe11bf2983f13a7b32e7aae7c1	GCGTTGTTCGGAATTACTGGGCGTAAAGCGCACGTAGGCGGATATTTAAGTCAGGGGTGAAATCCCAGAGCTCAACTCTGGAACTGCCTCTGATACTGGGTATCTTGAGTATGGAAGAGGTGAGTGGAATTGCGAGTGTAGAGGTGAAATTCGTAGATATTCGCAGGAACACCAGTGGCGAAGGCGGCTTACTGGTCCATAACTGACGCTGAGGTGCGAAAGCGTG	d__Bacteria; p__Proteobacteria; c__Alphaproteobacteria; o__Rhizobiales; f__Rhizobiaceae
ASV0826	04e4c349863566801b725106ce0281ba	GCGTTGTTCGGAATCACTGGGCGTAAAGGGTGCGTAGGTGGCGTGGTAAGTCAGATGTGAAAGCCCGGGGCTCAACCTCGGAACTGCATCCGATACTACCATGCTAGAGTACTGAAGAGGTGACTAGAATTCTCGGTGTAGCAGTGAAATGCGTAGATATCGAGAGGAATACCAAAGGCGAAGGCAGGTCACTGGGCAGTTACTGACACTGAGGCACGAAGGCTAG	d__Bacteria; p__Verrucomicrobiota; c__Verrucomicrobiae; o__Verrucomicrobiales; f__Verrucomicrobiaceae; g__Prosthecobacter
ASV0827	068e2773b0f38e21fab731d06b69d855	GCGTTGTTCGGAATTACTGGGCGTAAAGCGCGCGTAGGCGGGTGACTAAGTCAGGGGTGAAATGCCGAGGCTCAACCTCGGAACTGCCTTTGATACTGGTCGCCTGGAGTTCGGGAGAGGTAAGTGGAATTCCGAGTGTAGAGGTGAAATTCGTAGATATTCGGAGGAACACCAGAAGCGAAGGCGGCTTACTGGCCCGATACTGACGCTGAGGCGCGAAAGCGTG	d__Bacteria; p__Proteobacteria; c__Alphaproteobacteria
ASV0828	915b46e8b937de34ae830f90ebb6fa35	GCGTTGTCCGGAGTTACTGGGCGTAAAGCGCGCGCAGGCGGCGGTGTAAGCATGGCGTGAAAGCCCCAGGCTCAACCTGGGAGGGTCGTCGTGGACTGCACCGCTTGAGGGCGATAGGGGCTGGTGGAATGCCTGGTGTAGTGGTGAAATGCGTAGAGATCAGGCGGAACACCCGTGGCGAAGGCGGCCAGCTGGGTCGTCCCTGACGCTGAGGCGCGAAGGCGTG	d__Bacteria; p__Chloroflexi; c__Chloroflexia; o__Thermomicrobiales; f__JG30-KF-CM45; g__JG30-KF-CM45; s__uncultured_soil
ASV0829	980e7f3f7b39500c488c6d092afe1e5a	GCGTTATCCGGAATCATTGGGTTTAAAGGGTCCGTAGGCGGTTTAATAAGTCAGTGGTGAAAGCCCATCGCTCAACGGTGGAACGGCCATTGATACTGTTAGACTTGAATTATTAGGAAGTAACTAGAATATGTAGTGTAGCGGTGAAATGCTTAGAGATTATATGGAATACCAATTGCGAAGGCAGGTTACTACTAATTGATTGACGCTGATGGACGAAAGCGTG	d__Bacteria; p__Bacteroidota; c__Bacteroidia; o__Flavobacteriales; f__Flavobacteriaceae; g__Flavobacterium
ASV0830	c3d83987e238f29ad8cc29b35c8b6279	GCGTTGTTCGGATTTATTGGGCGTAAAGGGCTCGTAGGCGGACTGGTAAGTCTGGCGTGAAATCTCCACCACTCAACGGGGAGGGGCCGTCGGAAACTGTCAGTCTGGAGTATGGTAGAGGACCATGGAATTCCAGGTGTAGCGGTGGAATGCGTAGAGATCTGGAAGAACACCGGTGGCGAAGGCGGTGGTCTGGGCCATTACTGACGCTGAGGAGCGAAAGCCAG	d__Bacteria; p__Sumerlaeota; c__Sumerlaeia; o__Sumerlaeales; f__Sumerlaeaceae; g__Sumerlaea; s__uncultured_bacterium
ASV0831	cbfe79a2898729301e68201bd391d87f	GCGTTGTCCGGAATTATTGGGCGTAAAGCGTACGCAGGCGGTTTCTTAAGTCTGATGTGAAAGCCCACAGCTCAACCGTGGAGGGTCATTGGAAACTGGGGAACTTGAGTACAGAAGAGGAGAGTGGAATTCCACGTGTAGCGGTGAAATGCGTAGAGATGTGGAGGAACACCAGTGGCGAAGGCGACTCTCTGGTCTGTAACTGACGCTGAGGTACGAAAGCGTG	d__Bacteria; p__Firmicutes; c__Bacilli; o__Bacillales; f__Bacillaceae; g__Bacillus; s__Bacillus_niabensis
ASV0832	1db5cd915de39b5a6c6d584fb600786b	GCGTTAATCGGAATTACTGGGCGTAAAGCGCGCGTAGGTGGTTCGTTAAGTTGGATGTGAAATCCCCGGGCTCAACCTGGGAACTGCATTCAAAACTGACTAGCTAGAGTATGGTAGAGGGTGGTGGAATTTCCTGTGTAGCGGTGAAATGCGTAGATATAGGAAGGAACACCAGTGGCGAAGGCGACCACCTGGACTGATACTGACACTGAGGTGCGAAAGCGTG	d__Bacteria; p__Proteobacteria; c__Gammaproteobacteria; o__Pseudomonadales; f__Pseudomonadaceae; g__Pseudomonas
ASV0833	610ae313ec3448edb85429b740fcb784	GCGTTGTTCGGAATTACTGGGCGTAAAGCGCACGTAGGCGGACATTTAAGTCAGGGGTGAAATCCCAGAGCTCAACTCTGGAACTGCCTTTGATACTGGGTATCTTGAGTATGGAAGAGGTAAGTGGAATTCCGAGTGTAGAGGTGAAATTCGTAGATATTCGGAGGAACACCAGTGGCGAAGGCGGCTTACTGGTCCATTACTGACGCTGAGGTGCGAAAGCGTG	d__Bacteria; p__Proteobacteria; c__Alphaproteobacteria; o__Rhizobiales; f__Rhizobiaceae; g__Allorhizobium-Neorhizobium-Pararhizobium-Rhizobium
ASV0834	0c894f7b9b82b100f88998d767867477	GCGTTGTCCGGATTTATTGGGCGTAAAGGGAGCGCAGGTGGTTTCTTAAGTCTGATGTGAAAGCCTACGGCTTAACCGTGGAGGGTCATTGGAAACTGGGAAACTTGAGTACAGAAGAGGAATGTGGAACTCCATGTGTAGCGGTGGAATGCGTAGATATATGGAAGAACACCAGTGGCGAAGGCGACATTCTGGTCTGTTACTGACACTGAGGCTCGAAAGCGTG	d__Bacteria; p__Firmicutes; c__Bacilli; o__Lactobacillales; f__Aerococcaceae; g__Aerococcus
ASV0835	38169765831b59c8ecb19dd09fef86a9	GCGTTAATCGGAATTACTGGGCGTAAAGCGCACGCAGGCGGTCTGTCAAGTCGGATGTGAAATCCCCGGGCTCAACCTGGGAACTGCATTCGAAACTGGCAGGCTAGAGTCTTGTAGAGGGGGGTGGAATTCCAGGTGTAGCGGTGAAATGCGTAGAGATCTGGAGGAATACCGGTGGCGAAGGCGGCCCCCTGGACAAAGACTGACGCTCAGGTGCGAAAGCGTG	d__Bacteria; p__Proteobacteria; c__Gammaproteobacteria; o__Enterobacterales; f__Enterobacteriaceae
ASV0836	4a094d6c5cc1bb0a9591ccb76a463497	GCGTTGTTCGGAATTACTGGGCGTAAAGCGCGCGCAGGCGGTTCGATAAGTTGGGGGTGAAATCCCCGGGCTCAACCCGGGAATGGCCTTCAAGACTGTCGAGCTAGAGGACGAGAGAGGTGAGTGGAATTCCCAGTGTAGAGGTGAAATTCGTAGATATTGGGAAGAACACCAGTGGCGAAGGCGGCTCACTGGCTCGTTTCTGACGCTGAGGCGCGAAAGCGTG	d__Bacteria; p__Proteobacteria; c__Alphaproteobacteria; o__Rhizobiales; f__A0839; g__A0839; s__metagenome
ASV0837	65b1e9379af2d1043c847a9f3fa7ce28	GCGTTATCCGGAATGATTGGGCGTAAAGCGTCTGTAGGTGGCTTTTCAAGTCCGCCGTCAAATCCCAGGGCTCAACCCTGGACAGGCGGTGGAAACTACCAAGCTGGAGTACGGTAGGGGCAGAGGGAATTTCCGGTGGAGCGGTGAAATGCGTAGAGATCGGGAAGAACACCAACGGCGAAAGCACTCTGCTGGGCCGACACTGACACTGAGAGACGAAAGCTAG	d__Bacteria; p__Cyanobacteria; c__Cyanobacteriia; o__Chloroplast; f__Chloroplast; g__Chloroplast
ASV0838	9c83ea6723ce8eb676277d313d271231	GCGTTAATCGGAATTACTGGGCGTAAAGCGTGCGCAGGCGGTTATGTAAGACAGATGTGAAATCCCCGGGCTCAACCTGGGAACTGCATTTGTGACTGCATAGCTAGAGTACGGTAGAGGGGGATGGAATTCCGCGTGTAGCAGTGAAATGCGTAGATATGCGGAGGAACACCGATGGCGAAGGCAATCCCCTGGACCTGTACTGACGCTCATGCACGAAAGCGTG	d__Bacteria; p__Proteobacteria; c__Gammaproteobacteria; o__Burkholderiales; f__Comamonadaceae
ASV0839	e551d1eb61b9c8bad4da22ff7a0b0704	GCGTTGTCCGGATTTATTGGGTTTAAAGGGTGCGTAGGCGGCCTTATAAGTCAGTGGTGAAAGCCCACAGCTCAACTGTGGAACTGCCATTGATACTGTCGGGCTTGAGTACAGACGAGGTAGGCGGAATTGATGGTGTAGCGGTGAAATGCATAGATACCATCAAGAACACCGATTGCGAAGGCAGCTTACTAGGCTGTAACTGACGCTGAGGCACGAAAGCGTG	d__Bacteria; p__Bacteroidota; c__Bacteroidia; o__Cytophagales; f__Hymenobacteraceae; g__Adhaeribacter; s__uncultured_bacterium
ASV0840	0e42c89ec1e8b1482f58068746bdd4f6	GCGTTAATCGGAATTACTGGGCATAAAGCGCGCGTAGGTGGTTCGTTAAGTTGGATGTGAAATCCCCGGGCTCAACCTGGGAACTGCATTCAAAACTGTCGAGCTAGAGTATGGTAGAGGGTGGTGGAATTTCCTGTGTAGCGGTGAAATGCGTAGATATAGGGAGGAACACCAGTGGCGAAGGCGACCACCTGGACTGATACTGACACTGAGGTGCGAAAGCGTG	d__Bacteria; p__Proteobacteria; c__Gammaproteobacteria; o__Pseudomonadales; f__Pseudomonadaceae; g__Pseudomonas
ASV0841	1425d47f0f1b134fff50f5ee386e1659	GCGTTGTCCGGAATTATTGGGCGTAAAGCGTACGCAGGCGGTTTCTTAAGTCTGATGTGAAAGCCCACGGCTCAACCGTGGAGGGTCATTGGAAACTGGGGAACTTGAGTACAGAAGAGGAGAGTGGAATTCCACGTGTAGCGGTGAAATGCGTAGAGATGTGAAAGAACACCAGTGGCGAAGGCGACTCTCTGGTCTGTAACTGACGCTGAGGTACGAAAGCGTG	d__Bacteria; p__Firmicutes; c__Bacilli; o__Bacillales; f__Bacillaceae; g__Bacillus; s__Bacillus_niabensis
ASV0842	28f74f99819aae252dfa3db418d1c51e	GCGTTGTTCGGAATTACTGGGCGTAAAGCGCACGTAGGCGGATTGTTAAGTGAGGGGTGAAATCCCAGGGCTCAACCCTGGAACTGCCTTTCATACTGGCAATCTCGAGTCCGAGAGAGGTGAGTGGAATTCCGAGTGTAGAGGTGAAATTCGTAGATATTCGGAGGAACACCAGTGGCGAAGGCGGCTCACTGGCTCGGTACTGACGCTGAGGTGCGAAAGCGTG	d__Bacteria; p__Proteobacteria; c__Alphaproteobacteria; o__Rhizobiales; f__Rhizobiaceae; g__Mesorhizobium
ASV0843	b2d22466e22eb3325df7990886749e6d	GCGTTAATCGGAATTACTGGGCGTAAAGCGCACGCAGGCGGTCTGTCAAGTCGGATGTGAAATCCCCGGGCTCAACCTGGGAACTGCATTCGAAACTGGCAGGCTAGAGTCTTGTAGAGGGGGGTAGAATTCCGGGTGTAGCGGTGAAATGCGTAGAGATCTGGAGGAATACCGGTGGCGAAGGCGGCCCCCTGGACAAAGACTGACGCTCAGGTGCGAAAGCGTG	d__Bacteria; p__Proteobacteria; c__Gammaproteobacteria; o__Enterobacterales; f__Enterobacteriaceae
ASV0844	b8527da8c9f7e8d4295db4213810874f	GCGTTGTTCGGAATTACTGGGCGTGAAGGGCGCGTAGGCGGCCTGCTAAGTCGAACGTGAAATCCCTGGGCTCAACCCAGGAACTGCGTCCGATACTGGTTGGCTTGAATCCGGGAGAGGGATGTGGAATTCCAGGTGTAGCGGTGAAATGCGTAGATATCTGGAGGAACACCGGTGGCGAAGGCGACATCCTGGACCGGCATTGACGCTGAGGCGCGAAAGCCAG	d__Bacteria; p__Acidobacteriota; c__Vicinamibacteria; o__Vicinamibacterales; f__Vicinamibacteraceae; g__Vicinamibacteraceae
ASV0845	efd2ef53ee94ed8e25eca12a65f9f2a2	GCGTTATCCGGAATCATTGGGTTTAAAGGGTCCGTAGGCAGTTTAATAAGTCAGTGGTGAAAGCCCATCGCTCAACGGTGGAACGGCCATTGATACTGTTAGACTTGAATTATTAGGAAGTGACTAGAATATGTAGTGTAGCGGTGAAATGCTTAGAGATTACATGGAATACCAATTGCGAAGGCAGGTTACTACTAATTGATTGACGCTGATGGACGAAAGCGTG	d__Bacteria; p__Bacteroidota; c__Bacteroidia; o__Flavobacteriales; f__Flavobacteriaceae; g__Flavobacterium
ASV0846	5ee0a42f8a6c5cd67c3686fffd04223f	GCGTTGTCCGGAATTATTGGGCGTAAAGCGCGCGCAGGCGGCCTTTTAAGTCAGATGTGAAAGCCCCCGGCTCAACCGGGGAGGGTCATTGGAAACTGGAAGGCTTGAGTGCAGAAGAGAAGAGCGGAATTCCACGTGTAGCGGTGAAATGCGTAGAGATGTGGAGGAACACCAGTGGCGAAGGCGGCTCTTTGGTCTGTAACTGACGCTGAGGCGCGAAAGCGTG	d__Bacteria; p__Firmicutes; c__Bacilli; o__Bacillales; f__Planococcaceae; g__Domibacillus
ASV0847	698061141466e71c7728e1a56fbd79da	GCGTTAATCGGAATTACTGGGCGTAAAGCGTGCGCAGGCGGCTTTGCAAGACAGATGTGAAATCCCCGGGCTCAACCTGGGAACTGCATTTGTGACTGCATGGCTTGAGTGCGGCAGAGGGGGATGGAATTCCGCGTGTAGCAGTGAAATGCGTAGATATGCGGAGGAACACCGATGGCGAAGGCAATCCCCTGGGCCTGCACTGACGCTCATGCACGAAAGCGTG	d__Bacteria; p__Proteobacteria; c__Gammaproteobacteria; o__Burkholderiales; f__Comamonadaceae
ASV0848	6f447f664db00d0e7c6e4032d99481fe	GCGTTAATCGGAATTACTGGTCGTAAAGCGCGCGTAGGTGGTTTGTTAAGTTGGATGTGAAAGCCCCGGGCTCAACCTGGGAACTGCATCCAAAACTGGCAAGCTAGAGTACGGTAGAGGGTGGTGGAATTTCCTGTGTAGCGGTGAAATGCGTAGATATAGGAAGGAACACCAGTGGCGAAGGCGACCACCTGGACTGATACTGACACTGAGGTGCGAAAGCGTG	d__Bacteria; p__Proteobacteria; c__Gammaproteobacteria; o__Pseudomonadales; f__Pseudomonadaceae; g__Pseudomonas
ASV0849	76dbdb6cc1e72301e23746489c617946	GCGTTGCTCGGAATCACTGGGCGTAAAGGGCGCGTAGGCGGCCATTCAAGTCGGGGGTGAAAGCCCAGGGCTCAACCCTGGAATTGCCTTCGATACTGTTTGGCTAGAGACCGGAAGAGGTTAGTGGAACTGCGAGTGTAGAGGTGAAATTCGTAGATATTCGCGAGAACACCAGTGGCGAAGGCGGCTTACTGGTCCGGTTCTGACGCTGAGGCGCGAAAGCGTG	d__Bacteria; p__Proteobacteria; c__Alphaproteobacteria; o__Rhizobiales; f__Beijerinckiaceae
ASV0850	8615a42dc92cb5064ac99373d9483433	GCGTTAATCGGAATTACTGGGCGTAAAGCGCACGCAGGCGGTCTGTCAAGTCGGATGTGAAATCCCCGGGCTCAACCTGGGAACTGCATTCGAAACTGGCAGGCTAGAGTCTTGTAGAGGGGGGTAGAATTCCAGGTGTAGCGGTGAAATGCGTAGAGATCTGGAGGAATACCGGTGGCGAAGGCGGCCCCCTTGACAAAGACTGACGCTCAGGTGCGAAAGCGTG	d__Bacteria; p__Proteobacteria; c__Gammaproteobacteria; o__Enterobacterales; f__Enterobacteriaceae
ASV0851	99de1af8b97222374b99da283dae235e	GCGTTATCCGGAATTATTGGGCGTAAAGCGCGCGTAGGCGGTTTCTTAAGTCTGGTGTGAAAGCCCACGGCTCAACCGTGGAGGGTCATTGGAAACTGGGAAACTTGAGTACAGAAGAGGAAAGTGGAATTCCATGTGTAGCGGTGAAATGCGCAGAGATATGGAGGAACACCAGTGGCGAAGGCGACTTTCTTGTCTGTAACTGACGCTGATGTGCGAAAGCGTG	d__Bacteria; p__Firmicutes; c__Bacilli; o__Staphylococcales; f__Staphylococcaceae; g__Staphylococcus
ASV0852	b247526e8d05d09172e438c9054edb98	GCGTTATCCGGAATTATTGGGCGTAAAGAGCTCGTAGGCAGTTTGTCGCGTCTGCTGTGAAAGACCGGGGCTCAACTCCGGTTCTGCAGTGGGTACGGGCAGACTAGAGTGCAGTAGGGGAGACTGGAATTCCTGGTGTAGCGGTGAAATGCGCAGATATCAGGAGGAACACCGATGGCGAAGGCAGGTCTCTGGGCTGTAACTGACGCTGAGGAGCGAAAGCATG	d__Bacteria; p__Actinobacteriota; c__Actinobacteria; o__Micrococcales; f__Micrococcaceae; g__Paenarthrobacter
ASV0853	e3397c77619be0e8601f0a5d9508e0cd	GCGTTAATCGGAATTACTGGGCGTAAAGCGCACGCAGGCGGTCTGTTAAGTCAGATGTGAAATCCCCAGGCTTAACCTGGGAACTGCATTTGAAACTGGCAGGCTTGAGTCTTGTAGAGGGGGGTGGAATTCCAGGTGTAGCGGTGAAATGCGTAGAGATCTGGAGGTATACCGGTGGCGAAGGCGGCCCCCTGGACAAAGACTGACGCTCAGGTGCGAAAGCGTG	d__Bacteria; p__Proteobacteria; c__Gammaproteobacteria; o__Enterobacterales; f__Erwiniaceae
ASV0854	07e09479eac948c32feb6512f860107a	GCGTTAATCGGAATTACTGGGCGTAAAGCGTGCGCAGGCGGTTCGGAAAGAAAGATGTGAAATCCCAGGGCTCAACCTTGGAACTGCATTTTTAACTACCGGACTAGAGTATGTCAGAGGGGGGTGGAATTCCACGTGTAGCAGTGAAATGCGTAGATATGTGGAGGAACACCGATGGCGAAGGCAGCCCCCTGGGATAATACTGACGCTCATGCACGAAAGCGTG	d__Bacteria; p__Proteobacteria; c__Gammaproteobacteria; o__Burkholderiales; f__Alcaligenaceae; g__Advenella
ASV0855	11d2d0fc039e779682b6f10367c924e2	GCGTTAATCGGAATTACTGGGCGTAAAGCGTGCGCAGGCGGTTCGTTAAGTCTGATGTGAAAGCCCCGGGCTCAACCTGGGAATGGCATTGGAAACTGGCGGGCTTGAGTGTGGCAGAGGGGGGTGGAATTCCGCGTGTAGCAGTGAAATGCGTAGAGATGCGGAGGAACACCGATGGCGAAGGCAGCCCCCTGGGCTAACACTGACGCTCAGGCACGAAAGCGTG	d__Bacteria; p__Proteobacteria; c__Gammaproteobacteria; o__Burkholderiales; f__SC-I-84; g__SC-I-84
ASV0856	20785a238fc5b8d4db4df37a1f42fb69	GCGTTGTCCGGAATTATTGGGCGTAAAGGGCTTGTAGGCGGTTTGTCGCGTCTGCTGTGAAAATCCGAGGCTCAACCTCGGACTTGCAGTGGGTACGGGCAGACTAGAGTGTGGTAGGGGAGACTGGAATTCCTGGTGTAGCGGTGAAATGCGCAGATATCAGGAGGAACACCGATGGCGAAGGCAGGTCTCTGGGCCACTACTGACGCTGAGAAGCGAAAGCATG	d__Bacteria; p__Actinobacteriota; c__Actinobacteria; o__Micrococcales; f__Intrasporangiaceae; g__Janibacter
ASV0857	3f16c5701bbf6be3f9b56b44a4899924	GCGTTATCCGGAATTATTGGGCGTAAAGAGCTCGTAGGCGGTTTGTCGCGTCTGCCGTGAAAGTCCGGGGCTCAACTCCGGATCTGCGGTGGGTACGAGCAGACTAGAGTGATGTAGGGGAGACTGGAATTCCTGGTGTAGCGGTGAAATGCGCAGATATCAGGAGGAACACCGATGGCGAAGGCAGGTCTCTGGGCATTAACTGACGCTGAGGAGCGAAAGCATG	d__Bacteria; p__Actinobacteriota; c__Actinobacteria; o__Micrococcales; f__Micrococcaceae
ASV0858	44d005e34f142555e904cc4dceb3e599	GCGTTGTTCGGATTTACTGGGCGTAAAGGGCGCGTAGGCGGCAATTCAAGTCAGTTGTGAAATCTCCGAGCTTAACTCGGAACGGTCAACTGATACTGCTTTGCTAGAGTACAGAAGGGGCAATCGGAATTCTTGGTGTAGCGGTGAAATGCGTAGATATCAAGAGGAACACCTGAGGTGAAGACGGGTTGCTGGGCTGATACTGACGCTGAGGCGCGAAAGCTAG	d__Bacteria; p__Acidobacteriota; c__Blastocatellia; o__Blastocatellales; f__Blastocatellaceae; g__Blastocatella
ASV0859	5e7bf68a79e00ef8001e4dac5a3c9009	GCGTTAATCGGAATTACTGGGCGTAAAGCGTGCGCAGGCGGTTCGGAAAGAAAGATGTGAAATCCCAGGGCTCAACCTTGGAACTGCATTTTTAACTACCGAACTAGAGTATGTCAGAGGGGGGTGGAGTTCCACGTGTAGCAGTGAAATGCGTAGATATGTGGAGGAACACCGATGGCGAAGGCGACCACCTGGACTGATACTGACACTGAGGTGCGAAAGCGTG	d__Bacteria; p__Proteobacteria; c__Gammaproteobacteria; o__Burkholderiales; f__Alcaligenaceae; g__Advenella
ASV0860	634bc519733a8724a147ec701175d310	GCGTTAATCGGAATTACTGAGCGTAAAGCGCGCGTAGGTGGTTCGTTAAGTTGGATGTGAAATCCCCGGGCTCAACCTGGGAACTGCATTCAAAACTGACGAGCTAGAGTATGGTAGAGGGTGGTGGAATTTCCTGTGTAGCGGTGAAATGCGTAGATATAGGAAGGAACACCAGTGGCGAAGGCGACCACCTGGACTGATACTGACACTGAGGTGCGAAAGCGTG	d__Bacteria; p__Proteobacteria; c__Gammaproteobacteria; o__Pseudomonadales; f__Pseudomonadaceae; g__Pseudomonas
ASV0861	8ca658ea6ff0bb12f539683cdb89c9cd	GCGTTGTCCGGATTTATTGGGCGTAAAGGAAGCGCAGGCGGTTCGTTAAGTCTGATGTGAAAGCCCTCGGCTCAACCGAGGAGGGTCATTGGAAACTGGCGAACTTGAGTGCAGAAGAGGAGAGTGGAATTCCATGTGTAGCGGTGAAATGCGTAGATATATGGAGGAACACCGGTGGCGAAGGCGACTCTCTGGTCTGTAACTGACGCTGAGGCTCGAAAGCGTG	d__Bacteria; p__Firmicutes; c__Bacilli; o__Lactobacillales; f__Enterococcaceae; g__Tetragenococcus; s__Tetragenococcus_osmophilus
ASV0862	cacaceaea16fab8be51b0bd7ef7a8940	GCGTTGTTCGGATTTACTGGGCGTAAAGCGCACGTAGGCGGATTGTTAAGTGAGGGGTGAAATCCTGGAGCTCAACTCCAGAACTGCCTTTCATACTGGCAATCTAGAGTCCGGAAGAGGTAAGTGGAACTCCTAGTGTAGAGGTGGAATTCGTAGATATTAGGAAGAACACCAGTGGCGAAGGCGGCTTACTGGTCCGGTACTGACGCTGAGGTGCGAAAGCGTG	d__Bacteria; p__Proteobacteria; c__Alphaproteobacteria; o__Rhizobiales; f__Devosiaceae; g__Devosia
ASV0863	d3d51571fbbdd32a77a0f22c902c9ceb	GCGTTGTCCGGAATTACTGGGCGTAAAGGGTGCGTAGGCGGCCTGGTAAGTTGAGCGTGAAATTTTTGGGCTCAACCCAAAAGGAGCGCTCAAAACTGCCAGGCTTGAGTGCGGGAGAGGACGGCGGAATTCCCGGTGTAGCGGTGAAATGCGTAGATATCGGGAGGAACACCAGTGGCGAAGGCGGCCGTCTGGACCGTAACTGACGCTGAGGCACGAAAGCGTG	d__Bacteria; p__Firmicutes; c__Thermoanaerobacteria; o__Caldicellulosiruptorales; f__Caldicellulosiraptoraceae; g__Caldicellulosiruptor; s__Caldicellulosiruptor_kronotskyensis
ASV0864	ed0780c2e3281eeca60b79e1abe41164	GCGTTATCCGGAATTATTGGGCGTAAAAAGCTCGTAGGCGGTTTGTCGCGTCTGCTGTGAAAGACCGGGGCTCAACTCCGGTTCTGCAGTGGGTACGGGCAGACTAGAGTGCAGTAGGGGAGACTGGAATTCCTGGTGTAGCGGTGAAATGCGCAGATATCAGGAGGAACACCGATGGCGAAGGCAGGTCTCTGGGCTGTGACTGACGCTGAGGAGCGAAAGCATG	d__Bacteria; p__Actinobacteriota; c__Actinobacteria; o__Micrococcales; f__Micrococcaceae; g__Paenarthrobacter
ASV0865	60c91876d19887452181103d3c7c3167	GCGTTATCCGGAATTATTGGGCGTAAAGAGCTCGTAGGCGGTTTGTCGCGTCTGTCGTGAAAGTCCGGGGCTTAACCCCGGATCTGCGGTGGGTACGGGCAGACTAGAGTGCAGTAGGGGAGACTGGAATTCCTGGTGTAGCGGTGGAATGCGCAGATATCAGGAGGAACACCGATGGCGAAGGCAGGTCTCTGGGCTGTAACTGACGCTGAGGAGCGAAAGCATG	d__Bacteria; p__Actinobacteriota; c__Actinobacteria; o__Micrococcales; f__Micrococcaceae; g__Micrococcus
ASV0866	6ff04bc9378261acf708458677efd066	GCGTTGTCCGGAATTACTGGGCGTAAAGAGCTCGTAGGTGGTTTGTCGCGTTGTTCGTGAAAACTCACAGCTTAACTGTGGGCGTGCGGGCGATACGGGCAGACTAGAGTACTGCAGGGGAGACTGGAATTCCTGGTGTAGCGGTGGAATGCGCAGATATCAGGAGGAACACCGGTGGCGAAGGCGGGTCTCTGGGCAGTAACTGACGCTGAGGAGCGAAAGCGTG	d__Bacteria; p__Actinobacteriota; c__Actinobacteria; o__Corynebacteriales; f__Mycobacteriaceae; g__Mycobacterium
ASV0867	85d11396faaaba318ab6af1e87e54a69	GCGTTATCCGGAGTGACTGGGCGTAAAGAGTTGCGTAGGTGGTTTGTAAAGTGAATAGTGAAATCTGGTGGCTCAACCATACAGGCTATTATTCAAACTCACAAACTCGAGAGTGATAGAGGTAACTGGAATTTCTTGTGTAGGAGTGAAATCCGTAGATATAAGAAGGAACACCAATGGCGTAGGCAGGTTACTGGATCATTTCTGACACTGAGGCACGAAAGCGTG	d__Bacteria; p__Patescibacteria; c__Saccharimonadia; o__Saccharimonadales; f__Saccharimonadaceae; g__TM7a; s__uncultured_bacterium
ASV0868	bf76065a08feca01a18ea253b9558aaa	GCGTTAATCGGAATTACTGGGCGTAAAGCGCGCGTAGGTGGTTCGTTAAGTTGGATGTGAAATCCCCGGGCTCAACCTGGGAACTGCATTCAAAACTGTCGAGCTAGAGTATGGTAGAGGGTGGTGGAATTTCCTGTGTAGCGGTGAAATGCGTAGATATAGGAAGGAACATCAGTGGCGAAGGCGACCACCTGTACTGATACTGACACTGAGGTGCGAAAGCGTG	d__Bacteria; p__Proteobacteria; c__Gammaproteobacteria; o__Pseudomonadales; f__Pseudomonadaceae; g__Pseudomonas
ASV0869	c459558c99164c615c54b91410784989	GCGTTAATCGGAATTACTGGGCGTAAATCGCGCGTAGGTGGTTCGTTAAGTTGGATGTGAAAGCCCCGGGCTCAACCTGGGAACTGCATTCAAAACTGTCGAGCTAGAGTATGGTAGAGGGTGGTGGAATTTCCTGTGTAGCGGTGAAATGCGTAGATATAGGAAGGAACACCAGTGGCGAAGGCGACCACCTGGACTGATACTGACACTGAGGTGCGAAAGCGTG	d__Bacteria; p__Proteobacteria; c__Gammaproteobacteria; o__Pseudomonadales; f__Pseudomonadaceae; g__Pseudomonas
ASV0870	1ad5a4e4822b16e359b8c9f4a0d5f831	GCGTTGTTCGGAATTACTGGGCGTAAAGGGCTCGTAGGCGGCCAACTAAGTCACACGTGAAATCCCTCGGCTCAACCGAGGAACTGCGTGTGAGACTGGATGGCTTGAGTGTGGGAGAGGAATGCGGAATTCCAGGTGTAGCGGTGAAATGCGTAGATATCTGGAGGAACACCGGTGGCGAAGGCGGCATTCTGGACCACTACTGACGCTGAGGAGCGAAAGCCAG	d__Bacteria; p__Acidobacteriota; c__Vicinamibacteria; o__Vicinamibacterales; f__uncultured; g__uncultured
ASV0871	2ee63221a5379d1c6326dabe8ee505d7	GCGTTGTTCGGAATTATTGGGCGTAAAGGGCGTGTAGGCGGTTCGCTAAGTCATGTGTGAAATCCCTCGGCTTAACCGAGGAACGGCGCATGAAACTGGCAAGCTAGAGTACCAAAGAGGGGGGTGGAATTCCCGGTGTAGCGGTGAAATGCGTAGATATCGGGAGGAACACCGGTGGCGAAGGCGGCCCCCTGGTTGGATACTGACGCTGAGACGCGAAAGCGTG	d__Bacteria; p__Myxococcota; c__bacteriap25; o__bacteriap25; f__bacteriap25; g__bacteriap25
ASV0872	4866288f9d338bf4e3d5f9c51d598908	GCGTTGTCCGGAATTATTGGGCGTAAAGGGCTCGTAGGCGGTTTGTCGCGTCGGGAGTGAAAACACTGGGCTTAACTCAGTGCTTGCTTCCGATACGGGCAGACTAGAGGTATGCAGGGGAGAACGGAATTCCTGGTGTAGCGGTGAAATGCGCAGATATCAGGAGGAACACCGGTGGCGAAGGCGGTTCTCTGGGCATTACCTGACGCTGAGGAGCGAAAGTGTG	d__Bacteria; p__Actinobacteriota; c__Actinobacteria; o__Propionibacteriales; f__Nocardioidaceae; g__Nocardioides
ASV0873	7483fd7b9b709bf24f1f0f002cd2fad5	GCGTTAATCGGAATTACTGGGCGTAAAGCGTACGCAGGCGGCTTTGCAAGACAGGTGTGAAATCCCCGGGCCTAACCTGGGAACTGCATTTGTGACTGCATGGCTAGAGTCTGTCAGAGGGGGGTGGAATTCCACGTGTAGCAGTAAAATGCGTAGAGATGTGGAAGAACACCGATGGCGAAGGCAGCCCCCTGGGATGAGACTGACGCTCATGTACGAAAGCGTG	d__Bacteria; p__Proteobacteria; c__Gammaproteobacteria; o__Burkholderiales; f__Sutterellaceae; g__uncultured
ASV0874	9a384a46ea4f20edff536c3a3baf2c12	GCGTTATCCGGATTTACTGGGTGTAAAGGGAGCGTAGACGGTTTTGCAAGTCTGAAGTGAAAGCCCGGGGCTTAACCCCGGGACTGCTTTGGAAACTGTAGGACTAGAGTGCAGGAGAGGTAAGTGGAATTCCTAGTGTAGCGGTGAAATGCGTAGATATTAGGAGGAACACCAGTGGCGAAGGCGGCTTACTGGACTGTAACTGACGTTGAGGCTCGAAAGCGTG	d__Bacteria; p__Firmicutes; c__Clostridia; o__Lachnospirales; f__Lachnospiraceae; g__Lachnospiraceae_NK4A136_group
ASV0875	9f9e2d9a9203d66b8f748c74abfea042	GCGTTGTCCGGAATCATTGGGTGTAAAGGGTGTGTAGGTGGACCTGTAAGTCAGTGGTGAAAGCCCGCAGCTTAACTGCGGAACTGCCTTTGATACTGCAGGTCTTGAGTCCTGGAGAGGCTGCTAGAATTCGTGGTGTAGCGGTGAAATGCGTAGATATCACGAGGAATACCAGAGGCGTAGGCGGGTAGCCGGACAGGTACTGACACTGAGGCACGAAAGCGTG	d__Bacteria; p__Bacteroidota; c__Rhodothermia; o__Rhodothermales; f__Rhodothermaceae; g__uncultured; s__uncultured_Bacteroidetes
ASV0876	a68b5739c3ceb4f96f9c02a24300fae1	GCGTTGTCCGGATTTATTGGGCGTAAAGGGCTCGTAGGTGGTTGATCGCGTCGGAAGTGTAATCTTGGGGCTTAACCCTGAGCGTGCTTTCGATACGGGTTGACTTGAGGAAGGTAGGGGAGAATGGAATTCCTGGTGGAGCGGTGGAATGCGCAGATATCAGGAGGAACACCAGTGGCGAAGGCGGTTCTCTGGGCCTTTCCTGACGCTGAGGAGCGAAAGCGTG	d__Bacteria; p__Actinobacteriota; c__Actinobacteria; o__Propionibacteriales; f__Propionibacteriaceae; g__Cutibacterium
ASV0877	b9e97f21dd81b0b13dee904770d93bac	GCGTTGTCCGGAATTATTGGGCGTAAAGAGCTCGTAGGCGGTCTGTCGCGTCGGATGTGAAAGCCCGGGGCTTAACCCCGGGTCTGCATTCGATACGGGCAGACTAGAGTGTGGTAGGGGAGATCGGAATTCCTGGTGTAGCGGTGAAATGCGCAGATATCAGGAGGAACACCGGTGGCGAAGGCGGATCTCTGGGCCATTACTGACGCTGAGGAGCGAAAGCGTG	d__Bacteria; p__Actinobacteriota; c__Actinobacteria; o__Streptomycetales; f__Streptomycetaceae; g__Streptomyces
ASV0878	2172d99ce30ffe6c314108a23435bb1f	GCGTTAATCGGAATTACTGGGCGTAAAGCGTGCGCAGGCGGTTTTGTAAGACCGATGTGAAATCCCCGGGCTTAACCTGGGAACTGCATTGGTGACTGCAAGGCTTGAGTGTGTCAGAGGGAGGTGGAATTCCGCGTGTAGCAGTGAAATGCGTAGATATGCGGAGGAACACCGATGGCGAAGGCAGCCTCCTGGGATAACACTGACGCTCATGCACGAAAGCGTG	d__Bacteria; p__Proteobacteria; c__Gammaproteobacteria; o__Burkholderiales; f__Burkholderiaceae; g__Lautropia
ASV0879	2382598bac4e1668092b112cc3b8e59a	GCGTTGTTCGGAATTACTGGGCGTAAAGCGCGCGTAGGCGGCTTTGTAAGTTAGAGGTGAAAGCCCGGGGCTCAACTCCGGAACTGCCTTTAAGACTGCATCGCTAGAATCCAGGAGAGGTGAGTGGAATTCCGAGTGTAGAGGTGAAATTCGTAGATATTCGGAAGAACACCAGTGGCGAAGGCGGCTCACTGGACTGGTATTGACGCTGAGGTGCGAAAGCGTG	d__Bacteria; p__Proteobacteria; c__Alphaproteobacteria; o__Sphingomonadales; f__Sphingomonadaceae
ASV0880	328653f3ea316579376bd42bc73fa597	GCGTTGTTCGGATTCATTGGGCGTAAAGGGTGCGTAGGCGGCGCGGTAAGTCGGGTGTGAAATCTCGGGGCTTAACTCCGAAACTGCATTCGATACTGCCGTGCTTGAGGACTGGAGAGGAGACTGGAATTTACGGTGTAGCGGTGAAATGCGTAGATATCGTAAGGAAGACCAGTGGCGAAGGCGGGTCTCTGGACAGTTCCTGACGCTGAGGCACGAAGGCCAG	d__Bacteria; p__Verrucomicrobiota; c__Verrucomicrobiae; o__Chthoniobacterales; f__Chthoniobacteraceae; g__Candidatus_Udaeobacter; s__uncultured_Prosthecobacter
ASV0881	4e247bf65e1c962c0e85ad2e28eb88ff	GCGTTATCCGGATTTATTGGGTTTAAAGGGTGCGTAGGCGGCTATTTAAGTCAGGGGTGAAAGACGGTGGCTCAACCATCGCAGTGCCTTTGATACTGAATAGCTTGAATGAACCTGAGGTAGGCGGAATGTGACAAGTAGCGGTGAAATGCGTAGATATGTCACAGAACACCAATTGCGAAGGCAGCTTACTAAAGTTTAATTGACGCTGAGGCACGAAAGCGTG	d__Bacteria; p__Bacteroidota; c__Bacteroidia; o__Sphingobacteriales; f__Sphingobacteriaceae; g__Arcticibacter
ASV0882	5a45e14e75a8bfd305382caea3e1c15c	GCGTTAATCGGAACTACTGGGCGTAAAGCGCGCGTAGGTGGTTCGTTAAGTTGGATGTGAAAGCCCCGGGCTCAACCTGGGAACTGCATTCAAAACTGTCGAGCTAGAGTATGGTAGAGGGTGGTGGAATTTCCTGTGTAGCGGTGAAATGCGTAGATATAGGAAGGAACACCAGTGGCGAAGGCGACCACCTGGACTGATACTGACACTGAGGTGCGAAAGCGTG	d__Bacteria; p__Proteobacteria; c__Gammaproteobacteria; o__Pseudomonadales; f__Pseudomonadaceae; g__Pseudomonas
ASV0883	8adebee7467cf2fcaf3a05b88bf24281	GCGTTGTCCGGAATTATTGGGCGTAAAGCGCGCGCAGGCGGTCCTTTAAGTCTGATGTGAAAGCCCACGGCTCAACCGTGGAGGGTCATTGGAAACTGGGGGACTTGAGTGCAGAAGAGGAGAGCGGAATTCCACGTGTAGCGGTGAAATGCGTAGAGATGTGGAGGAACACCAGTGGCGAAGGCGGCTCTCTGGTCTGTAACTGACGCTGAGGCGCGAAAGCGTG	d__Bacteria; p__Firmicutes; c__Bacilli; o__Bacillales; f__Bacillaceae
ASV0884	909acfa5f969ff16f4f50e27505b019c	GCGTTAATCGGAATTACTGGGCGTAAAGCGCGCGTAGGTGGTTCGTTAAGTTGGATGTGAAATCCCCGGGCTCAACCTGGGAACTGCATCCAAAACTGGCGAGCTAGAGTATGGTAGAGGGTGGTGGAATTTCCTGTGTAGCGGTGAAATGCGTAGATATAGGAAGGAACACCAGTGGCGAAGGCGACCACCTGGACTGATACTGACACTAAGGTGCGAAAGCGTG	d__Bacteria; p__Proteobacteria; c__Gammaproteobacteria; o__Pseudomonadales; f__Pseudomonadaceae; g__Pseudomonas
ASV0885	bca183f5ff4bbcf7fc3bb3f08e2388ec	ACGTTATTCGGAATCACTGGGCTTAAAGCGCGTGTAGGCGGATGGCCGCGTCGGACGCTGAAAGCCCCCGGCTCAACCGGGGGACCGGCGGCGAAACGGGCCGTCTGGAGGGGCGTAGGGGGAGCTGGAACTCACGGTGGAGCGGTGAAATGCGTTGAGATCGTGAGGAACGCCCGCGGCGAAAGCGAGCTCCTGGACGCCTGCTGACGCTGAGACGCGAAAGCCAG	d__Bacteria; p__Planctomycetota; c__Planctomycetes; o__Isosphaerales; f__Isosphaeraceae; g__uncultured; s__uncultured_Planctomycetales
ASV0886	bcabd8c0d00c8e09c40729ac00d77625	GCGTTGTTCGGAATCACTGGGCGTAAAGCGCACGTAGGCGGATTGTTAAGTGAGGGGTGAAATCCCAGGGCTCAACCCTGGAACTGCCTCTCATACTGGCAATCTCGAGTTCGAGAGAGGTAAGTGGAATTCCGAGTGTAGAGGTGAAATTCGTAGATATTCGGAGGAACACCAGTGGCGAAGGCGGCTTACTGGATCGATACTGACGCTGAGGTGCGAAAGCGTG	d__Bacteria; p__Proteobacteria; c__Alphaproteobacteria; o__Rhizobiales; f__Rhizobiaceae; g__Rhizobiaceae; s__metagenome
ASV0887	da538e557e67b14baea0c64c7c343d4b	GCGTTATCCGGAATCATTGGGTTTAAAGGGTCCGTAGGCGGTCTTATAAGTCAGTGGTGAAATCTCCCCGCTCAACGGGGAAACAGCCATTGATACTGTAGGACTTGAATTATTAGGAAGTAACTAGAATATGTAGTGTAGCGGTGAAATGCTTAGAGATTACATGGAATACCAATTGCGAAGGCAGGTTACTACTAATGGATTGACGCTGATGGACGAAAGCGTG	d__Bacteria; p__Bacteroidota; c__Bacteroidia; o__Flavobacteriales; f__Flavobacteriaceae; g__Flavobacterium
ASV0888	141da6c44f0d7127966751965b3ae2d6	GCGTTATCCGGAATTATTGGGCGTAAAGAGCTCGTAGGCGGTTTGTCGCGTCTGCTGTGAAAGACCGGGGCTCAACTCCGGTTCTGCAGTGGGTACGGGCAGACTAGAGTGCAGTAGGGGAGACTGGAATTCCTGGTGTAGCGGTGAAATGCGCAGATATCAGGAGGAACACCGATGGCGAAGGCAGGTTTCTGGGCTGTAACTGACGCTGAGGAGCGAAAGCATG	d__Bacteria; p__Actinobacteriota; c__Actinobacteria; o__Micrococcales; f__Micrococcaceae; g__Paenarthrobacter
ASV0889	29ad59d16a2eac2e85fe6992180d8beb	GCGTTAATCGGAATTACTGGGCGTAAAGCGCACGCAGGCGGTCTGTCAAGTCGGATGTGAAATCCCCGGGCTCAACCTGGGAACTGCATTCGAAACTGGCAGGCTAGAGTCTTGTAGAGGGGGGTAGAATCCCAGGTGTAGCGGTGAAATGCGTAGAGATCTGGAGGAATACCGGTGGCGAAGGCGGCCCCCTGGACAAAGACTGACGCTCAGGTGCGAAAGCGTG	d__Bacteria; p__Proteobacteria; c__Gammaproteobacteria; o__Enterobacterales; f__Enterobacteriaceae
ASV0890	69c6abdcc8bd9cec19f89b81dd45c2a3	GCGTTGCTCGGAATTACTGGGCGTAAAGGGAGCGTAGGCGGACAGTTAAGTCAGAGGTGAAAGCCCAGGGCTCAACCTTGGAATTGCCTTTGATACTGATTGTCTTGAGTATGGGAGAGGTGTGCGGAACTCCGAGTGTAGAGGTGAAATTCGTAGATATTCGGAAGAACACCAGTGGCGAAGGCGGCACACTGGCCCATTACTGACGCTGAGGCTCGAAAGCGTG	d__Bacteria; p__Proteobacteria; c__Alphaproteobacteria; o__Caulobacterales; f__Caulobacteraceae; g__Caulobacter
ASV0891	aa5b20760851656b844b7a0435a237ed	GCGTTATCCGGATTTACTGGGCGTAAAGCGCGCGCAGGCGGCTTCGTTAGTCGGACGTGAAAGCTCCCGGCTTAACTGGGAGAGGTCGTTCGATACTGCGAGGCTTGAGGTTGGGAGAGGGGTGTGGAATTCCCCGTGTAGTGGTGGAATGCGTAGATATCGGGAGGAACACCTGTGGCTAAAGCGGCACCCTGGCCCACACCTGACGCTGAGGTGCGAAAGCGTG	d__Bacteria; p__Chloroflexi; c__Anaerolineae; o__SJA-15; f__SJA-15; g__SJA-15
ASV0892	bb24b3ab2e6a363b2240a347c4f057a1	GCGTTGTCCGGATTTATTGGGTTTAAAGGGTGCGTAGGCGGCCCTGTAAGTCAGCGGTGAAATCCCAGGGCTCAACCCTGGAACTGCCGTTGATACTGCAGGGCTTGAGTTCGGTTAAGGCGGGCGGAACTGGTGGTGTAGCGGTGAAATGCATAGATACCACCAAGAACCCCGATTGCGTAGGCAGCTCGCTGAGCCGAAACTGACGCTGAGGCACGAAAGCGTG	d__Bacteria; p__Bacteroidota; c__Bacteroidia; o__Cytophagales; f__Hymenobacteraceae; g__Pontibacter; s__Pontibacter_populi
ASV0893	d545b87fcb66200a89029b09542a4377	GCGTTAATCGGAATTACTGGGCGTAAAGCGCGCGTAGGTGGTTCGTTAAGTTGGATGTGAAATCCCCGGGCTCAACCTGGGAACTGCATTCAAAACTAACGAGCTAGAGTATGGTAGAGGGTGGTGGAATTTCCTGTGTAGCGGTGAAATGCGTAGATATAGGAAGGAACACCAGTGGCGAAGGCGACCACCTGGACTGATACTGACACTGAGGTGCGAAAGCGTG	d__Bacteria; p__Proteobacteria; c__Gammaproteobacteria; o__Pseudomonadales; f__Pseudomonadaceae; g__Pseudomonas
ASV0894	e727206f7ea7b5f0f556f9421b3eab89	GCGTTGTCCGGAATTATTAGGCGTAAAGAGCTCGTAGGCGGTTTGTCGCGTCTGGTGTGAAAACTCAAGGCTCAACCTTGAGCTTGCATCGGGTACGGGCAGACTAGAGTGCGGTAGGGGTGACTGGAAATCCTGGTGTAGCGGTGGAATGCGCAGATATCAGGAGGAACACCGATGGCGAAGGCAGGTCACTGGGCCGCAACTGACGCTGAGGAGCGAAAGCATG	d__Bacteria; p__Actinobacteriota; c__Actinobacteria; o__Micrococcales
ASV0895	0a3fe285e0d72d74e75501f0c9edd1a6	GCGTTAATCGGAATTACTGGGCGTAAAGCGCACGCAGGCGGTCTGTCAAGTCGGATGTGAAATCCCCGGGCTCAACCTGGGAACTGCATTTGAAACTGGCAAGCTTGAGTCTTGTAGAGGGGGGTAGAATTCCAGGTGTAGCGGTGAAATGCGTAGAGATCTGGAGGAATACCGGTGGCGAAGGCGGCCCCCTGGACAAAGACTGACGCTCAGGTGCGAAAGCGTG	d__Bacteria; p__Proteobacteria; c__Gammaproteobacteria; o__Enterobacterales; f__Enterobacteriaceae
ASV0896	1869f671770b02fabfa7618c3ea71a07	GCGTTGTTCGGATTCATTGGGCGTAAAGGGTGCGTAGGCGGCGCGGTAAGTCGGGTGTGAAATCTCGGAGCTTAACTCCGAAACTGCATTCGATACTGCCGTGCTTGAGGACTGGAGAGGAGACTGGAATTTACGGTGTAGCAGTGAAATGCGTAGATATCGTAAGGAAGACCAGTGGCGAAGGCGGGTCTCTGGACAGTTCCTGACACTGAGGCACGAAGGCCAG	d__Bacteria; p__Verrucomicrobiota; c__Verrucomicrobiae; o__Chthoniobacterales; f__Chthoniobacteraceae; g__Candidatus_Udaeobacter
ASV0897	688d432ff66cc083c8384a19ef0a871c	GCGTTAATCGGAATTACTGGGCGTAAAGCGCGCGTAGGTGGTTCGTTAAGTTGGATGTGAAATCCCCGGGCTCAACCTGGGAACTGCATCCAAAACTGGCGAGCTAGAGTATGGTAGAGGGAGGTGGAATTTCCTGTGTAGCGGTGAAATGCGTAGATATAGGAAGGAACACCAGTGGCGAAGGCGACCACCTGGACTGATACTGACACTGAGGTGCGAAAGCGTG	d__Bacteria; p__Proteobacteria; c__Gammaproteobacteria; o__Pseudomonadales; f__Pseudomonadaceae; g__Pseudomonas
ASV0898	75fe920fc032fd48e21868a3b06dcc8c	GCGTTGTTCGGAATTACTGGGCGTAAAGCGCACGTAGGCGGATATTTAAGTCAGGGGTGAAATCCCGCAGCTCAACTGCGGAACTGCCTTTGACACTGGGTATCTTGAGTATGGAAGAGGTAAGTGGAATTCCGAGTGTAGAGGTGAAATTCGTAGATATTCGGAGGAACACCAGTGGCGAAGGCGGCTTACTGGTCCATTACTGACGCTGAGGTGCGAAAGCGTG	d__Bacteria; p__Proteobacteria; c__Alphaproteobacteria; o__Rhizobiales; f__Rhizobiaceae; g__Allorhizobium-Neorhizobium-Pararhizobium-Rhizobium
ASV0899	8d01f314ae8d45c9d1d7860e3714d05b	GCGTTAATCGGAATAACTGGGCGTAAAGGGCACGCAGGCGGTTATTTAAGTGAGGTGTGAAAGCCCCGGGCTTAACCTGGGAATTGCATTTCAGACTGGGTAACTAGAGTACTTTAGGGAGGGGTAGAATTCCACGTGTAGCGGTGAAATGCGTAGAGATGTGGAGGAATACCGAAGGCGAAGGCAGCCCCTTGGGAATGTACTGACGCTCATGTGCGAAAGCGTG	d__Bacteria; p__Proteobacteria; c__Gammaproteobacteria; o__Pasteurellales; f__Pasteurellaceae; g__Haemophilus
ASV0900	e67d75432f121d0b70603e4b34c961b8	GCGTTATCCGGAATTATTGGGCGTAAAGCGCGCGCAGGCGGTTTCTTAAGTCTGATGTGAAAGCCCACGGCTCAACCGTGGAGGGTCATTGGAAACTGGGAAACTTGAGTGCAGAAGAGGAAAGCGGAATTCCACGTGTAGCGGTGAAATGCGTAGAGATGTGGAGGAACACCAGTGGCGAAGGCGGCTTTCTGGTCTGTAACTGACGCTGAGGCGCGAAAGCGTG	d__Bacteria; p__Firmicutes; c__Bacilli; o__Bacillales; f__Bacillaceae; g__Bacillus; s__Bacillus_funiculus
ASV0901	05ba467bacb2518b612eb838fa39b06c	GCGTTAATCGGAATTACTGGGCGTAAAGCGTGCGCAGGCGGCTATGCAAGACAGATGTGAAATCCCCGGGCTCAACCTGGGAACTGCATTTGTGACTGCATGGCTAGAGTACGGTAGAGGGGGATGGAATTCCGCGTGTAGCAGTGAAATGCGTAGATATGCGGAGGAACACCGATGGCGAAGGCAATCCCCTGGACCTGTACTGACGCTCATGCACGAAAGCGTG	d__Bacteria; p__Proteobacteria; c__Gammaproteobacteria; o__Burkholderiales; f__Comamonadaceae; g__Rhizobacter
ASV0902	20bb5c91b3aae8c7f0074fe204dc510e	GCGTTGTTCGGAATCACTGGGCGTAAAGGGCGCGTAGGCGGCTTGATAAGTCGGGGGTGAAAGCCTGTGGCTCAACCACAGAATTGCCTTCGATACTGTCTGGCTTGAGACCGGAAGAGGTAAGTGGAACTGCGAGTGTAGAGGTGAAATTCGTAGATATTCGCAAGAACACCAGTGGCGAAGGCGGCTTACTGGTCCGGTTCTGACGCTGAGGCGCGAAAGCGTG	d__Bacteria; p__Proteobacteria; c__Alphaproteobacteria; o__Rhizobiales; f__Beijerinckiaceae; g__Microvirga
ASV0903	8bd4054d00aab839aa804ffc5e9608c5	GCGTTAATCGGAATTACTGGGCGTAAAGCGCGCGTAGGTGGTTTGTTAAGTTGGATGTGAAAGCCCCGGGCTCAACCTGGGAACTGCATCCAAAACTGGCAAGCTAGAGTACGGTAGAGGGTGGTGGAATTTCCTGTGTAGCGGTGAAATGCGTAGATATAGGAAGGAACACCAGTGGCGAAGGCGACCACCTGGACTGATACTGACACTGAGGTGCGAAATCGTG	d__Bacteria; p__Proteobacteria; c__Gammaproteobacteria; o__Pseudomonadales; f__Pseudomonadaceae; g__Pseudomonas
ASV0904	ac024fcf8c5dc08bbb8fc2c52c9231a4	GCGTTATCCGGAATTATTGGGCGTAAAGAGCTCGTAGGCGGTTTGTCGCGTCTGCTGTGAAAGACCGGGGCTCAACTCCGGTTCTGCAGTGGGTACGGGCAGACTAGAGTGCAGTAGGAGAGACTGGAATTCCTGGTGTAGCGGTGAAATGCGCAGATATCAGGAGGAACACCGATGGCGAAGGCAGGTCTCTGGGCTGTAACTGACGCTGAGGAGCGAAAGCATG	d__Bacteria; p__Actinobacteriota; c__Actinobacteria; o__Micrococcales; f__Micrococcaceae; g__Paenarthrobacter
ASV0905	b583d1ce6c1e102ac771788f59395013	GCGTTGTTCGGATTTACTGGGCGTAAAGCGCACGTAGGCGGTTTGTTAAGTCAGAGGTGAAATCCCGGAGCTCAACTCCGGAACTGCCTTTGATACTGGCAAGCTAGAGTCCGGAAGAGGTAAGTGGAACTCCTAGTGTAGAGGTGGAATTCGTAGATATTAGGAAGAACACCAGTGGCGAAGGCGGCTTACTGGTCCGGAACTGACGCTGAGGTGCGAAAGCGTG	d__Bacteria; p__Proteobacteria; c__Alphaproteobacteria; o__Rhizobiales; f__Devosiaceae; g__Devosia
ASV0906	e2e0544f16bdad61055d2cc42486fabe	GCGTTACTCGGAATTACTGGGCGTAAAGCGTGCGTAGGTGGTCGTTTAAGTCCGTTGTGAAAGCCCTGGGCTCAACCTGGGAACTGCAGTGGATACTGGGCGACTAGAGTGTGGTAGAGGGTAGCGGAATTCCTGGTGTAGCAGTGAAATGCGTAGAGATCAGGAGGAACATCCATGGCGAAGGCAGCTACCTGGACCAACACTGACACTGAGGCACGAAAGCGTG	d__Bacteria; p__Proteobacteria; c__Gammaproteobacteria; o__Xanthomonadales; f__Xanthomonadaceae; g__Stenotrophomonas
ASV0907	171c3a1cfb49a22be13875c0df418887	GCGTTGTCCGGAATTATTGGGCGTAAAGCGCGCGCAGGCGGCTAATTAAGTTCGGTGTTTAATCCTGGGGCTCAACCCCGGGTCGCACTGGAAACTGGTTGGCTTGAGTGCAGAAGAGGAAAGTGGAATTCCACGTGTAGCGGTGAAATGCGTAGAGATGTGGAGGAACACCAGTGGCGAAGGCGACTTTCTGGGCTGTAACTGACGCTGAGGCGCGAAAGCGTG	d__Bacteria; p__Firmicutes; c__Bacilli; o__Paenibacillales; f__Paenibacillaceae; g__Paenibacillus; s__Paenibacillus_harenae
ASV0908	493058ad6a9c9ca43f183b26df1c987e	GCGTTATCCGGATTTATTGGGTTTAAAGGGTGCGTAGGCGGCTTATTAAGTCAGGGGTGAAAGACGGTGGCTCAACCATCGCAGTGCCTTTGATACTGATGAGCTTGAATGTACTTGAGGTAGGCGGAATGTGACAAGTAGCGGTGAAATGCATAGATATGTCACAGAACACCGATTGCGAAGGCAGCTTACCAAGGTATGATTGACGCTGAGGCACGAAAGCGTG	d__Bacteria; p__Bacteroidota; c__Bacteroidia; o__Sphingobacteriales; f__Sphingobacteriaceae; g__Pedobacter; s__uncultured_Olivibacter
ASV0909	bbe0bd682631124608123ada7febb475	GCGTTGTTCGGAATTACTGGGCGTAAAGCGTACGTAGGCGGCTTTGTAAGTTAGAGGTGAAAGCCCGGGGCTCAACTCCGGAATTGCCTTTAAGACTGCATCGCTTGAATCATGGAGAGGTGAGTGGAATTCCGAGTGTAGAGGTGAAATTCGTAGATATTCGGAAGAACACCAGTGGCGAAGGCGACTCACTGGACATGTATTGACGCTGAGGTACGAAAGCGTG	d__Bacteria; p__Proteobacteria; c__Alphaproteobacteria; o__Sphingomonadales; f__Sphingomonadaceae; g__Sphingomonas
ASV0910	f88779cc719b7022d3c6f0a59897b978	GCGTTATCCGGAATTATTGGGCGTAAAGCGCGCGTAGGCGGTTTCTTAAGTCTGATGTGAAAGCCCACGGCTCAACCGTGGAGGGTCATTGGAAACTGGGAAACTTGAGTGCAGAAGAGGAAAGTGGAATTCCATGTGTAGCGGTGAAATGCGCAGAGATATGGAGGAACACCAGTGGCGAAGGCGACTTTCTGGTCTGTAACTGACGCTGATGTGCGAAAGCGTG	d__Bacteria; p__Firmicutes; c__Bacilli; o__Staphylococcales; f__Staphylococcaceae; g__Staphylococcus
ASV0911	08e58409c3adc446cafaa167382fb5e4	GCGTTATCCGGATTCACTGGGTTTAAAGGGTGCGTAGGCGGATTATTAAGTCCGTGGTGAAATCTCCAAGCTTAACTTGGAAACTGCCATGGATACTATTAGTCTTGAATGTTGTGGAGGTTAGCGGAATATGTCATGTAGCGGTGAAATGCATAGATATGACATAGAACACCAATTGCGAAGGCAGCTGGCTACACAAATATTGACGCTGAGGCACGAAAGCGTG	d__Bacteria; p__Bacteroidota; c__Bacteroidia; o__Chitinophagales; f__Chitinophagaceae; g__Chitinophaga
ASV0912	2d1ef3787ec349bbe695ce0d9c1ab9ae	GCGTTGCTCGGAATTACTGGGCGTAAAGCGCACGTAGGCGGCTTATTAAGTCGGGGGTGAAATCCTGGAGCTCAACTCCAGAACTGCCTTCGATACTGATGAGCTTGAGTTCGGGAGAGGTGAGTGGAACTGCGAGTGTAGAGGTGAAATTCGTAGATATTCGCAAGAACACCAGTGGCGAAGGCGGCTCACTGGCCCGATACTGACGCTGAGGTGCGAAAGCGTG	d__Bacteria; p__Proteobacteria; c__Alphaproteobacteria; o__Rhizobiales; f__Xanthobacteraceae; g__Pseudolabrys
ASV0913	66cc156714d1f89c5dd5a33499e47b51	GCGTTGTCCGGATTTATTGGGCGTAAAGCGCGCGCAGGCGGTCTTTTAAGTCTGATGTGAAAGCCCCCGGCTTAACCGGGGAGGGTCATTGGAAACTGGAAGACTGGAGTGCAGAAGAGGAGAGTGGAATTCCACGTGTAGCGGTGAAATGCGTAGATATGTGGAGGAACACCAGTGGCGAAGGCGACTCTCTGGTCTGTAACTGACGCTGAGGCGCGAAAGCGTG	d__Bacteria; p__Firmicutes; c__Bacilli; o__Lactobacillales; f__Listeriaceae; g__Listeria
ASV0914	aecfba4b9542f73fca1aff7ae48b311c	GCGTTGTCCGGAATTATTGGGCGTAAAGGGCTCGTAGGCGGTTTGTCGCGTCGGGAGTGAAAACTCAGGGCTTAACCCTGAGCCTGCTTCCGATACGGGCAGACTAGAGGTATGCAGGGGAGAACGGAATTCCTGGTGTAGCGGTGAAATGCGCAGATATCAGGAGGAACACCGGTGGCGAAGGCGGTTCTCTGGGCATTACCTGACGCTGAGGAGCGAAAGTGTG	d__Bacteria; p__Actinobacteriota; c__Actinobacteria; o__Propionibacteriales; f__Nocardioidaceae
ASV0915	b17b743023c058cad16d60fc33a36966	GCGTTAATCGGAATTACTGGGCGTAAAGCGTGCGCAGGCGGCTTCCTAAGTCAGATGTGAAATCCCCGGGCTTAACCTGGGAACTGCGTTTGAAACTGGGAGGCTAGAGTGCGGCAGAGGGGGGTGGAATTCCACGTGTAGCAGTGAAATGCGTAGATATGTGGAGGAACACCGATGGCGAAGGCAGCCCCCTGGGCCAGCACTGACGCTCATGCACGGAAGCGTG	d__Bacteria; p__Proteobacteria; c__Gammaproteobacteria; o__Burkholderiales; f__TRA3-20; g__TRA3-20
ASV0916	bc8086453244d9c22044ee9c97dc4127	GCGTTATCCGAATTCACTGGGCGTAAAGCGCGTGCAGGCGGTCTGGTAAGTTGGATGTGAAATCTCCTGGCTCAACTGGGAGAGGCCGTTCAATACTGTCAGACTAGAGGGCGACAGAGGGAGGTAGAATTCCCGGTGTAGTGGTGAAATGCGTAGATATCGGTAGGAATACCAGAGGCGAAGGCGACCTTCTGGGTCGCACCTGACGCTCAGACGCGAAAGCTAG	d__Bacteria; p__Chloroflexi; c__Anaerolineae; o__Anaerolineales; f__Anaerolineaceae; g__uncultured; s__uncultured_Anaerolineaceae
ASV0917	c71adbd6ece2371c9825d2589d3f9d96	GCGTTAATCGGAATTACTGGGCGTAAAGCGCGCGTAGGTGGCCATTTAAGTCAAATGTGAAATCCCCGAGCTTAACTTGGGAATTGCATTCGATACTGGATGGCTAGAGTATAGGAGAGGAAGGTAGAATTCCAGGTGTAGCGGTGAAATGCGTAGAGATCTGGAGGAATACCGATGGCGAAGGCAGCCTTCTGGCCTAATACTGACACTGAGGTGCGAAAGCATG	d__Bacteria; p__Proteobacteria; c__Gammaproteobacteria; o__Pseudomonadales; f__Moraxellaceae; g__Acinetobacter
ASV0918	170b60a266876580e25979bfb95ee81b	GCGTTAATCGGAATTACTGGGCGTAAAGCGCGCGTAGGTGGTTCGTTAAGTTGGATGTGAAATCCCCGGGCTCAACCTGGGAACTGCATTCAAAACTGTCGAGCTAGAGTATGGTAGAGGGTGGTGGAATTTCCTGTGTAGCGGTGAAATGCGTAGATATAGAAAGGAACACCAGTGGCGAAGGCGACCACCTGGACTGATACTGACACTGAGGTGCGAAAGCGTG	d__Bacteria; p__Proteobacteria; c__Gammaproteobacteria; o__Pseudomonadales; f__Pseudomonadaceae; g__Pseudomonas
ASV0919	45ffbce4c9f561fda0e51a11c6802753	GCGTTAATCGGAATTACTGGGCGTAAAGCGTGCGCAGGCGGTTTTGTAAGACAGGCGTGAAATCCCCGGGCTCAACCTGGGAACTGCATTCGAAACTGGCAGGCTAGAGTCTTGTAGAGGGGGGTAGAATTCCAGGTGTAGCGGTGAAATGCGTAGATATAGGAAGGAACACCAGTGGCGAAGGCGACCACCTGGACTGATACTGACACTGAGGTGCGAAAGCGTG	d__Bacteria; p__Proteobacteria; c__Gammaproteobacteria; o__Pseudomonadales; f__Pseudomonadaceae; g__Pseudomonas
ASV0920	5790e678e57554b8dca3e53c7e41f613	GCGTTGTTCGGAATTACTGGGCGTAAAGCGTACGTAGGCGGCTTTGTAAGTTAGAGGTGAAAGCCCAGAGCTCAACTCTGGAATTGCCTTTAAGACTGCATCGCTCGAATCGTGGAGAGGTTAGTGGAATTCCGAGTGTAGAGGTGAAATTCGTAGATATTCGGAAGAACACCAGTGGCGAAGGCGACTAACTGGACACGTATTGACGCTGAGGTACGAAAGCGTG	d__Bacteria; p__Proteobacteria; c__Alphaproteobacteria; o__Sphingomonadales; f__Sphingomonadaceae; g__Sphingomonas; s__uncultured_soil
ASV0921	aabc634a8094d38e66ac3ba34f21f587	GCGTTGCTCGGAATTACTGGGCGTAAAGGGAGCGTAGGCGGATAGTTTAGTCAGAGGTGAAAGCCCAGGGCTCAACCTTGGAATTGCCTTTGATACTGGCTATCTTGAGTATGGGAGAGGTATGTGGAACTCCGAGTGTAGAGGTGAAATTCGTAGATATTCGGAAGAACACCAGTGGCGAAGGCGACATACTGGCCCATTACTGACGCTGAGGCTCGAAAGCGTG	d__Bacteria; p__Proteobacteria; c__Alphaproteobacteria; o__Caulobacterales; f__Caulobacteraceae; g__Caulobacter
ASV0922	d4242f395accb0541f17df15e915316d	GCGTTGTCCGGAATTATTGGGCGTAAAGCGCGCGCAGGCGGTCAATTAAGTCTGGTGTTTAACCTCGGGGCTCAACCCCGAGTCGCACTGGAAACTGGTTGACTTGAGTGCAGAAGAGGAAAGTGGAATTCCACGTGTAGCGGTGAAATGCGTAGAGATGTGGAGGAACACCAGTGGCGAAGGCGACTTTCTGGGCTGTAACTGACGCTGAGGCGCGAAAGCGTG	d__Bacteria; p__Firmicutes; c__Bacilli; o__Paenibacillales; f__Paenibacillaceae; g__Paenibacillus; s__Paenibacillus_nanensis
ASV0923	0b335f245cbfd0f6ba3ce17c996d1761	GCGTTGTCCGGAATTACTGGGCGTAAAGAGCACGTAGGCGGCTATATAAGTCAGATGTAAAAAACCTGGGCTTAACCGAGGGGATGCAACTGAAACTATATAGCTTGAGTCAAGGAGAGGAGAGCGGAATTCCTGGTGTAGCGGTGAAATGCGTAGAGATCAGGAAGAATACCAGTGGCGAAAGCGGCTCTCTGGACTTGAACTGACGCTGAGGTGCGAAAGCGTG	d__Bacteria; p__Firmicutes; c__Thermoanaerobacteria; o__Thermoanaerobacterales; f__Family_III; g__Thermoanaerobacterium
ASV0924	32a9316e6da0506f4bd98120acc6551f	GCGTTAATCGGAATTACTGGGCGTAAAGCGCGCGTAGGTGGTTCGTTAAGTTGGATGTGAAATCGCCGGGCTCAACCTGGGAACTGCATTCAAAACTGACGAGCTAGAGTATGGTAGAGGGTGGTGGAATTTCCTGTGTAGCGGTGAAATGCGTAGATATAGGAAGGAACACCAGTGGCGAAGGCGACCACCTGGACTGATACTGACACTGAGGTGCGAAAGCGTG	d__Bacteria; p__Proteobacteria; c__Gammaproteobacteria; o__Pseudomonadales; f__Pseudomonadaceae; g__Pseudomonas
ASV0925	3c102842295ec618776ad6b92d41c76f	GCGTTATCCGGATTCACTGGGTTTAAAGGGTGCGTAGGCGGATAGGTAAGTCAGTGGTGAAATCTCCGAGCTTAACTCGGAAACTGCCGTTGATACTATTTATCTTGAATATTGTGGAGGTAAGCGGAATATGTCATGTAGCGGTGAAATGCTTAGATATGACATAGAACACCAATTGCGAAGGCAGCTTACTACACAATTATTGACGCTGAGGCACGAAAGCGTG	d__Bacteria; p__Bacteroidota; c__Bacteroidia; o__Chitinophagales; f__Chitinophagaceae; g__uncultured
ASV0926	57da5d8e110ec7d9c5468bc9f146c0dd	GCGTTATTCGGAATTATTGGGCGTAAAGGGCGTGTAGGCGGCCAGACAAGTCAGATGTGAAAGCCCGGGGCTCAACCCCGGAAGTGCATTTGAAACTGTTTGGCTTGAGTGCGGGAGAGGAAAGCGGAATTCCCAGTGTAGAGGTGAAATTCGTAGATATTGGGAGGAACACCGGTGGCGAAGGCGGCTTTCTGGACCGACACTGACGCTGAGGCGCGAAAGCGTG	d__Bacteria; p__Desulfobacterota; c__Desulfobaccia; o__Desulfobaccales; f__Desulfobaccaceae; g__Desulfobacca
ASV0927	7012de6af83c756b3f198944524357a1	GCGTTAATCGGAATTACTGGGCGTAAAGCGCGCGTAGGTGGTTCGTTAAGTTGGATGTGAAATCCCCGGGCTCAACCTGGGAACTGCATTCAAAACTGACGAGCTAGAGTATGGTAGAGGGTGGTGGAATTTCCTGTGTAGCGGTGAAATGCGTAGATATAGGAAGGAACACCAGTGGCAAAGGCGACCACCTGGACTGATACTGACACTGAGGTGCGAAAGCGTG	d__Bacteria; p__Proteobacteria; c__Gammaproteobacteria; o__Pseudomonadales; f__Pseudomonadaceae; g__Pseudomonas
ASV0928	7294180e8d7960acfb130f8b97c479f5	GCGTTATCCGGATTTATTGGGTTTAAAGGGTGCGTAGGCGGCTTATTAAGTCAGGGGTGAAAGACGGTGGCTCAACCATCGCAGTGCCTTTGATACTGATGAGCTTGAATACACTAGAGGTAGGCGGGATGTGACAAGTAGCGGTGAAATGCATAGATATGTCACAGAACACCGATTGCGAAGGCAGCTTACTATGGTGTGATTGACGCTGAGGCACGAAAGCGTG	d__Bacteria; p__Bacteroidota; c__Bacteroidia; o__Sphingobacteriales; f__Sphingobacteriaceae; g__Pedobacter
ASV0929	868fb11c1d995aace96f7dcbdf4dc0f2	GCGTTATCCGGAATTATTGGGCGTAAAGAGCTCGTAGGCGGTTTGTCGCGTCTGCTGTGAAAGACCGGGGCTCAACTCCGGTTCTGCAGTGGGTACGGGCAGACTAGAGTGCAGTAGGGGAGACTGGAATTCCTGGTGTAGCGGTGAAATGCGCAGATATCAGGAGGAACACCGATGGCGAAGGCAGGTCTCTGGGCTGTAACTGACGCTGAGGAACGAAAGCATG	d__Bacteria; p__Actinobacteriota; c__Actinobacteria; o__Micrococcales; f__Micrococcaceae; g__Paenarthrobacter
ASV0930	94f03a96bb824cef36e438cb12a22df0	GCGTTGTCCGGAATTACTGGGCGTAAAGAGCTCGTAGGTGGTTTGTCGCGTCGTGTGTGAAATTCCGGGGCTTAACTTCGGGGTTGCATACGATACGGGCATAACTTGAGTGCTGTAGGGGAGACTGGAATTCCTGGTGTAGCGGTGAAATGCGCAGATATCAGGAGGAACACCGATGGCGAAGGCAGGTCTCTGGGCAGTAACTGACGCTGAGGAGCGAAAGCATG	d__Bacteria; p__Actinobacteriota; c__Actinobacteria; o__Corynebacteriales; f__Corynebacteriaceae; g__Corynebacterium
ASV0931	ca340b6f86195a03e16f06ef7fab247b	GCGTTATCCGGAATTATTGGGCGTAAAGAGCTCGTAGGCGGTTTGTCGCGTCTGCCGTGAAAGTCCGGGGCTCAACTCCGGATCTGCGGTGGGTACGGGCAGACTAGAGTGATGTAGGGGAGACTGGAATTCCTGGTGTAGCGGTGAAATGCGCAGATATCAGGAGGAACACCGATGGCGAAGGCAGGTCTCTGGGCATTAACTGACGCTGAGGAGCGAAAGCATA	d__Bacteria; p__Actinobacteriota; c__Actinobacteria; o__Micrococcales; f__Micrococcaceae
ASV0932	e0ba4d3d209b357554fefb163670a329	GCGTTGTTCGGAATTACTGGGCGTAAAGCGCACGTAGGCGGCTTTGTAAGTTAGAGGTGAAAGCCCGGGGCTCAACTCCGGAACTGCCTTTAAAACTGCATCGCTTGAATCCAGGAGAGGTGAGTGGAATTCCGAGTGTAGAGGTGAAATTCGTAGATATTCGGAAGAACACCAGTGGCGAAGGCGGCTCACTGGACTGGTATTGACGCTGAGGTGCGAAAGCGTG	d__Bacteria; p__Proteobacteria; c__Alphaproteobacteria; o__Sphingomonadales; f__Sphingomonadaceae
ASV0933	1bafb5fab6d02fb85384c966ccbf50cc	GCGTTGTCCGGAATTATTGGGCGTAAAGCGCGCACAGGCGGCCTTTTAAGTCTGATGTGAAAGCCCCCGGCTCAACCGGGGAGGGTCATTGGAAACTGGAAGGCTTGAGTGCAGAAGAGAAGAGCGGAATTCCACGTGTAGCGGTGAAATGCGTAGAGATGTGGAGGAACACCAGTGGCGAAGGCGGCTCTTTGGTCTGTAACTGACGCTGAGGCGCGAAAGCGTG	d__Bacteria; p__Firmicutes; c__Bacilli; o__Bacillales; f__Planococcaceae; g__Domibacillus
ASV0934	30d2ee445953ba9462da20ff0ad7425c	GCGTTATCCGGAATTATTGGGCTTAAAGGGCATCTAGGCGGCAGAACAAGTTGAAGGTGAAAAGCTGTGGCTCAACCATAGTCTTGCCTACAAAACTGTAATGCTAGAGTACTGGAAAGGTGGGTGGAACTACACGAGTAGAGGTGAAATTCGTAGATATGTGTAGGAATGCCGATGATGAAGATAACCTACTAGACAGAAACTGACGCTGAAGTGCGAAAGCTAG	d__Bacteria; p__Fusobacteriota; c__Fusobacteriia; o__Fusobacteriales; f__Leptotrichiaceae; g__Oceanivirga
ASV0935	a7af430b3835654ef1b43e7da1fbbcab	GCGTTGTTCGGATTTACTGGGCGTAAAGCGCACGTAGGCGGATTGGTCAGTTAGAGGTGAAATCCCGAAGCTCAACTTCGGAACTGCCTTTAATACTGCCAGTCTAGAGTCCGGAAGAGGTGAGTGGAACTCCTAGTGTAGAGGTGGAATTCGTAGATATTAGGAAGAACACCAGTGGCGAAGGCGGCTCACTGGTCCGGTACTGACGCTGAGGTGCGAAAGCGTG	d__Bacteria; p__Proteobacteria; c__Alphaproteobacteria; o__Rhizobiales; f__Devosiaceae; g__Devosia; s__Devosia_neptuniae
ASV0936	b34ab6e078497158cc394c85c76fa8a2	GCGTTAATCGGAATTACTGGGCGTAAAGCGCGCGTAGGTGGTTTGTTAAGTTGGATGTGAAAGCCCCGGGCTCAACCTGGGAACTGCATTCGAAACTGGCAAGCTAGAGTATGGCAGAGGGTGGTGGAATTTCCTGTGTAGCGGTGAAATGCGTAGATATAGGAAGGAACACCAGTGGCGAAGGCGACCACCTGGGCTAATACTGACACTGAGGTGCGAAAGCGTG	d__Bacteria; p__Proteobacteria; c__Gammaproteobacteria; o__Pseudomonadales; f__Pseudomonadaceae
ASV0937	cfddf2f6172c587bef215119dc073ce7	GCGTTGCTCGGAATCACTGGGCGTAAAGCGCACGTAGGCGGCTTTCTAAGTCAGGGGTGAAATCCTGGAGCTCAACTCCAGAACTGCCTTTGATACTGGAAAGCTTGAGTTCGGGAGAGGTGAGTGGAACTGCGAGTGTAGAGGTGAAATTCGTAGATATTCGCAAGAACACCAGTGGCGAAGGCGGCTCACTGGCCCGATACTGACGCTGAGGTGCGAAAGCGTG	d__Bacteria; p__Proteobacteria; c__Alphaproteobacteria; o__Rhizobiales; f__Xanthobacteraceae; g__Pseudorhodoplanes
ASV0938	d0bfbedc5315953e20f42cba54cdadab	GCGTTATCCGGATTCACTGGGTTTAAAGGGTGCGTAGGCGGATGTGTAAGTCTGTGGTGAAATCTCTGAGCTTAACTCAGAAACTGCCGTGGATACTATATGTCTTGAATGTTGTGGAGGTTAGCGGAATATGTCATGTAGCGGTGAAATGCTTAGATATGACATAGAACACCGATTGCGAAGGCAGCTGGCTACACAACTATTGACGCTGAGGCACGAAAGCGTG	d__Bacteria; p__Bacteroidota; c__Bacteroidia; o__Chitinophagales; f__Chitinophagaceae; g__Chitinophaga; s__Chitinophaga_terrae
ASV0939	d9d3d25714a7f7d6b7b0e2ffe4c3cd14	GCGTTAATCGGAATTACTGGGCGTAAAGCGCGCGTAGGTGGTTTGTTAAGTTGGATGTGAAAGCCCCGGGCTCAACCTGGGAACTGCATCCAAAACTGGCAAGCTAGAGTACGGTAGAGGGTGGTGGAATTTCCTGTGTAGCGGTGAAATGCGTAGAGATCGGGAGGAACATCCATGGCGAAGGCAGCTACCTGGACCAACACTGACACTTAGGCACGAAAGCGTG	d__Bacteria; p__Proteobacteria; c__Gammaproteobacteria; o__Pseudomonadales; f__Pseudomonadaceae; g__Pseudomonas
ASV0940	ddc73ad628b6a3bb7d3e1e30a2d95c6b	GCGTTGTCCGGAGTTACTGGGCGTAAAGCGTGCGCAGGCGGCTCATTGCGCCCGGCGTGAAAGCCCCCGGCTCAACCGGGGAGAGTCGTCGGGGACGGGTGAGCTTGAGGGTATCAGGGGTTGGTGGAATTCCCGGTGTAGTGGTGAAATGCGTAGAGATCGGGAGGAACACCCGTGGCGAAGGCGGCCAACTGGGATACACCTGACGCTGAGGCACGAAGGCGTG	d__Bacteria; p__Chloroflexi; c__Chloroflexia; o__Thermomicrobiales; f__JG30-KF-CM45; g__JG30-KF-CM45; s__uncultured_bacterium
ASV0941	34654944d0feca870666633fefcb8dff	GCGTTAATCGGAATTACTGGGCGTAAAGCGCGCGTAGGTGGTTCGTTAAGTTGGATGTGAAATCCCCGGGCTCAACCTGGGAACTGCATTCAAAACTGACGAGCTAGAGTATGGTAGAGGGTGGTGGAATTTCCTGTGTAGCGGTGAAATGCGTAGATATAGGAAGGAACACCAGTGGCGAAGACGACCACCTGGACTGATACTGACACTGAGGTGCGAAAGCGTG	d__Bacteria; p__Proteobacteria; c__Gammaproteobacteria; o__Pseudomonadales; f__Pseudomonadaceae; g__Pseudomonas
ASV0942	582077e0dfa5ac863315a4915aef7883	GCGTTAATCGGAATTACTGGGCGTAAAGCGCGCGTAGGTGGTTCGTTAAGTTGGATGTGAAAGCCCCGGGCTCAACCTGGGAACTGCATCCAAAACTGGCGAGCTAGAGTACGCTAGAGGGTGGTGGAATTTCCTGTGTAGCGGTGAAATGCGTAGATATAGGAAGGAACACCAGTGGCGAAGGCGACCACCTGGACTGATACTGACACTGAGGTGCGAAAGCGTG	d__Bacteria; p__Proteobacteria; c__Gammaproteobacteria; o__Pseudomonadales; f__Pseudomonadaceae; g__Pseudomonas
ASV0943	ae9ddf95ebb76af60853a625a17c6533	GCGTTATCCGGATTTATTGGGTTTAAAGGGTGCGTAGGCGGCTTATTAAGTCAGGGGTGAAAGACGATGGCTCAACCATCGCAGTGCCTTTGATACTGATGAGCTTGAATACACTAGAGGTAGGCGGAATGTGACAAGTAGCGGTGAAATGCATAGATATGTCACAGAACACCGATTGCGAAGGCAGCTTACTATGGTGTCATTGACGCTGAGGCACGAAAGCGTG	d__Bacteria; p__Bacteroidota; c__Bacteroidia; o__Sphingobacteriales; f__Sphingobacteriaceae
ASV0944	b62ec454d5f8370ebccf53924e010f4a	GCGTTATCCGGATTTATTGGGTTTAAAGGGAGCGTAGGCCGCCAGATAAGCGTGTTGTGAAATGTACCGGCTCAACCGGTGAATTGCAGCGCGAACTGTTTGGCTTGAGTGCACGGTAAGCAGGCGGAATTCATGGTGTAGCGGTGAAATGCTTAGATATCATGAAGAACTCCGATTGCGAAGGCAGCTTGCTGCAGTGCGACTGACGCTGATGCTCGAAGGTGCG	d__Bacteria; p__Bacteroidota; c__Bacteroidia; o__Bacteroidales; f__Prevotellaceae; g__Prevotella; s__Prevotella_buccalis
ASV0945	bd1e10dd463cc36d9b5f31f58f7e62c6	GCGTTGTCCGGATTCATTGGGCGTAAAGCGCGCGTAGGCGGCCTGGCAAGTCGGCCGTGAAATCTCCCAGCTCAACTGGGAGGGGTCGGGCGAGACTGCGAGGCTCGAGGTGGGCAGAGGGCAGTGGAATTCCGGGTGTAGTGGTGGAATGCGTAGAGATCCGGAGGAACACCAGTGGCGAAGGCGGCTGCCTGGGCCTGGCCTGACGCTGAGGCGCGAAAGCGTG	d__Bacteria; p__Chloroflexi; c__TK10; o__TK10; f__TK10; g__TK10
ASV0946	dcecc673a3914f3261159e2874fbbd37	GCGTTGTTCGGAATTACTGGGCGTAAAGCGCACGTAGGCGGCTTTGTAAGTTAGAGGTGAAAGCCCAGGGCTCAACCCTGGAATTGCCTTTAAGACTGCATCGCTTGAACATCGGAGAGGTAAGTGGAATTCCGAGTGTAGAGGTGAAATTCGTAGATATTCGGAAGAACACCAGTGGCGAAGGCGACTTACTGGACGATTGTTGACGCTGAGGTGCGAAAGCGTG	d__Bacteria; p__Proteobacteria; c__Alphaproteobacteria; o__Sphingomonadales; f__Sphingomonadaceae; g__Sphingomonas
ASV0947	e382b6c67ad72e6b0a5a4c53b76f58c1	GCGTTGCTCGGAATTACTGGGCGTAAAGGGAGCGTAGGCGGATAGTTTAGTCAGAGGTGAAAGCCCAGGGCTCAACCCTGGAATAGCCTTTGATACTGGCTGTCTTGAGTATGGGAGAGGTAAGCGGAACTCCGAGTGTAGAGGTGAAATTCGTAGATATTCGGAAGAACACCAGTGGCGAAGGCGGCTTACTGGCCCATTACTGACGCTGAGGCTCGAAAGCGTG	d__Bacteria; p__Proteobacteria; c__Alphaproteobacteria; o__Caulobacterales; f__Caulobacteraceae; g__Caulobacter; s__metagenome
ASV0948	3d52a0543b88e5982a8a4dd4b7963ea2	GCGTTGTCCGGAATTATTGGGCGTAAAGAGCTCGTATGCGGCTTAGTAAGTCGGCGGTGAAATACCGAGGCTCAACCTCGGCACTGCCGTCGATACTGCTATGGCTAGAGTTTGGTAGAGGAGAACGGAATTCCCGGTGTAGCGGTGGAATGCGCAGATATCGGGAGGAACATCTGTAGCGAAGGCGGTTCTCTGGGCCAATACTGACGCTGAGGAGCGAAAGCGTG	d__Bacteria; p__Actinobacteriota; c__Acidimicrobiia; o__Actinomarinales; f__uncultured; g__uncultured
ASV0949	40b63572fa4854933073b9fbed21c1a2	GCGTTGTCCGGAATTACTGGGCGTACAGCGCGCGCAGGCGGACCGCGACGTGCTGTGTGACAAGCCACTGCTCAACAGTGGAGGGCCATGGTACACGAGCAGTCTGGAGGCAGGGAGAGGGATGTGGAATGCCCGGTGGAGCGGTGAAATGCGTAGAGATCGGGCGGAACACCAGCGGCGAAGGCGGCATCCTGGTCCTGTTCTGACGCTGAGGCGCGAGAGCGTG	d__Bacteria; p__Chloroflexi; c__Chloroflexia; o__Kallotenuales; f__AKIW781; g__AKIW781; s__uncultured_bacterium
ASV0950	4f06161262b49dcd040105de7516c553	GCGTTGTCCGGATTTACTGGGCGTAAAGAGCGCGCAGGCGGCTGGTCAAGTCTGATGTGAAATCTCCCGGCTCAACTGGGAAACTGCATCGGAAACTGATCGGCTTGAAGGTGGGAGAGGGTAGTGGAATTCCCGGTGTAGTGGTGAAATGCGTAGATATCGGGAGGAACACCAGTGGCGAAGGCGACTACCTGGCCCATTCTTGACGCTGAGGCGCGAAAGCTAG	d__Bacteria; p__Chloroflexi; c__Gitt-GS-136; o__Gitt-GS-136; f__Gitt-GS-136; g__Gitt-GS-136
ASV0951	5c2f43eec00ebce84a74fb796f5071ea	GCGTTGTCCGGAATTATTGGGCGTAAAGCGCGCGCAGGCGGTCCCTTAAGTCTGATGTGAAAGCCCACGGCTCAACCGTGGAGGGTCATTGGAAACTGGGGGACTTGAATGCAGAAGAGGAGAGCGGAATTCCACGTGTAGCGGTGAAATGCGTAGAGATGTGGAGGAACACCAGTGGCGAAGGCGGCTCTCTGGTCTGTAACTGACGCTGAGGCGCGAAAGCGTG	d__Bacteria; p__Firmicutes; c__Bacilli; o__Bacillales; f__Bacillaceae; g__Geobacillus
ASV0952	6b856fc9d7b0899ec2d4bf44b2216cc9	GCGTTGTTCGGAATTACTGGGCGTAAAGCGCGCGTAGGCGGTTTTTTAAGTCAGAGGTGAAAGCCCAGTGCTCAACACTGGAACTGCCTTTGAAACTGGAAAACTTGAATCTTGGAGAGGTCAGTGGAATTCCGAGTGTAGAGGTGAAATTCGTAGATATTCGGAGGAACACCAGTGGCGAAGGCGGCTCACTGGTCCATTACTGACGCTGAGGTGCGAAAGCGTG	d__Bacteria; p__Proteobacteria; c__Alphaproteobacteria; o__Sphingomonadales; f__Sphingomonadaceae; g__Sphingopyxis
ASV0953	96b02afbd9c2064892224f924830a7a0	GCGTTAATCGGAATTACTGGGCGTAAAGCGTGCGCAGGCGGTTTGTTAAGACAGATGTGAAATCCCCGGGCTTAACCTGGGAACTGCGTTTGTTACTGGCAAGCTTGAGTGTGGCAGAGGGGGGTGGAATTCCACGTGTAGCAGTGAAATGCGTAGAGATGTGGAGGAACACCGATGGCGAAGGCAGCCCCCTGGGCTAACACTGACGCTCATGCACGAAAGCGTG	d__Bacteria; p__Proteobacteria; c__Gammaproteobacteria; o__Burkholderiales; f__TRA3-20; g__TRA3-20
ASV0954	a80cec27038e194f29601e4ff88d775d	GCGTTGTCCGGAATTATTGGGCGTAAAGCGCGCGCAGGCGGTTCCTTAAGTCTGATGTGAAAGCCCACGGCTCAACCGTGGAGGGTCATTGGAAACTGAGGAACTTGAGTGCAGAAGAGAAGAGCGGAATTCCACGTGTAGCGGTGAAATGCGTAGAGATGTGGAGGAACACCAGTGGCGAAGGCGGCTCTTTGGTCTGTAACTGACGCTGAGGCGCGAAAGCGTG	d__Bacteria; p__Firmicutes; c__Bacilli; o__Bacillales; f__Bacillaceae; g__Bacillus
ASV0955	c5f3a6c7ce57c12612ec8c0b17140719	GCGTTGTTCGGAATTATTGGGCGTAAAGCGCACGTAGGCGGTGGGGTAAGTCTCGAGGTGAAAGGCCGGAGCTCAACTCCGTGCTGGCCAGGGATACTGCCCGACTGGAGACAGGGAGAGGCCAGTGGAATTCCGGGTGTAGCGGTGGAATGCGTAGAGATCCGGAAGAACACCGGAGGCGAAGGCGGCTGGCTGGCCCTGATCTGACGCTGAGGTGCGAAAGCGTG	d__Bacteria; p__Gemmatimonadota; c__Longimicrobia; o__Longimicrobiales; f__Longimicrobiaceae; g__Longimicrobiaceae; s__uncultured_bacterium
ASV0956	1088454aec09d4e77cf33d75d43e01eb	GCGTTATCCGGAATTATTGGGCGTAAAGAGCTCGTAGGCGGTTTGTCGCGTCTGCCGTGAAAGTCCGGGGCTCAACTCCGGATCTGCGGTGGGTACGGGCAGACTAGAGTGATGTAGGGGAGACTGGAATTCCTGGTGTAGCGGTGAAATGCGCAGATATCAGGAGGAACACCGATGGCGAAGGCAGGTCTCTGGGCATTAACTGACGCTGGGGAGCGAAAGCATG	d__Bacteria; p__Actinobacteriota; c__Actinobacteria; o__Micrococcales; f__Micrococcaceae
ASV0957	2c95c0ec53911a6525553b9a96a199a5	GCGTTGTTCGGAATTATTGGGCGTAAAGCGCACGTAGGCGGTCTGGTAAGTCTCACTGTGAAAGCCCGGGGCTCAACCCCGGGAGGCCAGGGGATACTGCTAGACTGGAGACAGGCAGAGGCTGGTGGAATTCCGGGTGTAGCGGTGGAATGCGTAGAGATCCGGAGGAACACCGGAGGCGAAGGCGGCCAGCTGGGCCTGATCTGACGCTGAGGTGCGAAAGCGTG	d__Bacteria; p__Gemmatimonadota; c__Longimicrobia; o__Longimicrobiales; f__Longimicrobiaceae; g__Longimicrobiaceae; s__uncultured_bacterium
ASV0958	450856c1d68eccfc0d76f33427e6c700	GCGTTATCCGGAATCATTGGGTTTAAAGGGTCCGTAGGCGGCCCAGTAAGTCAGTGGTGAAATCTCCCGGCTCAACCGGGAAACGGCCATTGATACTGCTGGGCTTGAATTACTGTGAAGTAACTAGAATATGTAGTGTAGCGGTGAAATGCTTAGATATTACATGGAATACCAATTGCGAAGGCAGGTTACTAACATTATATTGACGCTGATGGACGAAAGCGTG	d__Bacteria; p__Bacteroidota; c__Bacteroidia; o__Flavobacteriales; f__Flavobacteriaceae; g__Flavobacterium
ASV0959	4c8e8fd133ecf6ac4d3edd6707a9fdda	GCGTTACCCGGATTTACTGGGCGTAAAGGGCGTGTAGGCGGCCTGGGGCGTCCCATGTGAAAGGCCACGGCTCAACCGTGGAGGAGCGTGGGATACGCTCAGGCTAGAGGGTGGGAGAGGGTGGTGGAATTCCCGGAGTAGCGGTGAAATGCGCAGATACCGGGAGGAACGCCGATGGCGAAGGCAGCCACCTGGTCCACTTCTGACGCTGAGGCGCGAAAGCGTG	d__Bacteria; p__Deinococcota; c__Deinococci; o__Thermales; f__Thermaceae; g__Thermus
ASV0960	593b6b3ad6fdb6672d6b097175d20fd1	GCGTTACTCGGAATTACTGGGCGTAAAGCGTGCGTAGGCGGTTTGTTAAGTCTGTCGTGAAAGCCCCGGGCTCAACCTGGGAATGGCGATGGATACTGGCGAGCTAGAGTACGGTAGAGGAGAGTGGAATTCCCGGTGTAGCAGTGAAATGCGTAGAGATCGGGAGGAACATCAGTTGCGAAGGCGGCTCTCTGGACCAGTACTGACGCTGAGGCACGAAAGCGTG	d__Bacteria; p__Proteobacteria; c__Gammaproteobacteria; o__Xanthomonadales; f__Xanthomonadaceae; g__Arenimonas
ASV0961	9e99b81efbdaa6baec63a20cbd0dd60a	GCGTTAATCGGAATTACTGGGCGTAAAGCGTGCGCAGGCGGTTTGCTAAGACCGATGTGAAATCCCCGGGCTCAACCTGGGAACTGCATTGGTGACTGGCAGGCTAGAGTATGGCAGAGGGGGGTAGAGTTCCACGTGTAGCAGTGAAATGCGTAGAGATGTGGAGGAATACCGATGGCGAAGGCAGCCCCCTGGGCCAATACTGACGCTCATGCACGAAAGCGTG	d__Bacteria; p__Proteobacteria; c__Gammaproteobacteria; o__Burkholderiales; f__Burkholderiaceae; g__Burkholderia-Caballeronia-Paraburkholderia
ASV0962	9fec91bce2ca86797e2e3c70b5a8710d	GCGTTAATCGGAATTACTGGGCGTAAAGCGCACGCAGGCGGTCTGTTAAGTCAGATGTGAAATCCCCGGGCTGAACCCGGGAACTGCATTTGAAACTGGCAGGCTTGAGTCTCGTAGAGGGGGGTAGAATTCCAGGTGTAGCGGTGAAATGCGTAGAGATCTGGAGGAATACCGGTGGCGAAGGCGGCCCCCTGGACGAAGACTGACGCTCAGGTGCGAAAGCGTG	d__Bacteria; p__Proteobacteria; c__Gammaproteobacteria; o__Enterobacterales
ASV0963	adfc05d49869ffdba0fa18f9fea1a689	GCGTTGTCCGGAATTATTGGGCGTAAAGGGCTCGTAGGCGGTTTGTCGCGTCGGGAGTGAAAACCAGGTGCTTAACACCTGGCTTGCTTTCGATACGGGCAGACTAGAGGTATGCAGGGGAGAACGGAATTCCTGGTGTAGCGGTGAAATGCGCAGATATCAGGAGGAACACCGGTGGCGAAGGCGGTTCTCTGGGCATTACCTGACGCTGAGGAGCGAAAGTGTG	d__Bacteria; p__Actinobacteriota; c__Actinobacteria; o__Propionibacteriales; f__Nocardioidaceae; g__Nocardioides
ASV0964	1e7afb465af1e5e72a9ab31bbd44a37e	GCGTTGTCCGGATTTACTGGGCGTAAAGAGCGCGCAGGCGGCTGGTCAAGTCCGATGTGAAATCTCCCGGCTCAACTGGGAAACTGCATCGGAAACTGATCGGCTTGAAGGTGGGAGAGGGTAGTGGAATTCCCGGTGTAGTGGTGAAATGCGTAGATATCGGGAGGAACACCAGTGGCGAAGGCGACTACCTGGCCCATTCTTGACGCTGAGGCGCGAAAGCTAG	d__Bacteria; p__Chloroflexi; c__Gitt-GS-136; o__Gitt-GS-136; f__Gitt-GS-136; g__Gitt-GS-136
ASV0965	361b6add3cf6803f3d02f36ec81663f8	GCGTTAATCGGAATTACTGGGCGTAAAGCGTGCGCAGGCGGTTTGCTAAGACCGATGTGAAATCCCCGGGCTCAACCTGGGAACTGCATTGGTGACTGGCAGGCTAGAGTATGGCAGAGGGGGGTAGAATTCCACGTGTAGCAGTGAAATGCGTAGAAATGTGGAGGAATACCGATGGCGAAGGCAGCCCCCTGGGCCAATACTGACGCTCATGCACGAAAGCGTG	d__Bacteria; p__Proteobacteria; c__Gammaproteobacteria; o__Burkholderiales; f__Burkholderiaceae; g__Burkholderia-Caballeronia-Paraburkholderia
ASV0966	37a7a4309c693f40ec8b46459c8164ee	GCGTTAATCGGAATTACTGGGCGTAAAGCGCGCGTAGGTGGTTCGTTAAGTTGGATGTGAAATCCCCGGGCTCAACCTGGGAACTGCATTCAAAACTGTCGAGCTAGAGTATGGTAGAGGGTGGTGAAATTTCCTGTGTAGCGGTGAAATGCGTAGATATAGGAAGGAACGCCAGTGGCGAAGGCGACCACCTGGACTGATACTGACACTGAGGTGCGAAAGCGTG	d__Bacteria; p__Proteobacteria; c__Gammaproteobacteria; o__Pseudomonadales; f__Pseudomonadaceae; g__Pseudomonas
ASV0967	3ac6c3541bcd2eaf625dadf09aff2208	GCGTTAATCGGAATTACTGGGCGTAAAGCGCGCGTAGGTGGTTCGTTAAGTTGGATGTGAAATCCCCGGGCTCAACCTGGGAACTGCATTCAAAACTGACGAGCTAGAGTATGGTAGAGGGTGGTGGAATTTCCTGTGTAGCGGTGAAATGCGTAGATATAAGAAGGAACACCAGTGGCGAAGGCGACCACCTGGACTGATACTGACACTGAGGTGCGAAAGCGTG	d__Bacteria; p__Proteobacteria; c__Gammaproteobacteria; o__Pseudomonadales; f__Pseudomonadaceae; g__Pseudomonas
ASV0968	4024f5eb158bace3cceb63c204eefe56	GCGTTAATCGGAATTACTGGGCGTAAAGCGTGCGCAGGCGGTTTGCTAAGACCGATGTGAAATCCCCGGGCTCAACCTGGGAACTGCATTGGTGACTGGCAGGCTAGAGTATGGCAGAGGGGGGTAGAATTCCACGTGCAGCAGTGAAATGCGTAGAGATGTGGAGGAATACCGATGGCGAAGGCAGCCCCCTGGGCCAATACTGACGCTCATGCACGAAAGCGTG	d__Bacteria; p__Proteobacteria; c__Gammaproteobacteria; o__Burkholderiales; f__Burkholderiaceae; g__Burkholderia-Caballeronia-Paraburkholderia
ASV0969	4e385084c820e34169df40aa147757ae	GCGTTGTCCGGAATTATTGGGCGTAAAGAGCTTGTAGGTGGCTTGTCGCGTCTGCCGTGAAAACCCGAGGCTCAACCTCGGGCGTGCGGTGGGTACGGGCAGGCTAGAGTGTGGTAGGGGAGACTGGAACTCCTGGTGTAGCGGTGAAATGCGCAGATATCAGGAAGAACACCGATGGCGAAGGCAGGTCTCTGGGCCATTACTGACACTGAGAAGCGAAAGCATG	d__Bacteria; p__Actinobacteriota; c__Actinobacteria; o__Micrococcales; f__Dermabacteraceae; g__Brachybacterium
ASV0970	822ca2be3ee94950cbb6312fb7a7a5b6	GCGTTGTCCGGAATTATTGGGCGTAAAGCGCGCGCAGGCGGTTCCTTAAGTCTGATGTGAAAGCCCACGGCTCAACCGTGGAGGGTCATTGGAAACTGGGGGACTTGAGTGCAGGAGAGGAGAGCGGAATTCCACGTGTAGCGGTGAAATGCGTAGAGATGTGGAGGAACACCAGTGGCGAAGGCGGCTCTCTGGCCTGCAACTGACGCTGAGGCGCGAAAGCGTG	d__Bacteria; p__Firmicutes; c__Bacilli; o__Bacillales; f__Bacillaceae; g__Geobacillus
ASV0971	82e92646e064945d09c0270618551f7f	GCGTTATCCGGAATTATTGGGCATAAAGAGCTCGTAGGCGGTTTGTCGCGTCTGCCGTGAAAGTCCGGGGCTCAACTCCGGATCTGCGGTGGGTACGGGCAGACTAGAGTGATGTAGGGGAGACTGGAATTCCTGGTGTAGCGGTGAAATGCGCAGATATCAGGAGGAACACCGATGGCGAAGGCAGGTCTCTGGGCATTAACTGACGCTGAGGAGCGAAAGCATG	d__Bacteria; p__Actinobacteriota; c__Actinobacteria; o__Micrococcales; f__Micrococcaceae
ASV0972	b0348e329a0612d0c5a6535f779a8954	GCGTTATCCGGAATTATTGGGCGTAAAGAGCTCGTAGGCGGTTTGTCGCGTCTGCCGTGAAAGTCCGGGGCTCAACTCCGGATCTGCGGTGGGTACGGGCAGACTAGAGTGATGTAGGGGAGACTGGAATTCCTGATGTAGCGGTGAAATGCGCAGATATCAGGAGGAACACCGATGGCGAAGGCAGGTCTCTGGGCATTAACTGACGCTGAGGAGCGAAAGCATG	d__Bacteria; p__Actinobacteriota; c__Actinobacteria; o__Micrococcales; f__Micrococcaceae
ASV0973	bad90fd77312723fe9c327ac881665cc	GCGTTGCTCGGAATTACTGGGCGTAAAGGGCTCGTAGGCGGTGTGGTAAGTCGGAAGTGAAATCTCTGGGCTTAACTCAGAGGCTGCTTTCGAAACTGCCGTGCTAGAGTGCGGGAGAGGCGAGTGGAATTACAGGTGTAGCGGTGAAATGCGTAGATATCTGTAGGAACACCCGTGGCGAAGGCGGCTCGCTGGACCGCAACTGACGCTGAGGAACGAAAGCTAG	d__Bacteria; p__Acidobacteriota; c__Acidobacteriae; o__Subgroup_2; f__Subgroup_2; g__Subgroup_2
ASV0974	da0e4e21d6224fa23b338beaef957dfb	GCGTTAATCGGAATTACTGGGCGTAAAGCGCACGTAGGCGGTAAGTTAAGTCAGCTGTGAAATCCCCGGGCTCAACCTGGGAATTGCAGTTGAAACTGGCTTGCTAGAGTATGGTAGAGGGGTGTGGAATTTCAGGTGTAGCGGTGAAATGCGTAGATATCTGAAGGAACATCAGTGGCGAAGGCGACACCCTGGACCAATACTGACGCTGAGGTGCGAAAGCGTG	d__Bacteria; p__Proteobacteria; c__Gammaproteobacteria; o__Cellvibrionales; f__Cellvibrionaceae; g__Cellvibrio; s__uncultured_Pseudomonadaceae
ASV0975	e5b9503a2dc938d60fd48a55f2601c5e	GCGTTGTCCGGAATCACTGGGCGTAAAGGGCGCGTAGGTGGTTTGATAAGGGTGTGGTGAAAGTCCGGGGCTCAACCCCGGATCCGCCGTGCCGACTGTCAAACTCGAGGACTGTAGAGGCAGACGGAATTCCGGGTGTAGCGGTGGAATGCGTAGAGATCCGGAGGAAGACCGGTGGCGAAGGCGGTCTGCTGGGCAGTTTCTGACACTGAGGCGCGACAGCGTG	d__Bacteria; p__Gemmatimonadota; c__Gemmatimonadetes; o__Gemmatimonadales; f__Gemmatimonadaceae; g__uncultured; s__uncultured_Gemmatimonadales
ASV0976	0fdfbeb9d5531bcc40f2647e31e39188	GCGTTAATCGGAATTACTGGGCGTAAAGCGCGCGTAGGTGGTTCGTTAAGTTGGTTGTGAAATCCCCGGGCTCAACCTGGGAACTGCATTCAAAACTGTCGAGCTAGAGTATGGTAGAGGGTGGTGGAATTTCCTGTGTAGCGGTGAAATGCGTAGATATAGGAAGGAACACCAGTGGCGAAGGCGACCACCTGGACTGATACTGACACTGAGGTGCGAAAGCGTG	d__Bacteria; p__Proteobacteria; c__Gammaproteobacteria; o__Pseudomonadales; f__Pseudomonadaceae; g__Pseudomonas
ASV0977	25cb1793884d174b794bb7d9e37ae80a	GCGTTACTCGGATTTACTGGGCGTAAAGGGCGCGTAGGCGGCCTGGTTAGTGAGGCGTGAAATTCCCGGGCTTAACCTGGGGACTGCGCTTCATACTGCTGGGCTTGAGGATGGAAGAGGGTCGTGGAATTCCCAGTGTAGAGGTGAAATTCGTAGATATTGGGAAGAACACCGGTGGCGAAGGCGGCGACCTGGTCCATTACTGACGCTGAGGCGCGACAGCGTG	d__Bacteria; p__Proteobacteria; c__Alphaproteobacteria; o__Acetobacterales; f__Acetobacteraceae; g__Roseomonas; s__bacterium_ZSGR24
ASV0978	2cb763837998301586eb2725725cc7b0	GCGTTAATCGGAATTACTGGGCGTAAAGCGCACGCAGGCGGTCTGTCAAGTCGGGTGTGAAATCCCCGGGCTCAACCTGGGAACTGCATTCGAAACTGGCAGGCTAGAGTCTTGTAGAGGGGGGTAGAATTCCAGGTGTAGCGGTGAAATGCGTAGAGATCTGGAGGAATACCGGTGGCGAAGGCGGCCCCCTGGACAAAGACTGACGCTCAGGTGCGAAAGCGTG	d__Bacteria; p__Proteobacteria; c__Gammaproteobacteria; o__Enterobacterales; f__Enterobacteriaceae
ASV0979	8af3a6db8a0d0fb6328b4c9abb15b48d	GCGTTATCCGGATTTATTGGGTTTAAAGGGTGCGTAGGTGGCCTGGTAAGTCAGTGGTGAAAGTTTTCGGCTTAACCGGAAAATTGCCATTGATACTGTCGGGCTTGAATTCAGATGAGGTAGGCGGAATGTGTCATGTAGCGGTGAAATGCATAGATATGACCCAGAACACCGATTGCGAAGGCAGCTTACTAAACTGAGATTGACACTGAGGCACGAAAGCGTG	d__Bacteria; p__Bacteroidota; c__Bacteroidia; o__Sphingobacteriales; f__Sphingobacteriaceae; g__Sphingobacteriaceae; s__metagenome
ASV0980	96a757879d7098467f28578efd00b38a	GCGTTGCTCGGAATCACTGGGCGTAAAGGGCGCGTAGGCGGACTCTTAAGTCGGGGGTGAAAGCCCAGGGCTCAACCCTGGAATTGCCTTCGATACTGAGAGTCTTGAGTTCGGAAGAGGTTGGTGGAACTGCGAGTGTAGAGGTGAAATTCGTAGATATTCGCAAGAACACCAGTGGCGAAGGCGGCCAACTGGTCCGATACTGACGCTGAGGCGCGAAAGCGTG	d__Bacteria; p__Proteobacteria; c__Alphaproteobacteria; o__Rhizobiales; f__Beijerinckiaceae; g__Bosea
ASV0981	d19c022acdf21522607760e00621eb62	GCGTTGTCCGGAATTATTGGGCGTAAAGCGCGCGCAGGTGGTCCTTTAAGTCTGATGTGAAAGCCCACGGCTCAACCGTGGAGGGTCATTGGAAACTGGGGGACTTGAGTGCAGAAGAGGAAAGTGGAATTCCAAGTGTAGCGGTGAAATGCGTAGAGATTTGGAGGAACACCAGTGGCGAAGGCGACTTTCTGGTCTGTAACTGACACTGAGGCGCGAAAGCGTG	d__Bacteria; p__Firmicutes; c__Bacilli; o__Bacillales; f__Planococcaceae; g__Lysinibacillus
ASV0982	df97d45bb26b821bf0744454c4eff611	GCGTTGTCCGGAATTATTGGGCGTAAAGCGCGCGCAGGCGGCTACTTAAGTCTGGTGTTTAAACCTTGGGCTCAACCTGAGGTCGCACTGGAAACTGGGTGGCTTGAGTACAGAAGAGGAAAGTGGAATTCCACGTGTAGCGGTGAAATGCGTAGAGATGTGGAGGAACACCAGTGGCGAAGGCGGCTTTCTGGGCTGTAACTGACGCTGAGGCGCGAAAGCGTG	d__Bacteria; p__Firmicutes; c__Bacilli; o__Paenibacillales; f__Paenibacillaceae; g__Paenibacillus
ASV0983	ec72c0300aafa245f63c600b51a64594	GCGTTGTCCGGAATTATTGGGCGTAAAGCGCGCGCAGGTGGTCTCTTAAGTCTGATGTGAAAGCCCCCGGCTCAACCGGGGAGGGTCATTGGAAACTGGGAGACTTGAGTGCAGGAGAGAAGAGTGGTATTCCACGTGTAGCGGTGAAATGCGTAGAGATGTGGAGGAACACCAGTGGCGAAGGCGACTCTTTGGCCTGTAACTGACACTGAGGCGCGAAAGCGTG	d__Bacteria; p__Firmicutes; c__Bacilli; o__Bacillales; f__Bacillaceae; g__Bacillus
ASV0984	ef2912c0d8c22771ea494cdf17a61aed	GCGTTATCCGGAATTATTGGGCGTAAAGAGCTCGTAGGCGGTTTGTCGCGTCTGCCGTGAAAGTCCGGGGCTCAACTCCGGATCTGCGGTGGGTACGGGCAGACTAGAGTGATGTAGGGGAGACTGGAATTCCTGGTGTAGCGGTGAAATGCGCAGATATCAGGAGGAACACCAATGGCGAAGGCAGGTCTCTGGGCATTAACTGACGCTGAGGAGCGAAAGCATG	d__Bacteria; p__Actinobacteriota; c__Actinobacteria; o__Micrococcales; f__Micrococcaceae
ASV0985	fbbc3ec32821d8e4194b3f53ff82e135	GCGTTAATCGGAATTACTGGGCGTAAAGCGCACGCAGGCGGTCTGTTAAGTCAGATGTGAAATCCCCGGGCTCAACCCGGGAACTGCATTTGAAACTGGCAGGCTTGAGTCTCGTAGAGGGGGGTAGAATTCCAAGTGTAGCGGTGAAATGCGTAGAGATCTGGAGGAATACCGGTGGCGAAGGCGGCCCCCTGGACGAAGACTGACGCTCAGGTGCGAAAGCGTG	d__Bacteria; p__Proteobacteria; c__Gammaproteobacteria; o__Enterobacterales
ASV0986	59f5409d6a545a063c901bdfe42e5e81	GCGTTGTCCGGATTTACTGGGCGTAAAGGGAGCGTAGGTGGATATTTAAGTGGGATGTGAAATACTCGGGCTTAACCTGGGTGCTGCATTCCAAACTGGATATCTAGAGTGCAGGAGAGGAAAGTAGAATTCCTAGTGTAGCGGTGAAATGCGTAGAGATTAGGAAGAATACCAGTGGCGAAGGCGACTTTCTGGACTGTAACTGACACTGAGGCTCGAAAGCGTG	d__Bacteria; p__Firmicutes; c__Clostridia; o__Clostridiales; f__Clostridiaceae; g__Clostridium_sensu_stricto_1
ASV0987	6f2f8e22d52542764d746b97716c65bc	GCGTTGTTCGGAATTACTGGGCGTAAAGGGCGCGTAGGCGGTACTTCAAGTCAGGCGTGAAAGCCCCGGGCTCAACCTGGGAACCGCGCTTGAGACTGGAGAACTAGAGTTCGGGAGAGGATGGTGGAATTCCCAGTGTAGAGGTGAAATTCGTAGATATTGGGAAGAACACCGATGGCGAAGGCAGCCATCTGGACAGAAACTGACGCTGAGGCGCGAAAGCGTG	d__Bacteria; p__Proteobacteria; c__Alphaproteobacteria; o__Azospirillales; f__Azospirillaceae; g__Skermanella
ASV0988	810bcc8479a7278238972332fb0d84ce	GCGTTAATCGGAATTACTGGGCGTAAAGCGCACGCAGGCGGTCTGTCAAGTCGGATGTGAAATCCCCGGGCTCAACCTGGGAACTGCATTCGAAACTGGCAGGCTAGAGTCTTGTAGAGGGGGGTAGAATTCCAGGTGTAGCGGTGAAATGCGTAGAGATATGGAGGAATACCGGTGGCGAAGGCGGCCCCCTGGACAAAGACTGACGCTCAGGTGCGAAAGCGTG	d__Bacteria; p__Proteobacteria; c__Gammaproteobacteria; o__Enterobacterales; f__Enterobacteriaceae
ASV0989	a47b7f4b23d064430b098e77e8f277ba	GCGTTGTCCGGATTTATTGGGTTTAAAGGGTGCGTAGGCGGCCTGTTAAGTCAGCGGTGAAAGTTTATGGCTCAACCATGAAATTGCCGTTGATACTGTCGGGCTTGAGTGTCGATGGGGTACATGGAATTTATGGTGTAGCGGTGAAATGCATAGATACCATAAGGAACACCGATAGCGAAGGCATTGTACTTATCGACAACTGACGCTGAGGCACGAAAGCGCG	d__Bacteria; p__Bacteroidota; c__Bacteroidia; o__Cytophagales; f__Cyclobacteriaceae; g__Belliella
ASV0990	f67ca8f2a04204ffed1d5b720ba21f40	GCGTTGTTCGGAATTACTGGGCGTAAAGTGCGTGTAGGCGGCTAGCTAAGTCTGATGTGAAAGCCCGGGGCTCACCCCCGGAAGTGCATTGGAAACTGGCGAGCTCGAGTCCCGGAGAGGAGGGTGGAATTCCTGGTGTAGCGGTGAAATGCGTAGATATTGGGAGGAACACCGGTGGCGAAGGCGGCCCTCTGGACGGTGACTGACGCTGAGACGCGAAAGCGTA	d__Bacteria; p__Desulfobacterota; c__uncultured; o__uncultured; f__uncultured; g__uncultured
ASV0991	fd6d8e86dd2b0603d9309641e8567849	ACGTTATTCGGAATCACTGGGCTTACAGGGTGCGTAGGCGGCCTGCCAAGTAGGGTGTGAAAGCCCCCGGCTTAACCGGGGAATGGCGCCCTAAACTGACGGGCTGGAGTGAGATAGGGGTGTGCGGAACTTCCGGTGGAGCGGTGAAATGTGTTGATATCGGAAGGAACGCCGGTGGCGAAAGCGGCACACTGGATCTCAACTGACGCTGAGGCACGAAAGCCAG	d__Bacteria; p__Planctomycetota; c__Planctomycetes; o__Planctomycetales; f__uncultured; g__uncultured
ASV0992	30d696f6bbadbdac85caebebb08d4271	GCGTTGTCCGGATTTATTGGGCGTAAAGAGCTCGTAGGCGGTTCGGTAAGTCGGGTGTGAAAACCCCAGGCTCAACCTGGGGACGCCACTCGATACTGCTGTGACTTGAGTTCGGTAGGGGAGCACGGAATTCCTGGTGTAGCGGTGAAATGCGCAGATATCAGGAGGAACACCGGTGGCGAAGGCGGTGCTCTGGGCCGAAACTGACGCTGAGGAGCGAAAGCGTG	d__Bacteria; p__Actinobacteriota; c__Acidimicrobiia
ASV0993	3132229302d7e383c59d165dcc72db55	GCGTTAATCGGAATTACTGGGCGTAAAGCGTGCGCAGGCGGTTTGCTAAGACCGATGTGAAATCCCCGGGCTCAACCTGGGAACTGCATTGGTGACTGGCAGGCTAGAGTATGGCAGAGGGGGGTAGAATTCCACGTGTAGCAGTTAAATGCGTAGAGATGTGGAGGAATACCGATGGCGAAGGCAGCCCCCTGGGCCAATACTGACGCTCATGCACGAAAGCGTG	d__Bacteria; p__Proteobacteria; c__Gammaproteobacteria; o__Burkholderiales; f__Burkholderiaceae; g__Burkholderia-Caballeronia-Paraburkholderia
ASV0994	56b8e1df95e2c575d60ee9a36cd7f706	GCGTTAATCGGAATTACTGGGCGTAAAGCGCACGCAGGCGATCTGTTAAGTCAGATGTGAAATCCCCGGGCTCAACCCGGGAACTGCATTTGAAACTGGCAGGCTTGAGTCTCGTAGAGGGGGGTAGAATTCAAGGTGTAGCGGTGAAATGCGTAGAGATCTGGAGGAATACCGGTGGCGAAGGCGGCCCCCTGGACGAAGACTGACGCTCAGGTGCGAAAGCGTG	d__Bacteria; p__Proteobacteria; c__Gammaproteobacteria; o__Enterobacterales
ASV0995	71d73275eae31ddb6b27cb0a474875dc	GCGTTAATCGGAATTACTGGGCGTAAAGCGTGCGCAGGCGGTTCGGAAAGAAAGATGTGAAATCCCAGAGCTTAACTTTGGAACTGCATTTTTAACTACCGGGCTAGAGTGTGTCAGAGGGAGGTGGAATTCCGCGTGTAGCAGTGAAATGCGTAGATATGCGGAGGAACACCGATGGCGAAGGCAGCCTCCTGGGATAACACTGACGCTCATGCACGAAAGCGTG	d__Bacteria; p__Proteobacteria; c__Gammaproteobacteria; o__Burkholderiales; f__Alcaligenaceae; g__Achromobacter
ASV0996	9c4ddf2c9ba5ff2adffb199edd1a8b48	GCGTTAATCGGAATTACTGGACGTAAAGCGCGCGTAGGTGGTTCGTTAAGTTGGATGTGAAATCCCCGGGCTCAACCTGGGAACTGCATCCAAAACTGGCGAGCTAGAGTATGGTAGAGGGTGGTGGAATTTCCTGTGTAGCGGTGAAATGCGTAGATATAGGAAGGAACACCAGTGGCGAAGGCGACCACCTGGACTGATACTGACACTGAGGTGCGAAAGCGTG	d__Bacteria; p__Proteobacteria; c__Gammaproteobacteria; o__Pseudomonadales; f__Pseudomonadaceae; g__Pseudomonas
ASV0997	df646ef24491e13a5b2575ea79cd3b98	GCGTTAATCGGAATTACTGGGCGTAAAGCGCGCGTAGGTGGTTCGTTAAGTTGGATGTGAAATCCCCGGGTTCAACCTGGGAACTGCATTCAAAACTGACGAGCTAGAGTATGGTAGAGGGTGGTGGAATTTCCTGTGTAGCGGTGAAATGCGTAGATATAGGAAGGAACACCAGTGGCGAAGGCGACCACCTGGACTGATACTGACACTGAGGTGCGAAAGCGTG	d__Bacteria; p__Proteobacteria; c__Gammaproteobacteria; o__Pseudomonadales; f__Pseudomonadaceae; g__Pseudomonas
ASV0998	ee0f3134190654e5b48a09b2cc2494b1	GCGTTAATCGGAATTACTGGGCGTAAAGCGCACGCAGGCGGTCTGTTAAGTCAGATGTGAAATCCCCGGGCTCAACCCGGGAACTGCATTTGAAACTGGCAGGCTTGAGTCTCGTAGAGGGGGGTAGAATTCCAGGTGTAGCGGTGAAATGCGTAGAGATCTGGAGGAATACCGGTGGCGAAGGCGGCCCCCTGGCCGAAGACTGACGCTCAGGTGCGAAAGCGTG	d__Bacteria; p__Proteobacteria; c__Gammaproteobacteria; o__Enterobacterales
ASV0999	f766900e699dd2900e5ef11207ed8dc8	GCGTTATCCGGATTTATTGGGTTTAAAGGGTGCGTAGGCGGCTTATTAAGTCAGGGGTGAAAGACGGTGGCTCAACCATCGCAGTGCCCTTGATACTGATGAGCTTGAATGGACTAGAGGTAGGCGGAATGTGACAAGTAGCGGTGAAATGCATAGATATGTCACAGAACACCGATTGCGAAGGCAGCTTACTATGGTTTTATTGACGCTGAGGCACGAAAGCGTG	d__Bacteria; p__Bacteroidota; c__Bacteroidia; o__Sphingobacteriales; f__Sphingobacteriaceae; g__Pedobacter
ASV1000	4784d7ee9384ca168e230c95f275c11b	GCGTTGTCCGGATTTACTGGGTTTAAAGGGAGCGTAGGCGGACTTTTAAGTCAGTGGTGAAAGCCTGCAGCTTAACTGTAGAATTGCCATTGAAACTGATTGTCTCGAGTGCGGTTGAGGTCACTGGAATGTATCATGTAGCGGTGAAATGCTTAGATATGATACAGAACACCAATTGCGAAGGCAGGTGACTAAGCCGTAACTGACGCTGAGGCTCGAAAGCGTG	d__Bacteria; p__Bacteroidota; c__Bacteroidia; o__Sphingobacteriales; f__NS11-12_marine_group; g__NS11-12_marine_group; s__metagenome
ASV1001	4a65880d98147fdcce1742c3b2e109e2	GCGTTGTCCGGAATTATTGGGCGTAAAGCGCGCGCAGGCGGCCTTTTAAGTCTGATGTGAAAGCCCCCGGCTCAACCGGGGAGGGTCATTGGAAACTGGAAGGCTTGAGTGCAGAAGAGAAGAGCGGAATTACACGTGTAGCGGTGAAATGCGTAGAGATGTGGAGGAACACCAGTGGCGAAGGCGGCTCTTTGGTCTGTAACTGACGCTGAGGCGCGAAAGCGTG	d__Bacteria; p__Firmicutes; c__Bacilli; o__Bacillales; f__Planococcaceae; g__Domibacillus
ASV1002	65fc9c4715371766d8aa7ddeaa4fcd4e	GCGTTATCCGGATTTACTGGGCGTAAAGCGTGTGTAGGCGGTTTGATAAGTTGGATGTGAAAGCTCCTGGCTTAACTGGGAGAGGTCGTTCAAAACTATCAGACTTGAGAGTGGTAGAGGGAGGTGGAATTCCGGGTGTAGGGGTGAAATCTGTAGATATCTGGAAGAACACCAAAGGCGAAGGCAAGCTTCTGGCCATGGACTGACGCTGAGGCGCGAAAGCGTG	d__Bacteria; p__Chloroflexi; c__Anaerolineae; o__Anaerolineales; f__Anaerolineaceae; g__Leptolinea
ASV1003	70f10d4a59cc6e096b179ff34bd91756	GCGTTAATCGGAATTACTGGGCGTAAAGCGCACGCAGGCGGTCTGTCAAGTCGGATGTGAAATACCCGGGCTCAACCTGGGAACTGCATTCGAAACTGGCAGGCTAGAGTCTTGTAGAGGGGGGTAGAATTCCAGGTGTAGCGGTGAAATGCGTAGAGATCTGGAGGAATACCGGTAGCGAAGGCGGCCCCCTGGACAAAGACTGACGCTCAGGTGCGAAAGCGTG	d__Bacteria; p__Proteobacteria; c__Gammaproteobacteria; o__Enterobacterales; f__Enterobacteriaceae
ASV1004	9bc83a692cbb8610a88b27dbf1b5af26	GCGTTGCCCGGAATTATTGGGCGTAAAGCGCGCGCAGGCGGCGACTTAAGTCTGGTGTTTAAACCTTGGGCTCAACCTGGGGTCGCACTGGAAACTGGGTGGCTTGAGTACAGAAGAGGAAAGTGGAATTCCACGTGTAGCGGTGAAATGCGTAGAGATGTGGAGGAACACCAGTGGCGAAGGCGACTTTCTGGGCTGTAACTGACGCTGAGGCGCGAAAGCGTG	d__Bacteria; p__Firmicutes; c__Bacilli; o__Paenibacillales; f__Paenibacillaceae; g__Paenibacillus
ASV1005	aeb12bb45380265819f960baa0732f2a	GCGTTATCCGGATTCACTGGGTTTAAAGGGTGCGTAGGAGGGCAGGTAAGTCAGTGGTGAAATCTCCAAGCTTAACTTGGAAACTGCCGTTGATACTATCTGTCTTGAATACCGTGGAGATGAGCGGAATATGTCATGTAGCGGTGAAATGCTTAGATATGACATAGAACACCAATTGCGAAGGCAGCTCGTTACACGAATATTGACTCTGAGGCACGAAAGCGTG	d__Bacteria; p__Bacteroidota; c__Bacteroidia; o__Chitinophagales; f__Chitinophagaceae; g__Flavisolibacter
ASV1006	eab6a4a0ec88e21b47be06a2d8d0c447	GCGTTAATCGGAATTACTGGGCGTAAAGCGCGCGTAGGTGGTTTGTTAAGTTGGATGTGAAAGCCCCGGGCTCAACCTGGGAACTGCATCCAAAGCTGGCAAGCTAGAGTACGGTAGAGGGTGGTGGAATTTCCTGTGTAGCGGTGAAATGCGTAGATATAGGAAGGAACACCAGTGGCGAAGGCGACCACCTGGACTGATACTGACACTGAGGTGCGAAAGCGTG	d__Bacteria; p__Proteobacteria; c__Gammaproteobacteria; o__Pseudomonadales; f__Pseudomonadaceae; g__Pseudomonas
ASV1007	1082f272060ff1ab54cd18bbf2096707	GCGTTAATCGGAATTACTGGGCGTAAAGCGCGCGTAGGTGGTTTGTTAAGTTAGATGTGAAAGCCCCGGGCTCAACCTGGGAACTGCATCCAAAACTGGCAAGCTAGAGTATGGCAGAGGGTGGTGGAATTTCCTGTGTAGCGGTGAAATGCGTAGATATAGGAAGGAACACCAGTGGCGAAGGCGACCACCTGGGCTAATACTGACACTGAGGTGCGAAAGCGTG	d__Bacteria; p__Proteobacteria; c__Gammaproteobacteria; o__Pseudomonadales; f__Pseudomonadaceae
ASV1008	3c4587c266ddbedf6fdf65be87e1df71	GCGTTATCCGGAATCATTGGGTTTAAAGGGTCCGTAGGCGGTCTTATAAGTCAGTGGTGAAATCTCCCCGCTCAACGGGGAAACGGCCATTGATACTGTAGGACTTGAATTATTAGGAAGTAACTAGAATATGTAGTGTAGCGGTGAAATGCTTAGAGATTACATGGAATACCAATTGCGAAGGCAGGTTACTACTAATGAATTGACGCTGATGGACGAAAGCGTG	d__Bacteria; p__Bacteroidota; c__Bacteroidia; o__Flavobacteriales; f__Flavobacteriaceae; g__Flavobacterium
ASV1009	518379d3375e67dc41f513156fa3062e	GCGTTATCCGGAATTATTGGGCGTAAAGAGCTCGTAGGCGGTTTGTCGCGTCTGCCGTGAAAGTCCGGGGCTCAACTCCGGATCTGCGGTGGGTACGGGCAGACTAGAGTGATGTAGGGGAGACTGGAATTCCTGGTGTAGCGGTGAAATGCGCAGATATCAGGAGGAGCACCGATGGCGAAGGCAGGTCTCTGGGCATTAACTGACGCTGAGGAGCGAAAGCATG	d__Bacteria; p__Actinobacteriota; c__Actinobacteria; o__Micrococcales; f__Micrococcaceae
ASV1010	59b9a856930b3bdfbdac0409ff773001	GCGTTAATCGGAATTACTGGGCGTAAAGCGCGCGTAGGTGGTTCGTTAAGTTTGATGTGAAATCCCCGGGCTCAACCTGGGAACTGCATTCAAAACTGACGAGCTAGAGTATGGTAGAGGGTGGTGGAATTTCCTGTGTAGCGGTGAAATGCGTAGATATAGGAAGGAACACCAGTGGCGAAGGCGACCACCTGGACTGATACTGACACTGAGGTGCGAAAGCGTG	d__Bacteria; p__Proteobacteria; c__Gammaproteobacteria; o__Pseudomonadales; f__Pseudomonadaceae; g__Pseudomonas
ASV1011	6edf175736ecf4901fec592f05c4664e	GCGTTGTCCGGAATTATTGGGCGTAAAGAGCTCGTAGGCGGTTTGTCGCGTCTGCTGTGAAAGCCCGGGGCTTAACCCCGGGTGTGCAGTGGGTACGGGCAGACTAGAGTGCAGTAGGGGAGACTGGAATTCCTGGTGTAGCGGTGGAATGCGCAGATATCAGGAGGAACACCGATGGCGAAGGCAGGTCTCTGGGCTGTTACTGACGCTGAGGAGCGAAAGCATG	d__Bacteria; p__Actinobacteriota; c__Actinobacteria; o__Micrococcales; f__Micrococcaceae; g__Kocuria
ASV1012	79ddd138cfed035f0a7566b7a589e377	GCGTTGTCCGGAATTATTGGGCGTAAAGCGCGCGCAGGCGGTCCCTTAAGTCTGATGTGAAAGCCCACGGCTCAACCGTGGAGGGTCATTGGAAACTGGGGGACTTGAGTGCAGAAGAGGAGAGCGGAATTCCACGTGTAGCGGTGAAATGCGTAGAGATGTGGAGGAACACCAGTGGCGAAGGCGGCTCTCTGGTCTGTAACTGATGCTGAGGCGCGAAAGCGTG	d__Bacteria; p__Firmicutes; c__Bacilli; o__Bacillales; f__Bacillaceae; g__Geobacillus
ASV1013	f93ed21b5d90d6c3a639cae301767e75	GCGTTAATCGGAATTACTGGGCGTAAAGCGCGCGTAGGTGGTTCGTTAAGTTGGATGTAAAATCCCCGGGCTCAACCTGGGAACTGCATTCAAAACTGACGGGCTAGAGTATGGTAGAGGGTGGTGGAATTTCCTGTGTAGCGGTGAAATGCGTAGATATAGGAAGGAACACCAGTGGCGAAGGCGACCACCTGGACTGATACTGACACTGAGGTGCGAAAGCGTG	d__Bacteria; p__Proteobacteria; c__Gammaproteobacteria; o__Pseudomonadales; f__Pseudomonadaceae; g__Pseudomonas
ASV1014	01b1e268628458e387ac02cdde66576c	GCGTTGTTCGGAATTACTGGGCGTAAAGGGCGCGTAGGCGGCCTGCTAAGTCGAACGTGAAATCCCTGGGCTTAACCCAGGAACTGCGTCCGATACTGGTTGGCTTGAATCCGGGAGAGGGATGCGGAATTCCAGGTGTAGCGGTGAAATGCGTAGATATCTGGAGGAACACCGGTGGCGAAGGCGGCATCCTGGACCGGCATTGACGCTGAGGCGCGAAAGCCAG	d__Bacteria; p__Acidobacteriota; c__Vicinamibacteria; o__Vicinamibacterales; f__Vicinamibacteraceae; g__Vicinamibacteraceae
ASV1015	1a1a003f044baa3c8868d81b111b1c3e	GCGTTGCTCGGAATCACTGGGCGTAAAGGGCGCGTAGGCGGCCGATCAAGTCAGGGGTGAAAGCCTGTGGCTCAACCACAGAATTGCCTTTGATACTGTTCGGCTCGAGACCGGAAGAGGTTGGTGGAACTGCGAGTGTAGAGGTGAAATTCGTAGATATTCGCAAGAACACCAGTGGCGAAGGCGGCCAACTGGTCCGGTTCTGACGCTGAGGCGCGAAAGCGTG	d__Bacteria; p__Proteobacteria; c__Alphaproteobacteria; o__Rhizobiales; f__Beijerinckiaceae; g__uncultured; s__uncultured_bacterium
ASV1016	30de70b77afa0f78da3f676c797e5caa	GCGTTGTTCGGAATCACTGGGCGTAAAGCGCGCGCAGGCGGGACGAGCAAGTCGGAAGTGAAATCTCGGGGCTCAACTCCGAGGCTGCTTCTGATACTGCCGACCTGGAGACCGGTAGAGGTGGGTGGAATTCCCGGTGTAGCGGTGGAATGCGTAGATATCGGGAAGAACACCTGTGGCGAAGGCGGCCCACTGGGCCGGATCTGACGCTGAGGCGCGAAAGCGTG	d__Bacteria; p__Gemmatimonadota; c__S0134_terrestrial_group; o__S0134_terrestrial_group; f__S0134_terrestrial_group; g__S0134_terrestrial_group; s__uncultured_bacterium
ASV1017	34c2a83028d6733979ca461858ce43c4	GCGTTGTCCGGAATTACTGGGCGTAAAGCGCGCGCAGGCGGATTGTCGCATCATCGGTGAAAGCCCCCCGCTCAACGGGGGAGGGTCCGGTGAGATGGGCAGTCTGGAGGCAGGGAGAGGCGAGTGGAATTCCGGGTGTAGTGGTGAAATGCGTAGAGATCCGGAGGAACACCAGTGGCGAAGGCGGCTCGCTGGACCTGACCTGACGCTGAGGCGCGAAGGCGTG	d__Bacteria; p__Chloroflexi; c__Chloroflexia; o__Thermomicrobiales; f__AKYG1722; g__AKYG1722; s__uncultured_bacterium
ASV1018	444d85f4f6b79423457d06d42da07463	GCGTTGCTCGGAATCACTGGGCGTAAAGCGCACGTAGGTGGGTTTTTAAGTCAGGGGTGAAATCCTGGAGCTCAACTCCAGAACTGCCTTTGATACTGGAAATCTTCGAGTCCGGGAGAGGTGGGTGGAACTGCGAGTGTAGAGGTGAAATTCGTAGATATTCGCAAGAACACCAGTGGCGAAGGCGGCCCACTGGCCCGGTACTGACACTGAGGTGCGAAAGCGTG	d__Bacteria; p__Proteobacteria; c__Alphaproteobacteria; o__Rhizobiales; f__Amb-16S-1323; g__Amb-16S-1323; s__uncultured_bacterium
ASV1019	4616fbad407380dd01cd567b8b424d31	GCGTTAATCGGAATTACTGGGCGTAAAGCGCGCGTAGGTGGTTTGTTAAGTTGGATGTGAAAGCCCCGGGCTCAACCTGGGAACTGCATCCAAAACTGGCAAGCTAGGGTATGGCAGAGGGTGGTGGAATTTCCTGTGTAGCGGTGAAATGCGTAGATATAGGAAGGAACACCAGTGGCGAAGGCGACCACCTGGGCTAATACTGACACTGAGGTGCGAAAGCGTG	d__Bacteria; p__Proteobacteria; c__Gammaproteobacteria; o__Pseudomonadales; f__Pseudomonadaceae
ASV1020	493e3f72a125b10af583c18ea22590c7	GCGTTAATCGGAATTACTGGGCGTAAAGCGCGCGTAGGTGGTTTGTTAAGTTGGATGTGAAAGCCCCGGGCTCAACCTGGGAACTGCATCCAAAACTGGCAAGCTAGAGTACGGTAGAGGGTGGTGGAATTTCCTGTGTAGCGGTGAAATGCGTAGATATAGGAAGGGACACCAGTGGCGAAGGCGACCACCTGGACTGATACTGACACTGAGGTGCGAAAGCGTG	d__Bacteria; p__Proteobacteria; c__Gammaproteobacteria; o__Pseudomonadales; f__Pseudomonadaceae; g__Pseudomonas
ASV1021	759b59964274f12d8e62c07cd70c32e7	GCGTTAATCGGAATTACTGGGCGTAAAGCGTGCGCAGGCGGTTGTGCAAGACAGATGTGAAATCCCCGGGCTCAACCTGGGAATTGCATTTGTGACTGCACGGCTAGAGTGTGTCAGAGGGGGGTAGAATTCCACGTGTAGCAGTGAAATGCGTAGAGATGTGGAGGAATACCGATGGCGAAGGCAGCCCCCTGGGATAACACTGACGCTCATGCACGAAAGCGTG	d__Bacteria; p__Proteobacteria; c__Gammaproteobacteria; o__Burkholderiales; f__Oxalobacteraceae
ASV1022	76efc6c7032cd193f1cdbfd4d96cb6d8	GCGTTATCCGGATTTATTGGGTTTAAAGGGTGCGTAGGCGGCCTATTAAGTCAGGGGTGAAAGACGGTGGCTCAACCATCGCAGTGCCTTTGATACTGATAGGCTTGAATGAACCTGAGGTAGGCGGAATGTGACAAGTAGCGGTGAAATGCATAGATATGTCACAGAACACCAATTGCGAAGGCAGCTTACTAAAGTTTAATTGACGCTGAGGCACGAAAGCGTG	d__Bacteria; p__Bacteroidota; c__Bacteroidia; o__Sphingobacteriales; f__Sphingobacteriaceae; g__Arcticibacter; s__uncultured_bacterium
ASV1023	8cd2ac09dee94a25190dc08956a1b549	GCGTTAATCGGAATTACTGGGCGTAAAGCGCGCGTAGGTGGTTCGTTAAGTTGGATGTGAAATCCCAGGGCTCAACCTGGGAACTGCATTCAAAACTGACGAGCTAGAGTATGGTAGAGGGTGGTGGAATTTCCTGTGTAGCGGTGAAATGCGTAGATATAGGAAGGAACACCAGTGGCGAAGGCGACCACCTGGACTGATACTGACACTGAGGTGCGAAAGCGTG	d__Bacteria; p__Proteobacteria; c__Gammaproteobacteria; o__Pseudomonadales; f__Pseudomonadaceae; g__Pseudomonas
ASV1024	8ea96a0c68500da6deb0f2160fe67b46	GCGTTGTCCGGAGTTACTGGGCGTAAAGCGCGCGCAGGCGGCGGTGCTGGCCCGGCGTGAAAGCCCCCGGCTCAACCGGGGAGGGTCGTCGGGGACCGCACCGCTTGAGGGCGGTAGGGGCTGGTGGAATGCCTGGTGTAGTGGTGAAATGCGTAGAGATCAGGCGGAACACCCGTGGCGAAGGCGGCCAGCTGGGCCGTCCCTGACGCTGAGGCGCGAAGGCGTG	d__Bacteria; p__Chloroflexi; c__Chloroflexia; o__Thermomicrobiales; f__JG30-KF-CM45; g__JG30-KF-CM45
ASV1025	9cb663acfa9cfd3c2b1d08a7144061f5	GCGTTAATCGGATTTACTGGGCGTAAAGCGTGCGTAGGCGGCTTTTTAAGTCGGATGTGAAATCCCAGAGCTTAACTTAGGAATTGCATTCGATACTGGGAAGCTAGAGTATGGGAGAGGATGGTAGAATTCCAGGTGTAGCGGTGAAATGCGTAGAGATCTGGAGGAATACCGATGGCGAAGGCAGCCATCTGGCCTAATACTGACGCTGAGGTACGAAAGCATG	d__Bacteria; p__Proteobacteria; c__Gammaproteobacteria; o__Pseudomonadales; f__Moraxellaceae; g__Acinetobacter
ASV1026	c1d04a8fb3390781ea4138cd5b5dc4ed	GCGTTAATCGGAATTACTGGGCGTAAAGCGCACGCAGGCGGTCTGTTAAGTCAGATGTGAAATCCCCGGGCTCAACACGGGAACTGCATTTGAAACTGGCAGGCTTGAGTCTCGTAGAGGGGGGTAGAATTCCAGGTGTAACGGTGAAATGCGTAGAGATCTGGAGGAATACCGGTGGCGAAGGCGGCCCCCTGGACGAAGACTGACGCTCAGGTGCGAAAGCGTG	d__Bacteria; p__Proteobacteria; c__Gammaproteobacteria; o__Enterobacterales
ASV1027	d0fb57fe5f33b8f8d99a5a726c45bc5e	GCGTTGTTCGGAATTACTGGGCGTAAAGCGCGCGTAGGCGGCTTTGTAAGTCAGAGGTGAAATCCCGGGGCTCAACTCCGGAACTGCCTTTGAAACTGCATCGCTTGAATGTCGGAGAGGTGAGTGGAATTCCGAGTGTAGAGGTGAAATTCGTAGATATTCGGAAGAACACCAGTGGCGAAGGCGGCTCACTGGACGACTATTGACGCTGAGGTGCGAAAGCGTG	d__Bacteria; p__Proteobacteria; c__Alphaproteobacteria; o__Sphingomonadales; f__Sphingomonadaceae; g__Ellin6055
ASV1028	2c59f2064a14cfb39670c380149ef5dc	GCGTTACCCGGATTCACTGGGCGTAAAGGGCGTGTAGGCGGCCTGGGGCGTCCCATGTGAAAGACCACGGCTCAACCGTGGGGGAGCGTGGGATACGCTCAGGCTGGACGGTGGGAGAGGGTGGTGGAATTCCCGGAGTAGCGGTGAAATGCGCAGATACCGGGAGGAACGCCGATGGCGAAGGCAGCCACCTGGTCCACCCGTGACGCTGAGGCGCGAAAGCGTG	d__Bacteria; p__Deinococcota; c__Deinococci; o__Thermales; f__Thermaceae; g__Thermus; s__Thermus_thermophilus
ASV1029	451683aac05d81a866874c0bb5c7fa60	GCGTTATCCGGATTTATTGGGTTTAAAGGGTCCGTAGGCGGACTCGTAAGTCAGTGGTGAAATCTCATAGCTTAACTATGAAACTGCCATTGATACTGCGGGTCTTGAGTAAGGTAGAAGTGGCTGGAATAAGTAGTGTAGCGGTGAAATGCATAGATATTACTTAGAACACCAATTGCGAAGGCAGGTCACTATGTCTTAACTGACGCTGATGGACGAAAGCGTG	d__Bacteria; p__Bacteroidota; c__Bacteroidia; o__Flavobacteriales; f__Weeksellaceae; g__Chryseobacterium
ASV1030	84b9f94f74a8850b5422e15d19bbc979	GCGTTATCCGGATTTATTGGGTTTAAAGGGTGCGTAGGCGGCCTGTTAAGTCAGGGGTGAAAGACGGTAGCTCAACTATCGCAGTGCCCTTGATACTGACGGGCTTGAATAGACTAGAGGTAGGCGGAATGTGACAAGTAGCGGTGAAATGCATAGATATGTCACAGAACACCGATTGCGAAGGCAGCTTACTATGGTCTGATTGACGCTGAGGCACGAAAGCGTG	d__Bacteria; p__Bacteroidota; c__Bacteroidia; o__Sphingobacteriales; f__Sphingobacteriaceae; g__Pedobacter; s__Pedobacter_namyangjuensis
ASV1031	933815d0cff37e8e8017114199be688a	GCGTTGTCCGGAATTATTGGGCGTAAAGCGCGCGCAGGCGGCCTTGTAAGTCTGTTGTTTAAACTTGGGGCTCAACCCCAAGTCGCAATGGAAACTGCAAAGCTTGAGTGCAGAAGAGGAAAGTGGAATTCCACGTGTAGCGGTGAAATGCGTAGAGATGTGGAGGAACACCAGTGGCGAAGGCGACTTTCTGGGCTGTAACTGACGCTGAGGCGCGAAAGCGTG	d__Bacteria; p__Firmicutes; c__Bacilli; o__Paenibacillales; f__Paenibacillaceae; g__Paenibacillus
ASV1032	99f06f6f91fb313efd8accc55ac3956c	GCGTTATCCGGAATTATTGGGCGTAAAGAGCTCGTAGGCGGTTTGTCGCGTCTGCTGTGAAAGACAGGGGCTCAACTCCGGTTCTGCAGTGGGTACGGGCAGACTAGAGTGCAGTAGGGGAGACTGGAATTCCTGGTGTAGCGGTGAAATGCGCAGATATCAGGAGGAACACCGATGGCGAAGGCAGGTCTCTGGGCTGTAACTGACGCTGAGGAGCGAAAGCATG	d__Bacteria; p__Actinobacteriota; c__Actinobacteria; o__Micrococcales; f__Micrococcaceae; g__Paenarthrobacter
ASV1033	047416fa8ada5c494727b697ef6c649d	GCGTTGCTCGGAATTACTGGGCGTAAAGGGTTCGTAGGCGGTGTGGTAAGTCGGAAGTGAAATCTCTGGGCTTAACTCAGAGGCTGCTTTCGAAACTGCCGTGCTAGAGTGCGGGAGAGGCGAGTGGAATTACAGGTGTAGCGGTGAAATGCGTAGATATCTGTAGGAACACCCGTGGCGAAGGCGGCTCGCTGGACCGCAACTGACGCTGAGGAACGAAAGCTAG	d__Bacteria; p__Acidobacteriota; c__Acidobacteriae; o__Subgroup_2; f__Subgroup_2; g__Subgroup_2
ASV1034	60fe2f94541b919270bfe444da0d8574	GCGTTGTTCGGAATTACTGGGCGTAAAGCGCGCGTAGGCGGATATTTAAGTCAGGGGTGAAATCCCAGGGCTCAACCCTGGAACTGCCTTTGATACTGGATGTCTGGAGTTCGGGAGAGGTGAGTGGAATTCCGAGTGTAGAGGTGAAATTCGTAGATATTCGGAGGAACACCAGAAGCGAAGGCGGCTCACTGGACCGATACTGACGCTGAGGCGCGAAAGCGTG	d__Bacteria; p__Proteobacteria; c__Alphaproteobacteria; o__Rhizobiales; f__uncultured; g__uncultured
ASV1035	7cc78703a7a6b30b16f1c77d7912c750	GCGTTGTCCGGAATTATTGGGCGTAAAACGTACGCAGGCAGTTTCTTAAGTCTGATGTGAAAGCCCACGGCTCAACCGTGGAGGGTCATTGGAAACTGGGGAACTTGAGTACAGAAGAGGAGAGTGGAATTCCACGTGTAGCGGTGAAATGCGTAGAGATGTGAAGGAACACCAGTGGCGAAGGCGACTCTCTGGTCTGTAACTGACGCTGAGGTACGAAAGCGTG	d__Bacteria; p__Firmicutes; c__Bacilli; o__Bacillales; f__Bacillaceae
ASV1036	9f226af58a3e5c46e3ca4fe14535a33f	GCGTTGTCCGGATTTATTGGGCGTAAAGCGAGCGCAGGCGGTCTTTTAAGTCTGATGTGAAAGCCCTCGGCTTAACCGGGGAGGGTCATTGGAAACTGGGAGACTTGAGTGCAGAAGAGGAAAGCGGAATTCCATGTGTAGCGGTGAAATGCGTAGATATATGGAGGAACACCAGTGGCGAAGGCGGCTTTCTGGTCTGTAACTGACGCTGAGGCTCGAAAGCGTG	d__Bacteria; p__Firmicutes; c__Bacilli; o__Lactobacillales; f__Enterococcaceae; g__Enterococcus; s__Enterococcus_cecorum
ASV1037	fedea613d4731ac9baabb6fae2692890	GCGTTGTTCGGAAATACTGGGCGTAAAGCGCACGTAGGCGGCTCAGCAAGTCAGAGGTGAAATCCCAGGGCTCAACCCTGGAACTGCCTTTGAAACTGCTAGGCTAGAATCATGGAGAGGTCAGTGGAATTCCGAGTGTAGAGGTGAAATTCGTAGATATTCGGAAGAACACCAGTGGCGAAGGCGACTGACTGGACATGTATTGACGCTGAGGTGCGAAAGCGTG	d__Bacteria; p__Proteobacteria; c__Alphaproteobacteria; o__Sphingomonadales; f__Sphingomonadaceae; g__Altererythrobacter
ASV1038	2f56e6fe391eb019d5b5a86893e208ee	GCGTTGTCCGGATTTATTGGGCGTAAAGGGAGCGCAGGTGGTTTCTTAAGTCTGATGTGAAAGCCCACGGCTTAACCGTGGAGGGTCATTGGAAACTGGGAAACTTGAGTACAGAAGAGGAATGTGGAACTCCATGTGTAGCGGTGGAATGCGTGGATATATGGAAGAACACCAGTGGCGAAGGCGACATTCTGGTCTGTTACTGACACTGAGGCTCGAAAGCGTG	d__Bacteria; p__Firmicutes; c__Bacilli; o__Lactobacillales; f__Aerococcaceae; g__Aerococcus
ASV1039	a17511ec63c4700af98776a877b78ce0	GCGTTGTTCGGATATACTGGGCGTAAAGCGCACGTAGGCGGCGTCGTAAGTCAGGGGTGAAATCCCGGAGCTCAACTCCGGAACTGCCCTTGAAACTGCAATGCTAGAATCTTGGAGAGGCGAGTGGAATTCCGAGTGTAGAGGTGAAATTCGTAGATATTCGGAAGAACACCAGTGGCGAAGGCGACTCGCTGGACAAGTATTGACGCTGAGGTGCGAAAGCGTG	d__Bacteria; p__Proteobacteria; c__Alphaproteobacteria; o__Sphingomonadales; f__Sphingomonadaceae; g__Altererythrobacter
ASV1040	a32d51000a049f8a50e52e424cce2be3	GCGTTGTTCGGAATTATTGGGCGTAAAGCGCACGTAGGCGGCTCTTTAAGTCTCACTGTGAAAGCCTGCGGCTCAACCGCAGGAGGCCAGGGGATACTGGAGAGCTGGAGATAGGTAGAGGCGAGCGGAATTCCGGGTGTAGCGGTGGAATGCGTAGAGATCCGGAAGAACACCAGAGGCGAAGGCGGCTCGCTGGACCTCATCTGACGCTGAGGTGCGAAAGCGTG	d__Bacteria; p__Gemmatimonadota; c__Longimicrobia; o__Longimicrobiales; f__Longimicrobiaceae; g__Longimicrobiaceae; s__uncultured_bacterium
ASV1041	f2aa8309d8c5825ef0de774afc12ea0d	GCGTTGCTCGGAATTATTGGGCGTAAAGGGGAGGTAGGTGGTCTTATTTGTCTGGGGTGAAATCCCTGAGCTTAACTCAGGAAGTGCCTCGGAAACGGTAAGACTAGAGTTCTGGAGAGGGTCGCGGAATACCCGGTGTAGCGGTGAAATGCGTAGATATCGGGTGGAACACCAGAGGCGAAAGCGGCGGCCTAGACAGATACTGACACTCAACTCCGAAAGCGTG	d__Bacteria; p__Bdellovibrionota; c__Oligoflexia; o__0319-6G20; f__0319-6G20; g__0319-6G20
ASV1042	f346ab138f17540497e854833e138d04	GCGTTGTCCGGAATTATTGGGCGTAAAGAGCTCGTAGGCGGTTTGTCGCGTCTGCTGTGAAAACGCGAGGCTCAACCTCGCGCCTGCAGTGGGTACGGGCAGACTAGAGTGCGGTAGGGGAGATTGGAATTCCTGGTGTAGCGGTGGAATGCGCAGATATCAGGAGGAACACCGATGGCGAAGGCAGATCTCTGGGCCGTAACTGACGCTGAGGAGCGAAAGCATG	d__Bacteria; p__Actinobacteriota; c__Actinobacteria; o__Micrococcales; f__Microbacteriaceae
ASV1043	fd4b9eedf5735e8be09df9e0f6ee38d3	GCGTTGTCCGGAATTATTGGGCGTAAAGGGCTCGTAGGCGGTTTGTCGCGTCGGGAGTGAAAACACGGGGCTTAACTCCGTGCTTGCTTTCGATACGGGCAGACTAGAGGTATGCAGGGGAGAACGGAATTCCTGGTGTAGCGGTGAAATGCGCAGATATCAGGAGGAACACCGGTGGCGAAGGCGGTTCTCTGGGCATGACCTGACGCTGAGGAGCGAAAGTGTG	d__Bacteria; p__Actinobacteriota; c__Actinobacteria; o__Propionibacteriales; f__Nocardioidaceae; g__Nocardioides
ASV1044	2085ace866b0d4b2850138af7d3b5c03	GCGTTATCCGGATTTATTGGGTTTAAAGGGTGCGTAGGCGGCCTGTTAAGTCAGGGGTGAAAGACGGTGGCTCAACCATCGCAGTGCCCTTGATACTGATGGGCTTGAATACACTAGAGGTAGGCGGAATGTGACAAGTAGCGGTGAAATGCATAGATATGTCACAGAACACCGATTGCGAAGGCAGCTTACTATGGTGTGATTGACGCTGAGGCACGAAAGCGTG	d__Bacteria; p__Bacteroidota; c__Bacteroidia; o__Sphingobacteriales; f__Sphingobacteriaceae; g__Pedobacter
ASV1045	57f461be4504aea75ee094763a9785fc	GCGTTGTTCGGAATTACTGGGCGTAAAGCGCGCGCAGGCGGTCCTTTAAGTCTACCCGTGAAATGCCGGAGCTCAACTCCGTGCACGCCGGGGGATACTGGAGGACTGGAGACGAGTAGAGGCAAGCGGAATTCCGGGTGTAGCGGTGGAATGCGTAGAGATCCGGAAGAACACCGGAGGCGAAGGCGGCTTGCTGGGCTTGGTCTGACGCTGAGGCGCGAAAGCGTG	d__Bacteria; p__Gemmatimonadota; c__Longimicrobia; o__Longimicrobiales; f__Longimicrobiaceae; g__Longimicrobium; s__uncultured_bacterium
ASV1046	5f73e52a07e347aeccfe20faa43be30d	GCGTTGCTCGGAATCACTGGGCGTAAAGCGCACGTAGGCGGACTCTTAAGTCGGGGGTGAAATCCTGGAGCTCAACTCCAGAACTGCCCTCGATACTGAGAGCCTTGAGTCCGGGAGAGGTGAGTGGAACTGCGAGTGTAGAGGTGAAATTCGTAGATATTCGCAAGAACACCAGTGGCGAAGGCGGCTCACTGGCCCGGTACTGACGCTGAGGTGCGAAAGCGTG	d__Bacteria; p__Proteobacteria; c__Alphaproteobacteria; o__Rhizobiales; f__Xanthobacteraceae; g__uncultured
[truncated: 1,363 more rows]
