# Supplementary material for: Selection and enrichment of microbial species with an increased lignocellulolytic phenotype from a native soil microbiome by activity-based probing
Source: ISME Commun. 2023 Sep 30;3:106. doi: 10.1038/s43705-023-00305-w (PMC10542759; doi:10.1038/s43705-023-00305-w)
Supplement: Supplementary file 5 — ISMEJCOMMS-23-00084A-s11 [file 43705_2023_305_MOESM5_ESM.txt]

---
title: "PhenoSelection ISME Communications"
author: "Nicholas J. Reichart"
date: "5/30/2023"
output: word_document
---

# Packages

Load in the necessary packages.
```{r}
library(ggplot2)
library(phyloseq)
library(dplyr)
library(reshape2)
library(RColorBrewer)
library(vegan)
library(pheatmap)
library(funfuns)
library(tidyr)
library(decontam)
library(cowplot)
library(matrixStats)
library(scales)
library(ggpmisc)
library(hot.deck)
library(viridisLite)
library(stringr)
```

# Phyloseq object

First I make a Phyloseq object to use for decontam.

```{r}
count <- read.csv(file = "PhenoSelection_amplicon_count_data.csv", header = T, row.names = 1)
taxonomy <- read.csv(file = "PhenoSelection_taxonomy_table.csv", header = T, row.names = 1)
sample <- read.csv(file = "PhenoSelection_sample_metadata.csv", header = T, row.names = 1)

ps1 <- phyloseq(otu_table(count, taxa_are_rows = T), sample_data(sample), tax_table(as.matrix(taxonomy)))

saveRDS(ps1, "ps_initialobject.rds")

ps1 <- readRDS("ps_initialobject.rds")
```

# Decontam 

I went through the three types of models in the decontam package using different thresholds and decided on the prevalence model with a threshold of 0.5 to continue with.

## Prevalence model

```{r}
sample_data(ps1)$is.neg <- sample_data(ps1)$Sample_Control == "Control"

contamdf.prev05 <- isContaminant(ps1, method = "prevalence", neg = "is.neg", threshold = 0.5, 
                                 batch = c("Flowcell"))

table(contamdf.prev05$contaminant) #100

ps.pa <- transform_sample_counts(ps1, function(abund) 1*(abund>0))
ps.pa.neg <- prune_samples(sample_data(ps.pa)$Sample_Control == "Control", ps.pa)
ps.pa.pos <- prune_samples(sample_data(ps.pa)$Sample_Control == "Sample", ps.pa)

df.prev <- data.frame(pa.pos=taxa_sums(ps.pa.pos), pa.neg=taxa_sums(ps.pa.neg), contaminant=contamdf.prev05$contaminant)
plot.prev <- ggplot(data = df.prev, aes(x=pa.neg, y=pa.pos, color=contaminant)) +
  geom_point() +
  xlab("Prevalence (Neg Controls)") +
  ylab("Prevalence (True Samples)")

plot.prev
```


Now to remove the "contaminating" taxa from the taxonomy and count tables.

```{r}
taxonomy_ps1 <- as.data.frame(tax_table(ps1))
count_ps1 <- as.data.frame(otu_table(ps1, taxa_are_rows = T))

count.with.decontam <- cbind(contamdf.prev05, taxonomy_ps1, count_ps1) #combining necessary items
noncontaminantasv <- count.with.decontam[grepl("FALSE", count.with.decontam$contaminant),] #remove true ASVs
contaminantasv <- count.with.decontam[grepl("TRUE", count.with.decontam$contaminant),] #make separate df of contaminat ASVs

count.decontam.prev05 <- noncontaminantasv[,9:659]
taxonomy.decontam.prev05 <- noncontaminantasv[,7:8]

# Just to see how many counts were removed from the files
sum(rowSums(count_ps1)) # 19,490,457
sum(rowSums(count.decontam.prev05)) # 19,106,071

19106071/19490457 # 98.0% of reads remain

19490457 - 19106071 # 384,386 reads removed

write.csv(count.decontam.prev05, file = "count.decontam.prev05.csv")
write.csv(taxonomy.decontam.prev05, file = "taxonomy.decontam.prev05.csv")
```

# Removing low reads and singletons

```{r}
sampleps1 <- sample_data(ps1)

ncol(count.decontam.prev05) #651
count.decontam.prev05.above <- count.decontam.prev05[,colSums(count.decontam.prev05)>5000]
ncol(count.decontam.prev05.above) #591

nrow(count.decontam.prev05.above) #2309
count.decontam.prev05.above <- count.decontam.prev05.above[rowSums(count.decontam.prev05.above)>1,]  
nrow(count.decontam.prev05.above) #2122

sum(rowSums(count.decontam.prev05)) # 19,106,071
sum(rowSums(count.decontam.prev05.above)) # 19,044,174

19044174/19106071 # 99.7 % of reads remain

19106071 - 19044174 # 61897 reads removed

ps2 <- phyloseq(otu_table(count.decontam.prev05.above, taxa_are_rows = T), 
                sample_data(sampleps1), 
                tax_table(as.matrix(taxonomy.decontam.prev05)))

saveRDS(ps2, "ps_nolowreads.rds")

ps2 <- readRDS("ps_nolowreads.rds")
```


# Richness diversity

## All Samples

```{r}
ps2 <- readRDS("ps_nolowreads.rds")
ps2.richness<- estimate_richness(ps2, measures = c("Observed", "Shannon"))
write.csv(ps2.richness, file = "richness_post_qc.csv")
```


## KFBHR flowcell

### Glucose

```{r}
ps2 <- readRDS("ps_nolowreads.rds")

KFBHRps <- subset_samples(ps2, Flowcell == "KFBHR")

# Select out necessary samples and run diversity metrics

timepointKFBHR <- subset_samples(KFBHRps, Post_sort_culture == "Yes")

timepoint.richness.KFBHR <- estimate_richness(timepointKFBHR, measures = c("Observed", "Shannon"))

tube.rich.box.HR <- as.data.frame(timepoint.richness.KFBHR$Observed)
tube.rich.box.HR$Shannon <- timepoint.richness.KFBHR$Shannon
colnames(tube.rich.box.HR)[1] <- "Observed"
row.names(tube.rich.box.HR) <- row.names(timepoint.richness.KFBHR)

tube.sampledata.KFBHR <- sample_data(timepointKFBHR)

tube.rich.box.HR$Gate <- tube.sampledata.KFBHR$Gate
tube.rich.box.HR$MUBstrate <- tube.sampledata.KFBHR$MUBstrate
tube.rich.box.HR$Time_point <- tube.sampledata.KFBHR$Time_point

tube.rich.glucose <- tube.rich.box.HR[grepl('Glucose', tube.rich.box.HR$MUBstrate),]

tube.rich.glucose$Gate <- factor(tube.rich.glucose$Gate, levels = c("Bulk", "Depleted", "Enriched"))


# First plot is to have a legend that can be used to arrange plots later on outside of R.

shannon.gluco.box <- ggplot(tube.rich.glucose, aes(x = Time_point, y = Shannon, fill = Gate)) +
  geom_boxplot() +
  theme_bw() +
  theme(text = element_text(size = 14),
        axis.text.x = element_text(colour="black"),
        axis.text.y = element_text(colour="black")) +
  ylab("Shannon Diversity") +
  xlab("Time Point")+
  ylim(0,3.5) +
  scale_x_discrete(labels=c("TP1" = "15","TP2" = "25","TP3" = "35","TP4" = "45"),
                   name="Sampling Time Point (hr)") +
  scale_fill_manual(values = c("#619CFF",
                               "#F8766D",
                               "#00BA38"))

# This plot is what will be used as the figure in the manuscript.

shannon.gluco.box.nolegend <- ggplot(tube.rich.glucose, aes(x = Time_point, y = Shannon, fill = Gate)) +
  geom_boxplot() +
  theme_bw() +
  theme(text = element_text(size = 14),
        axis.text.x = element_text(colour="black"),
        axis.text.y = element_text(colour="black"),
        legend.position = "none") +
  ylab("Glucose-MUB \nShannon Diversity") +
  xlab("Time Point")+
  ylim(0,3.5) +
  scale_x_discrete(labels=c("TP1" = "15","TP2" = "25","TP3" = "35","TP4" = "45"),
                   name="Sampling Time Point (hr)") +
  scale_fill_manual(values = c("#619CFF",
                               "#F8766D",
                               "#00BA38"))

#saved as shannon.gluco.box.nolegend 400x400
```

### Cellobiose

```{r}
tube.rich.cellobiose <- tube.rich.box.HR[grepl('Cellobiose', tube.rich.box.HR$MUBstrate),]

tube.rich.cellobiose$Gate <- factor(tube.rich.cellobiose$Gate, levels = c("Bulk", "Depleted", "Enriched"))

shannon.cello.box.nolegend <- ggplot(tube.rich.cellobiose, aes(x = Time_point, y = Shannon, fill = Gate)) +
  geom_boxplot() +
  theme_bw() +
  theme(text = element_text(size = 14),
        axis.text.x = element_text(colour="black"),
        axis.text.y = element_text(colour="black"),
        legend.position = "none") +
  ylab("Cellobiose-MUB \nShannon Diversity") +
  xlab("Time Point") +
  ylim(0,3.5)+
  scale_x_discrete(labels=c("TP1" = "15","TP2" = "25","TP3" = "35","TP4" = "45"), 
                   name="Sampling Time Point (hr)") +
  scale_fill_manual(values = c("#619CFF",
                               "#F8766D",
                               "#00BA38"))


```

### Statistics on Glucose and Cellobiose Shannon Diversity

```{r}
# First glucose

kruskal.test(Shannon ~ Gate, data = tube.rich.glucose) # p <<0.05
kruskal.test(Shannon ~ Time_point, data = tube.rich.glucose) # p << 0.05

rich.gluco.tp1 <- tube.rich.glucose[tube.rich.glucose$Time_point == "TP1",]
pairwise.wilcox.test(rich.gluco.tp1$Shannon, rich.gluco.tp1$Gate, p.adjust.method = "BH")
# Bulk v Depleted = 0.97, Bulk v Enriched = 0.000065, Enriched v Depleted = 0.000069

rich.gluco.tp2 <- tube.rich.glucose[tube.rich.glucose$Time_point == "TP2",]
pairwise.wilcox.test(rich.gluco.tp2$Shannon, rich.gluco.tp2$Gate, p.adjust.method = "BH")
# Bulk v Depleted = 0.0018, Bulk v Enriched = 0.0000011, Enriched v Depleted = 0.0000011

rich.gluco.tp3 <- tube.rich.glucose[tube.rich.glucose$Time_point == "TP3",]
pairwise.wilcox.test(rich.gluco.tp3$Shannon, rich.gluco.tp3$Gate, p.adjust.method = "BH")
# Bulk v Depleted = 0.000033, Bulk v Enriched = 0.000033, Enriched v Depleted = 0.59

rich.gluco.tp4 <- tube.rich.glucose[tube.rich.glucose$Time_point == "TP4",]
pairwise.wilcox.test(rich.gluco.tp4$Shannon, rich.gluco.tp4$Gate, p.adjust.method = "BH")
# Bulk v Depleted = 0.0000044, Bulk v Enriched = 0.27, Enriched v Depleted = 0.0000044

# Now for cellobiose

kruskal.test(Shannon ~ Gate, data = tube.rich.cellobiose) # p <<0.05
kruskal.test(Shannon ~ Time_point, data = tube.rich.cellobiose) # p << 0.05

rich.cello.tp1 <- tube.rich.cellobiose[tube.rich.cellobiose$Time_point == "TP1",]
pairwise.wilcox.test(rich.cello.tp1$Shannon, rich.cello.tp1$Gate, p.adjust.method = "BH")
# Bulk v Depleted = 0.74, Bulk v Enriched = 0.0002, Enriched v Depleted = 0.00066

rich.cello.tp2 <- tube.rich.cellobiose[tube.rich.cellobiose$Time_point == "TP2",]
pairwise.wilcox.test(rich.cello.tp2$Shannon, rich.cello.tp2$Gate, p.adjust.method = "BH")
# Bulk v Depleted = 0.00027, Bulk v Enriched = 0.0000011, Enriched v Depleted = 0.0000011

rich.cello.tp3 <- tube.rich.cellobiose[tube.rich.cellobiose$Time_point == "TP3",]
pairwise.wilcox.test(rich.cello.tp3$Shannon, rich.cello.tp3$Gate, p.adjust.method = "BH")
# Bulk v Depleted = 0.000016, Bulk v Enriched = 0.00011, Enriched v Depleted = 0.2

rich.cello.tp4 <- tube.rich.cellobiose[tube.rich.cellobiose$Time_point == "TP4",]
pairwise.wilcox.test(rich.cello.tp4$Shannon, rich.cello.tp4$Gate, p.adjust.method = "BH")
# Bulk v Depleted = 0.0000044, Bulk v Enriched = 0.038, Enriched v Depleted = 0.72
```


## KFBHL Flowcell

### Xylose

```{r}
KFBHLps <- subset_samples(ps2, Flowcell == "KFBHL")

# Select out necessary samples and run diversity metrics

timepointKFBHL <- subset_samples(KFBHLps, Post_sort_culture == "Yes")

timepoint.richness.KFBHL <- estimate_richness(timepointKFBHL, measures = c("Observed", "Shannon"))

tube.rich.box.HL <- as.data.frame(timepoint.richness.KFBHL$Observed)
tube.rich.box.HL$Shannon <- timepoint.richness.KFBHL$Shannon
colnames(tube.rich.box.HL)[1] <- "Observed"
row.names(tube.rich.box.HL) <- row.names(timepoint.richness.KFBHL)

tube.sampledata.KFBHL <- sample_data(timepointKFBHL)

tube.rich.box.HL$Gate <- tube.sampledata.KFBHL$Gate
tube.rich.box.HL$MUBstrate <- tube.sampledata.KFBHL$MUBstrate
tube.rich.box.HL$Time_point <- tube.sampledata.KFBHL$Time_point

tube.rich.xylose <- tube.rich.box.HL[grepl('Xylose', tube.rich.box.HL$MUBstrate),]

tube.rich.xylose$Gate <- factor(tube.rich.xylose$Gate, levels = c("Bulk", "Depleted", "Enriched"))

shannon.xylo.box.nolegend <- ggplot(tube.rich.xylose, aes(x = Time_point, y = Shannon, fill = Gate)) +
  geom_boxplot() +
  theme_bw() +
  theme(text = element_text(size = 14),
        axis.text.x = element_text(colour="black"),
        axis.text.y = element_text(colour="black"),
        legend.position = "none") +
  ylab("Xylose-MUB \nShannon Diversity") +
  xlab("Time Point")+
  ylim(0,3.5) + 
  scale_x_discrete(labels=c("TP1" = "28","TP2" = "38","TP3" = "48","TP4" = "64"), name="Sampling Time Point (hr)") +
  scale_fill_manual(values = c("#619CFF",
                               "#F8766D",
                               "#00BA38"))

```

### Xylobiose

```{r}
tube.rich.xylobiose <- tube.rich.box.HL[grepl('Xylobiose', tube.rich.box.HL$MUBstrate),]

tube.rich.xylobiose$Gate <- factor(tube.rich.xylobiose$Gate, levels = c("Bulk", "Depleted", "Enriched"))

shannon.xylobiose.box.nolegend <- ggplot(tube.rich.xylobiose, aes(x = Time_point, y = Shannon, fill = Gate)) +
  geom_boxplot() +
  theme_bw() +
  theme(text = element_text(size = 14),
        axis.text.x = element_text(colour="black"),
        axis.text.y = element_text(colour="black"),
        legend.position = "none") +
  ylab("Xylobiose-MUB \nShannon Diversity") +
  xlab("Time Point") +
  ylim(0,3.5)+
  scale_x_discrete(labels=c("TP1" = "28","TP2" = "38","TP3" = "48","TP4" = "64"), 
                   name="Sampling Time Point (hr)") +
  scale_fill_manual(values = c("#619CFF",
                               "#F8766D",
                               "#00BA38"))

shannon.xylobiose.box.nolegend
```

### Statistics on Xylose and Xylobiose Shannon Diversity

```{r}
# First xylose

kruskal.test(Shannon ~ Gate, data = tube.rich.xylose) # p = 0.018
kruskal.test(Shannon ~ Time_point, data = tube.rich.xylose) # p << 0.05

rich.xylo.tp1 <- tube.rich.xylose[tube.rich.xylose$Time_point == "TP1",]
pairwise.wilcox.test(rich.xylo.tp1$Shannon, rich.xylo.tp1$Gate, p.adjust.method = "BH")
# Bulk v Depleted = 0.44, Bulk v Enriched = 0.0000044, Enriched v Depleted = 0.00011

rich.xylo.tp2 <- tube.rich.xylose[tube.rich.xylose$Time_point == "TP2",]
pairwise.wilcox.test(rich.xylo.tp2$Shannon, rich.xylo.tp2$Gate, p.adjust.method = "BH")
# Bulk v Depleted = 0.068, Bulk v Enriched = 0.068, Enriched v Depleted = 0.0087

rich.xylo.tp3 <- tube.rich.xylose[tube.rich.xylose$Time_point == "TP3",]
pairwise.wilcox.test(rich.xylo.tp3$Shannon, rich.xylo.tp3$Gate, p.adjust.method = "BH")
# Bulk v Depleted = 0.57, Bulk v Enriched = 0.13, Enriched v Depleted = 0.76

rich.xylo.tp4 <- tube.rich.xylose[tube.rich.xylose$Time_point == "TP4",]
pairwise.wilcox.test(rich.xylo.tp4$Shannon, rich.xylo.tp4$Gate, p.adjust.method = "BH")
# Bulk v Depleted = 0.29, Bulk v Enriched = 0.027, Enriched v Depleted = 0.29

# Now for xylobiose

kruskal.test(Shannon ~ Gate, data = tube.rich.xylobiose) # p <<0.05
kruskal.test(Shannon ~ Time_point, data = tube.rich.xylobiose) # p << 0.05

rich.xylobiose.tp1 <- tube.rich.xylobiose[tube.rich.xylobiose$Time_point == "TP1",]
pairwise.wilcox.test(rich.xylobiose.tp1$Shannon, rich.xylobiose.tp1$Gate, p.adjust.method = "BH")
# Bulk v Depleted = 0.84, Bulk v Enriched = 0.0000011, Enriched v Depleted = 0.0000011

rich.xylobiose.tp2 <- tube.rich.xylobiose[tube.rich.xylobiose$Time_point == "TP2",]
pairwise.wilcox.test(rich.xylobiose.tp2$Shannon, rich.xylobiose.tp2$Gate, p.adjust.method = "BH")
# Bulk v Depleted = 0.078, Bulk v Enriched = 0.0000089, Enriched v Depleted = 0.0027

rich.xylobiose.tp3 <- tube.rich.xylobiose[tube.rich.xylobiose$Time_point == "TP3",]
pairwise.wilcox.test(rich.xylobiose.tp3$Shannon, rich.xylobiose.tp3$Gate, p.adjust.method = "BH")
# Bulk v Depleted = 0.98, Bulk v Enriched = 0.13, Enriched v Depleted = 0.13

rich.xylobiose.tp4 <- tube.rich.xylobiose[tube.rich.xylobiose$Time_point == "TP4",]
pairwise.wilcox.test(rich.xylobiose.tp4$Shannon, rich.xylobiose.tp4$Gate, p.adjust.method = "BH")
# Bulk v Depleted = 0.89, Bulk v Enriched = 0.0043, Enriched v Depleted = 0.0068
```

# SIMPER analysis

## KFBHR flow cell
### Gluose

```{r}
ps2 <- readRDS("ps_nolowreads.rds")

KFBHRps <- subset_samples(ps2, Flowcell == "KFBHR")

timepointKFBHR <- subset_samples(KFBHRps, Post_sort_culture == "Yes")

# subsampling time points

time.glucose.ps <- subset_samples(timepointKFBHR, MUBstrate == "Glucose")
time.glucose.ps.tp1 <- subset_samples(time.glucose.ps, Time_point == "TP1")
time.glucose.ps.tp2 <- subset_samples(time.glucose.ps, Time_point == "TP2")
time.glucose.ps.tp3 <- subset_samples(time.glucose.ps, Time_point == "TP3")
time.glucose.ps.tp4 <- subset_samples(time.glucose.ps, Time_point == "TP4")

# converting samples to relative abundance

time.glucose.ps.tp1.counts <- as.data.frame(otu_table(time.glucose.ps.tp1, taxa_are_rows = T))
time.glucose.ps.tp1.sample <- sample_data(time.glucose.ps.tp1)
time.glucose.ps.tp1.abund <- decostand(time.glucose.ps.tp1.counts, method = "total", MARGIN = 2)
time.glucose.ps.tp1.abund <- time.glucose.ps.tp1.abund*100

time.glucose.ps.tp2.counts <- as.data.frame(otu_table(time.glucose.ps.tp2, taxa_are_rows = T))
time.glucose.ps.tp2.sample <- sample_data(time.glucose.ps.tp2)
time.glucose.ps.tp2.abund <- decostand(time.glucose.ps.tp2.counts, method = "total", MARGIN = 2)
time.glucose.ps.tp2.abund <- time.glucose.ps.tp2.abund*100

time.glucose.ps.tp3.counts <- as.data.frame(otu_table(time.glucose.ps.tp3, taxa_are_rows = T))
time.glucose.ps.tp3.sample <- sample_data(time.glucose.ps.tp3)
time.glucose.ps.tp3.abund <- decostand(time.glucose.ps.tp3.counts, method = "total", MARGIN = 2)
time.glucose.ps.tp3.abund <- time.glucose.ps.tp3.abund*100

time.glucose.ps.tp4.counts <- as.data.frame(otu_table(time.glucose.ps.tp4, taxa_are_rows = T))
time.glucose.ps.tp4.sample <- sample_data(time.glucose.ps.tp4)
time.glucose.ps.tp4.abund <- decostand(time.glucose.ps.tp4.counts, method = "total", MARGIN = 2)
time.glucose.ps.tp4.abund <- time.glucose.ps.tp4.abund*100

dim(time.glucose.ps.tp1.abund) # 2122 x 28
#samples are columns and taxa are rows, need to flip
time.glucose.ps.tp1.abund$total <- rowSums(time.glucose.ps.tp1.abund)
# removing taxa that have zero reads across all samples from this time point
time.glucose.ps.tp1.abund <- time.glucose.ps.tp1.abund[time.glucose.ps.tp1.abund$total >0,]
time.glucose.ps.tp1.abund$total <- NULL
dim(time.glucose.ps.tp1.abund) #361 x 28
# flip back to original orientation
time.glucose.ps.tp1.abund.t <- as.data.frame(t(time.glucose.ps.tp1.abund))

dim(time.glucose.ps.tp2.abund) # 2122 x 36
#samples are columns and taxa are rows, need to flip
time.glucose.ps.tp2.abund$total <- rowSums(time.glucose.ps.tp2.abund)
time.glucose.ps.tp2.abund <- time.glucose.ps.tp2.abund[time.glucose.ps.tp2.abund$total >0,]
time.glucose.ps.tp2.abund$total <- NULL
dim(time.glucose.ps.tp2.abund) #53 x 36

time.glucose.ps.tp2.abund.t <- as.data.frame(t(time.glucose.ps.tp2.abund))

dim(time.glucose.ps.tp3.abund) # 2122 x 36
#samples are columns and taxa are rows, need to flip
time.glucose.ps.tp3.abund$total <- rowSums(time.glucose.ps.tp3.abund)
time.glucose.ps.tp3.abund <- time.glucose.ps.tp3.abund[time.glucose.ps.tp3.abund$total >0,]
time.glucose.ps.tp3.abund$total <- NULL
dim(time.glucose.ps.tp3.abund) #44 x 36

time.glucose.ps.tp3.abund.t <- as.data.frame(t(time.glucose.ps.tp3.abund))

dim(time.glucose.ps.tp4.abund) # 2122 x 36
#samples are columns and taxa are rows, need to flip
time.glucose.ps.tp4.abund$total <- rowSums(time.glucose.ps.tp4.abund)
time.glucose.ps.tp4.abund <- time.glucose.ps.tp4.abund[time.glucose.ps.tp4.abund$total >0,]
time.glucose.ps.tp4.abund$total <- NULL
dim(time.glucose.ps.tp4.abund) #43 x 36

time.glucose.ps.tp4.abund.t <- as.data.frame(t(time.glucose.ps.tp4.abund))

gl.sol.t.tp1 <- metaMDS(time.glucose.ps.tp1.abund.t)
gl.scrs.t.tp1 <- as.data.frame(scores(gl.sol.t.tp1, display = "sites"))
gl.scrs.t.tp1$Gate <- time.glucose.ps.tp1.sample$Gate

(gl.sim.tp1 <- with(gl.scrs.t.tp1, simper(time.glucose.ps.tp1.abund.t, Gate))) # 4 management conditions
summary(gl.sim.tp1, ordered = T)

gl.sol.t.tp2 <- metaMDS(time.glucose.ps.tp2.abund.t)
gl.scrs.t.tp2 <- as.data.frame(scores(gl.sol.t.tp2, display = "sites"))
gl.scrs.t.tp2$Gate <- time.glucose.ps.tp2.sample$Gate

(gl.sim.tp2 <- with(gl.scrs.t.tp2, simper(time.glucose.ps.tp2.abund.t, Gate))) # 4 management conditions
summary(gl.sim.tp2, ordered = T)

gl.sol.t.tp3 <- metaMDS(time.glucose.ps.tp3.abund.t)
gl.scrs.t.tp3 <- as.data.frame(scores(gl.sol.t.tp3, display = "sites"))
gl.scrs.t.tp3$Gate <- time.glucose.ps.tp3.sample$Gate

(gl.sim.tp3 <- with(gl.scrs.t.tp3, simper(time.glucose.ps.tp3.abund.t, Gate))) # 4 management conditions
summary(gl.sim.tp3, ordered = T)

gl.sol.t.tp4 <- metaMDS(time.glucose.ps.tp4.abund.t)
gl.scrs.t.tp4 <- as.data.frame(scores(gl.sol.t.tp4, display = "sites"))
gl.scrs.t.tp4$Gate <- time.glucose.ps.tp4.sample$Gate

(gl.sim.tp4 <- with(gl.scrs.t.tp4, simper(time.glucose.ps.tp4.abund.t, Gate))) # 4 management conditions
summary(gl.sim.tp4, ordered = T)

# look at cumsum, 70% of data difference can be attributed to ASVs for bulk v enrich and enrich v deplete
# tp1 1, 2, 5
# tp2 1, 2, 5
# tp3 2, 4, 5, 6
# tp4 4, 5, 6, 7

set.seed(123)

gl.vf.tp1 <- envfit(gl.sol.t.tp1, time.glucose.ps.tp1.abund.t, perm = 999)
gl.spp.scrs.t.tp1 <- as.data.frame(scores(gl.vf.tp1, display = "vectors"))
gl.spp.scrs.t.tp1 <- cbind(gl.spp.scrs.t.tp1, Species = rownames(gl.spp.scrs.t.tp1))
gl.spp.scrs.t.tp1 <- gl.spp.scrs.t.tp1[c(1,2,5),]

gl.vf.tp2 <- envfit(gl.sol.t.tp2, time.glucose.ps.tp2.abund.t, perm = 999)
gl.spp.scrs.t.tp2  <- as.data.frame(scores(gl.vf.tp2, display = "vectors"))
gl.spp.scrs.t.tp2  <- cbind(gl.spp.scrs.t.tp2 , Species = rownames(gl.spp.scrs.t.tp2 ))
gl.spp.scrs.t.tp2  <- gl.spp.scrs.t.tp2 [c(1,2,5),]

gl.vf.tp3 <- envfit(gl.sol.t.tp3, time.glucose.ps.tp3.abund.t, perm = 999)
gl.spp.scrs.t.tp3 <- as.data.frame(scores(gl.vf.tp3, display = "vectors"))
gl.spp.scrs.t.tp3 <- cbind(gl.spp.scrs.t.tp3, Species = rownames(gl.spp.scrs.t.tp3))
gl.spp.scrs.t.tp3 <- gl.spp.scrs.t.tp3[c(2,4,5,6),]

gl.vf.tp4 <- envfit(gl.sol.t.tp4, time.glucose.ps.tp4.abund.t, perm = 999)
gl.spp.scrs.t.tp4 <- as.data.frame(scores(gl.vf.tp4, display = "vectors"))
gl.spp.scrs.t.tp4 <- cbind(gl.spp.scrs.t.tp4, Species = rownames(gl.spp.scrs.t.tp4))
gl.spp.scrs.t.tp4 <- gl.spp.scrs.t.tp4[c(4,5,6,7),]

### plots for consistent sizing

### Plots to fit into figure

min(gl.scrs.t.tp1$NMDS1)#-2.45
max(gl.scrs.t.tp1$NMDS1)#1.81
min(gl.scrs.t.tp1$NMDS2)#-1.52
max(gl.scrs.t.tp1$NMDS2)#1.41

min(gl.scrs.t.tp2$NMDS1)#-0.536
max(gl.scrs.t.tp2$NMDS1)#0.661
min(gl.scrs.t.tp2$NMDS2)#-.495
max(gl.scrs.t.tp2$NMDS2)#0.328

min(gl.scrs.t.tp3$NMDS1)#-0.315
max(gl.scrs.t.tp3$NMDS1)#0.510
min(gl.scrs.t.tp3$NMDS2)#-.281
max(gl.scrs.t.tp3$NMDS2)#0.197

min(gl.scrs.t.tp4$NMDS1)#-0.460
max(gl.scrs.t.tp4$NMDS1)#0.485
min(gl.scrs.t.tp4$NMDS2)#-0.250
max(gl.scrs.t.tp4$NMDS2)#0.204

#One version of plots are used to know which arrow goes with what ASV label
# Second version of plots are unlabeled and will have the correct ASV added in later to allow for better spacing and visibility of the labels. 

glucose.tp1.simper <- ggplot(gl.scrs.t.tp1) +
  geom_point(mapping = aes(x = NMDS1, y = NMDS2, color = Gate), size = 5) +
  coord_fixed() +
  geom_segment(data = gl.spp.scrs.t.tp1,
               aes(x = 0, xend = NMDS1, y =0, yend = NMDS2),
               arrow = arrow(length = unit(0.3, "cm")), color = "black") +
  geom_text(data = gl.spp.scrs.t.tp1,
            aes(x = NMDS1 * 1.3, y = NMDS2 * 1.3, label = Species), size = 4) +
  ggtitle("Glucose 15 hour incubation") +
  theme_bw() +
  theme(axis.text.x = element_text(colour = "black"),
        axis.text.y = element_text(colour = "black"),
        legend.position = "none",
        text = element_text(size = 20)) +
  scale_color_manual(values = c("#619CFF",
                                "#F8766D",
                                "#00BA38"))+
  xlim(-2.75, 2) +
  ylim(-1.8,1.5)

glucose.tp2.simper <- ggplot(gl.scrs.t.tp2) +
  geom_point(mapping = aes(x = NMDS1, y = NMDS2, color = Gate), size = 5) +
  coord_fixed() +
  geom_segment(data = gl.spp.scrs.t.tp2,
               aes(x = 0, xend = NMDS1, y =0, yend = NMDS2),
               arrow = arrow(length = unit(0.3, "cm")), color = "black") +
  geom_text(data = gl.spp.scrs.t.tp2,
            aes(x = NMDS1 * 1.2, y = NMDS2 * 1.2, label = Species), size = 4,
            vjust = "inward", hjust = "inward") +
  theme_bw() +
  ggtitle("Glucose 25 hour incubation") +
  theme(axis.text.x = element_text(colour = "black"),
        axis.text.y = element_text(colour = "black"),
        legend.position = "none",
        text = element_text(size = 20)) +
  scale_color_manual(values = c("#619CFF",
                                "#F8766D",
                                "#00BA38"))+
  xlim(-2.75, 2) +
  ylim(-1.8,1.5)

glucose.tp3.simper <- ggplot(gl.scrs.t.tp3) +
  geom_point(mapping = aes(x = NMDS1, y = NMDS2, color = Gate), size = 5) +
  coord_fixed() +
  geom_segment(data = gl.spp.scrs.t.tp3,
               aes(x = 0, xend = NMDS1, y =0, yend = NMDS2),
               arrow = arrow(length = unit(0.3, "cm")), color = "black") +
  geom_text(data = gl.spp.scrs.t.tp3,
            aes(x = NMDS1 * 1.2, y = NMDS2 * 1.2, label = Species), size = 4,
            vjust = "inward", hjust = "inward") +
  theme_bw() +
  ggtitle("Glucose 35 hour incubation") +
  theme(axis.text.x = element_text(colour = "black"),
        axis.text.y = element_text(colour = "black"),
        legend.position = "none",
        text = element_text(size = 20)) +
  scale_color_manual(values = c("#619CFF",
                                "#F8766D",
                                "#00BA38"))+
  xlim(-2.75, 2) +
  ylim(-1.8,1.5)

glucose.tp4.simper <- ggplot(gl.scrs.t.tp4) +
  geom_point(mapping = aes(x = NMDS1, y = NMDS2, color = Gate), size = 5) +
  coord_fixed() +
  geom_segment(data = gl.spp.scrs.t.tp4,
               aes(x = 0, xend = NMDS1, y =0, yend = NMDS2),
               arrow = arrow(length = unit(0.3, "cm")), color = "black") +
  geom_text(data = gl.spp.scrs.t.tp4,
            aes(x = NMDS1 * 1.2, y = NMDS2 * 1.2, label = Species), size = 4,
            vjust = "inward", hjust = "inward") +
  theme_bw() +
  ggtitle("Glucose 45 hour incubation") +
  theme(axis.text.x = element_text(colour = "black"),
        axis.text.y = element_text(colour = "black"),
        legend.position = "none",
        text = element_text(size = 20)) +
  scale_color_manual(values = c("#619CFF",
                                "#F8766D",
                                "#00BA38"))+
  xlim(-2.75, 2) +
  ylim(-1.8,1.5)

glucose.tp1.simper.nolabel <- ggplot(gl.scrs.t.tp1) +
  geom_point(mapping = aes(x = NMDS1, y = NMDS2, color = Gate), size = 5) +
  coord_fixed() +
  geom_segment(data = gl.spp.scrs.t.tp1,
               aes(x = 0, xend = NMDS1, y =0, yend = NMDS2),
               arrow = arrow(length = unit(0.3, "cm")), color = "black") +
  ggtitle("Glucose 15 hour incubation") +
  theme_bw() +
  theme(axis.text.x = element_text(colour = "black"),
        axis.text.y = element_text(colour = "black"),
        legend.position = "none",
        text = element_text(size = 20)) +
  scale_color_manual(values = c("#619CFF",
                                "#F8766D",
                                "#00BA38"))+
  xlim(-2.75, 2) +
  ylim(-1.8,1.5)

glucose.tp2.simper.nolabel <- ggplot(gl.scrs.t.tp2) +
  geom_point(mapping = aes(x = NMDS1, y = NMDS2, color = Gate), size = 5) +
  coord_fixed() +
  geom_segment(data = gl.spp.scrs.t.tp2,
               aes(x = 0, xend = NMDS1, y =0, yend = NMDS2),
               arrow = arrow(length = unit(0.3, "cm")), color = "black") +
  theme_bw() +
  ggtitle("Glucose 25 hour incubation") +
  theme(axis.text.x = element_text(colour = "black"),
        axis.text.y = element_text(colour = "black"),
        legend.position = "none",
        text = element_text(size = 20)) +
  scale_color_manual(values = c("#619CFF",
                                "#F8766D",
                                "#00BA38"))+
  xlim(-2.75, 2) +
  ylim(-1.8,1.5)

glucose.tp3.simper.nolabel <- ggplot(gl.scrs.t.tp3) +
  geom_point(mapping = aes(x = NMDS1, y = NMDS2, color = Gate), size = 5) +
  coord_fixed() +
  geom_segment(data = gl.spp.scrs.t.tp3,
               aes(x = 0, xend = NMDS1, y =0, yend = NMDS2),
               arrow = arrow(length = unit(0.3, "cm")), color = "black") +
  theme_bw() +
  ggtitle("Glucose 35 hour incubation") +
  theme(axis.text.x = element_text(colour = "black"),
        axis.text.y = element_text(colour = "black"),
        legend.position = "none",
        text = element_text(size = 20)) +
  scale_color_manual(values = c("#619CFF",
                                "#F8766D",
                                "#00BA38"))+
  xlim(-2.75, 2) +
  ylim(-1.8,1.5)

glucose.tp4.simper.nolabel <- ggplot(gl.scrs.t.tp4) +
  geom_point(mapping = aes(x = NMDS1, y = NMDS2, color = Gate), size = 5) +
  coord_fixed() +
  geom_segment(data = gl.spp.scrs.t.tp4,
               aes(x = 0, xend = NMDS1, y =0, yend = NMDS2),
               arrow = arrow(length = unit(0.3, "cm")), color = "black") +
  theme_bw() +
  ggtitle("Glucose 45 hour incubation") +
  theme(axis.text.x = element_text(colour = "black"),
        axis.text.y = element_text(colour = "black"),
        legend.position = "none",
        text = element_text(size = 20)) +
  scale_color_manual(values = c("#619CFF",
                                "#F8766D",
                                "#00BA38"))+
  xlim(-2.75, 2) +
  ylim(-1.8,1.5)

NMDS_for_legend <- ggplot(gl.scrs.t.tp1) +
  geom_point(mapping = aes(x = NMDS1, y = NMDS2, color = Gate), size = 5) +
  coord_fixed() +
  geom_segment(data = gl.spp.scrs.t.tp1,
               aes(x = 0, xend = NMDS1, y =0, yend = NMDS2),
               arrow = arrow(length = unit(0.3, "cm")), color = "black") +
  geom_text(data = gl.spp.scrs.t.tp1,
            aes(x = NMDS1 * 1.3, y = NMDS2 * 1.3, label = Species), size = 4) +
  theme_bw() +
  theme(axis.text.x = element_text(colour = "black"),
        axis.text.y = element_text(colour = "black")) +
  scale_color_manual(values = c("#619CFF",
                                "#F8766D",
                                "#00BA38"))

NMDS_for_legend


plot_grid(glucose.tp1.simper,glucose.tp2.simper,glucose.tp3.simper,glucose.tp4.simper,
          nrow=2, labels = c("A", "B", "C", "D"))

plot_grid(glucose.tp1.simper.nolabel,glucose.tp2.simper.nolabel,
          glucose.tp3.simper.nolabel,glucose.tp4.simper.nolabel,
          nrow=2, labels = c("A", "B", "C", "D"))

```

### Cellobiose

```{r}
ps2 <- readRDS("ps_nolowreads.rds")

KFBHRps <- subset_samples(ps2, Flowcell == "KFBHR")

timepointKFBHR <- subset_samples(KFBHRps, Post_sort_culture == "Yes")

time.cellobiose.ps <- subset_samples(timepointKFBHR, MUBstrate == "Cellobiose")
time.cellobiose.ps.tp1 <- subset_samples(time.cellobiose.ps, Time_point == "TP1")
time.cellobiose.ps.tp2 <- subset_samples(time.cellobiose.ps, Time_point == "TP2")
time.cellobiose.ps.tp3 <- subset_samples(time.cellobiose.ps, Time_point == "TP3")
time.cellobiose.ps.tp4 <- subset_samples(time.cellobiose.ps, Time_point == "TP4")

time.cellobiose.ps.tp1.counts <- as.data.frame(otu_table(time.cellobiose.ps.tp1, taxa_are_rows = T))
time.cellobiose.ps.tp1.sample <- sample_data(time.cellobiose.ps.tp1)
time.cellobiose.ps.tp1.abund <- decostand(time.cellobiose.ps.tp1.counts, method = "total", MARGIN = 2)
time.cellobiose.ps.tp1.abund <- time.cellobiose.ps.tp1.abund*100

time.cellobiose.ps.tp2.counts <- as.data.frame(otu_table(time.cellobiose.ps.tp2, taxa_are_rows = T))
time.cellobiose.ps.tp2.sample <- sample_data(time.cellobiose.ps.tp2)
time.cellobiose.ps.tp2.abund <- decostand(time.cellobiose.ps.tp2.counts, method = "total", MARGIN = 2)
time.cellobiose.ps.tp2.abund <- time.cellobiose.ps.tp2.abund*100

time.cellobiose.ps.tp3.counts <- as.data.frame(otu_table(time.cellobiose.ps.tp3, taxa_are_rows = T))
time.cellobiose.ps.tp3.sample <- sample_data(time.cellobiose.ps.tp3)
time.cellobiose.ps.tp3.abund <- decostand(time.cellobiose.ps.tp3.counts, method = "total", MARGIN = 2)
time.cellobiose.ps.tp3.abund <- time.cellobiose.ps.tp3.abund*100

time.cellobiose.ps.tp4.counts <- as.data.frame(otu_table(time.cellobiose.ps.tp4, taxa_are_rows = T))
time.cellobiose.ps.tp4.sample <- sample_data(time.cellobiose.ps.tp4)
time.cellobiose.ps.tp4.abund <- decostand(time.cellobiose.ps.tp4.counts, method = "total", MARGIN = 2)
time.cellobiose.ps.tp4.abund <- time.cellobiose.ps.tp4.abund*100

dim(time.cellobiose.ps.tp1.abund) # 2122 x 28
#samples are columns and taxa are rows, need to flip
time.cellobiose.ps.tp1.abund$total <- rowSums(time.cellobiose.ps.tp1.abund)
time.cellobiose.ps.tp1.abund <- time.cellobiose.ps.tp1.abund[time.cellobiose.ps.tp1.abund$total >0,]
time.cellobiose.ps.tp1.abund$total <- NULL
dim(time.cellobiose.ps.tp1.abund) #283 x 28

time.cellobiose.ps.tp1.abund.t <- as.data.frame(t(time.cellobiose.ps.tp1.abund))

dim(time.cellobiose.ps.tp2.abund) # 2122 x 36
#samples are columns and taxa are rows, need to flip
time.cellobiose.ps.tp2.abund$total <- rowSums(time.cellobiose.ps.tp2.abund)
time.cellobiose.ps.tp2.abund <- time.cellobiose.ps.tp2.abund[time.cellobiose.ps.tp2.abund$total >0,]
time.cellobiose.ps.tp2.abund$total <- NULL
dim(time.cellobiose.ps.tp2.abund) #58 x 36

time.cellobiose.ps.tp2.abund.t <- as.data.frame(t(time.cellobiose.ps.tp2.abund))

dim(time.cellobiose.ps.tp3.abund) # 2122 x 36
#samples are columns and taxa are rows, need to flip
time.cellobiose.ps.tp3.abund$total <- rowSums(time.cellobiose.ps.tp3.abund)
time.cellobiose.ps.tp3.abund <- time.cellobiose.ps.tp3.abund[time.cellobiose.ps.tp3.abund$total >0,]
time.cellobiose.ps.tp3.abund$total <- NULL
dim(time.cellobiose.ps.tp3.abund) #46 x 36

time.cellobiose.ps.tp3.abund.t <- as.data.frame(t(time.cellobiose.ps.tp3.abund))

dim(time.cellobiose.ps.tp4.abund) # 2122 x 31
#samples are columns and taxa are rows, need to flip
time.cellobiose.ps.tp4.abund$total <- rowSums(time.cellobiose.ps.tp4.abund)
time.cellobiose.ps.tp4.abund <- time.cellobiose.ps.tp4.abund[time.cellobiose.ps.tp4.abund$total >0,]
time.cellobiose.ps.tp4.abund$total <- NULL
dim(time.cellobiose.ps.tp4.abund) #41 x 31

time.cellobiose.ps.tp4.abund.t <- as.data.frame(t(time.cellobiose.ps.tp4.abund))

cb.sol.t.tp1 <- metaMDS(time.cellobiose.ps.tp1.abund.t)
cb.scrs.t.tp1 <- as.data.frame(scores(cb.sol.t.tp1, display = "sites"))
cb.scrs.t.tp1$Gate <- time.cellobiose.ps.tp1.sample$Gate

(cb.sim.tp1 <- with(cb.scrs.t.tp1, simper(time.cellobiose.ps.tp1.abund.t, Gate))) # 4 management conditions
summary(cb.sim.tp1, ordered = T)

cb.sol.t.tp2 <- metaMDS(time.cellobiose.ps.tp2.abund.t)
cb.scrs.t.tp2 <- as.data.frame(scores(cb.sol.t.tp2, display = "sites"))
cb.scrs.t.tp2$Gate <- time.cellobiose.ps.tp2.sample$Gate

(cb.sim.tp2 <- with(cb.scrs.t.tp2, simper(time.cellobiose.ps.tp2.abund.t, Gate))) # 4 management conditions
summary(cb.sim.tp2, ordered = T)

cb.sol.t.tp3 <- metaMDS(time.cellobiose.ps.tp3.abund.t)
cb.scrs.t.tp3 <- as.data.frame(scores(cb.sol.t.tp3, display = "sites"))
cb.scrs.t.tp3$Gate <- time.cellobiose.ps.tp3.sample$Gate

(cb.sim.tp3 <- with(cb.scrs.t.tp3, simper(time.cellobiose.ps.tp3.abund.t, Gate))) # 4 management conditions
summary(cb.sim.tp3, ordered = T)

cb.sol.t.tp4 <- metaMDS(time.cellobiose.ps.tp4.abund.t)
cb.scrs.t.tp4 <- as.data.frame(scores(cb.sol.t.tp4, display = "sites"))
cb.scrs.t.tp4$Gate <- time.cellobiose.ps.tp4.sample$Gate

(cb.sim.tp4 <- with(cb.scrs.t.tp4, simper(time.cellobiose.ps.tp4.abund.t, Gate))) # 4 management conditions
summary(cb.sim.tp4, ordered = T)

# look at cumsum, 70% of data difference can be attributed to ASVs for bulk v enrich and enrich v deplete
# tp1 1, 2, 12
# tp2 1, 2
# tp3 2, 4, 5, 6, 7
# tp4 4, 5, 6, 7

set.seed(123)

cb.vf.tp1 <- envfit(cb.sol.t.tp1, time.cellobiose.ps.tp1.abund.t, perm = 999)
cb.spp.scrs.t.tp1 <- as.data.frame(scores(cb.vf.tp1, display = "vectors"))
cb.spp.scrs.t.tp1 <- cbind(cb.spp.scrs.t.tp1, Species = rownames(cb.spp.scrs.t.tp1))
cb.spp.scrs.t.tp1 <- cb.spp.scrs.t.tp1[c(1,2,12),]

cb.vf.tp2 <- envfit(cb.sol.t.tp2, time.cellobiose.ps.tp2.abund.t, perm = 999)
cb.spp.scrs.t.tp2  <- as.data.frame(scores(cb.vf.tp2, display = "vectors"))
cb.spp.scrs.t.tp2  <- cbind(cb.spp.scrs.t.tp2 , Species = rownames(cb.spp.scrs.t.tp2 ))
cb.spp.scrs.t.tp2  <- cb.spp.scrs.t.tp2 [c(1,2),]

cb.vf.tp3 <- envfit(cb.sol.t.tp3, time.cellobiose.ps.tp3.abund.t, perm = 999)
cb.spp.scrs.t.tp3 <- as.data.frame(scores(cb.vf.tp3, display = "vectors"))
cb.spp.scrs.t.tp3 <- cbind(cb.spp.scrs.t.tp3, Species = rownames(cb.spp.scrs.t.tp3))
cb.spp.scrs.t.tp3 <- cb.spp.scrs.t.tp3[c(2,4,5,6,7),]

cb.vf.tp4 <- envfit(cb.sol.t.tp4, time.cellobiose.ps.tp4.abund.t, perm = 999)
cb.spp.scrs.t.tp4 <- as.data.frame(scores(cb.vf.tp4, display = "vectors"))
cb.spp.scrs.t.tp4 <- cbind(cb.spp.scrs.t.tp4, Species = rownames(cb.spp.scrs.t.tp4))
cb.spp.scrs.t.tp4 <- cb.spp.scrs.t.tp4[c(4,5,6,7),]

min(cb.scrs.t.tp1$NMDS1)#-1.30
max(cb.scrs.t.tp1$NMDS1)#2.45
min(cb.scrs.t.tp1$NMDS2)#-1.03
max(cb.scrs.t.tp1$NMDS2)#1.43

min(cb.scrs.t.tp2$NMDS1)#-0.490
max(cb.scrs.t.tp2$NMDS1)#0.639
min(cb.scrs.t.tp2$NMDS2)#-.379
max(cb.scrs.t.tp2$NMDS2)#0.401

min(cb.scrs.t.tp3$NMDS1)#-0.570
max(cb.scrs.t.tp3$NMDS1)#0.762
min(cb.scrs.t.tp3$NMDS2)#-.311
max(cb.scrs.t.tp3$NMDS2)#0.373

min(cb.scrs.t.tp4$NMDS1)#-0.461
max(cb.scrs.t.tp4$NMDS1)#0.637
min(cb.scrs.t.tp4$NMDS2)#-0.351
max(cb.scrs.t.tp4$NMDS2)#0.240

cellobiose.tp1.simper <- ggplot(cb.scrs.t.tp1) +
  geom_point(mapping = aes(x = NMDS1, y = NMDS2, color = Gate), size = 5) +
  coord_fixed() +
  geom_segment(data = cb.spp.scrs.t.tp1,
               aes(x = 0, xend = NMDS1, y =0, yend = NMDS2),
               arrow = arrow(length = unit(0.3, "cm")), color = "black") +
  geom_text(data = cb.spp.scrs.t.tp1,
            aes(x = NMDS1 * 1.3, y = NMDS2 * 1.3, label = Species), size = 4,
            vjust = "inward", hjust = "inward") +
  theme_bw() +
  ggtitle("Cellobiose 15 hour incubation") +
  theme(axis.text.x = element_text(colour = "black"),
        axis.text.y = element_text(colour = "black"),
        legend.position = "none",
        text = element_text(size = 20)) +
  scale_color_manual(values = c("#619CFF",
                                "#F8766D",
                                "#00BA38")) +
  xlim(-2.75, 2) +
  ylim(-1.8,1.5)

cellobiose.tp2.simper <- ggplot(cb.scrs.t.tp2) +
  geom_point(mapping = aes(x = NMDS1, y = NMDS2, color = Gate), size = 5) +
  coord_fixed() +
  geom_segment(data = cb.spp.scrs.t.tp2,
               aes(x = 0, xend = NMDS1, y =0, yend = NMDS2),
               arrow = arrow(length = unit(0.3, "cm")), color = "black") +
  geom_text(data = cb.spp.scrs.t.tp2,
            aes(x = NMDS1 * 1.5, y = NMDS2 * 1.3, label = Species), size = 4,
            vjust = "inward", hjust = "inward") +
  theme_bw() +
  ggtitle("Cellobiose 25 hour incubation") +
  theme(axis.text.x = element_text(colour = "black"),
        axis.text.y = element_text(colour = "black"),
        legend.position = "none",
        text = element_text(size = 20)) +
  scale_color_manual(values = c("#619CFF",
                                "#F8766D",
                                "#00BA38"))+
  xlim(-2.75, 2) +
  ylim(-1.8,1.5)

cellobiose.tp3.simper <- ggplot(cb.scrs.t.tp3) +
  geom_point(mapping = aes(x = NMDS1, y = NMDS2, color = Gate), size = 5) +
  coord_fixed() +
  geom_segment(data = cb.spp.scrs.t.tp3,
               aes(x = 0, xend = NMDS1, y =0, yend = NMDS2),
               arrow = arrow(length = unit(0.3, "cm")), color = "black") +
  geom_text(data = cb.spp.scrs.t.tp3,
            aes(x = NMDS1 * 1.3, y = NMDS2 * 1.4, label = Species), size = 4,
            vjust = "inward", hjust = "inward") +
  theme_bw() +
  ggtitle("Cellobiose 35 hour incubation") +
  theme(axis.text.x = element_text(colour = "black"),
        axis.text.y = element_text(colour = "black"),
        legend.position = "none",
        text = element_text(size = 20)) +
  scale_color_manual(values = c("#619CFF",
                                "#F8766D",
                                "#00BA38"))+
  xlim(-2.75, 2) +
  ylim(-1.8,1.5)

cellobiose.tp4.simper <- ggplot(cb.scrs.t.tp4) +
  geom_point(mapping = aes(x = NMDS1, y = NMDS2, color = Gate), size = 5) +
  coord_fixed() +
  geom_segment(data = cb.spp.scrs.t.tp4,
               aes(x = 0, xend = NMDS1, y =0, yend = NMDS2),
               arrow = arrow(length = unit(0.3, "cm")), color = "black") +
  geom_text(data = cb.spp.scrs.t.tp4,
            aes(x = NMDS1 * 1.9, y = NMDS2 * 1.3, label = Species), size = 4,
            vjust = "inward", hjust = "inward") +
  theme_bw() +
  ggtitle("Cellobiose 45 hour incubation") +
  theme(axis.text.x = element_text(colour = "black"),
        axis.text.y = element_text(colour = "black"),
        legend.position = "none",
        text = element_text(size = 20)) +
  scale_color_manual(values = c("#619CFF",
                                "#F8766D",
                                "#00BA38"))+
  xlim(-2.75, 2) +
  ylim(-1.8,1.5)

# No arrow label plots

cellobiose.tp1.simper.nolabel <- ggplot(cb.scrs.t.tp1) +
  geom_point(mapping = aes(x = NMDS1, y = NMDS2, color = Gate), size = 5) +
  coord_fixed() +
  geom_segment(data = cb.spp.scrs.t.tp1,
               aes(x = 0, xend = NMDS1, y =0, yend = NMDS2),
               arrow = arrow(length = unit(0.3, "cm")), color = "black") +
  theme_bw() +
  ggtitle("Cellobiose 15 hour incubation") +
  theme(axis.text.x = element_text(colour = "black"),
        axis.text.y = element_text(colour = "black"),
        legend.position = "none",
        text = element_text(size = 20)) +
  scale_color_manual(values = c("#619CFF",
                                "#F8766D",
                                "#00BA38")) +
  xlim(-2.75, 2) +
  ylim(-1.8,1.5)

cellobiose.tp2.simper.nolabel <- ggplot(cb.scrs.t.tp2) +
  geom_point(mapping = aes(x = NMDS1, y = NMDS2, color = Gate), size = 5) +
  coord_fixed() +
  geom_segment(data = cb.spp.scrs.t.tp2,
               aes(x = 0, xend = NMDS1, y =0, yend = NMDS2),
               arrow = arrow(length = unit(0.3, "cm")), color = "black") +
  theme_bw() +
  ggtitle("Cellobiose 25 hour incubation") +
  theme(axis.text.x = element_text(colour = "black"),
        axis.text.y = element_text(colour = "black"),
        legend.position = "none",
        text = element_text(size = 20)) +
  scale_color_manual(values = c("#619CFF",
                                "#F8766D",
                                "#00BA38"))+
  xlim(-2.75, 2) +
  ylim(-1.8,1.5)

cellobiose.tp3.simper.nolabel <- ggplot(cb.scrs.t.tp3) +
  geom_point(mapping = aes(x = NMDS1, y = NMDS2, color = Gate), size = 5) +
  coord_fixed() +
  geom_segment(data = cb.spp.scrs.t.tp3,
               aes(x = 0, xend = NMDS1, y =0, yend = NMDS2),
               arrow = arrow(length = unit(0.3, "cm")), color = "black") +
  theme_bw() +
  ggtitle("Cellobiose 35 hour incubation") +
  theme(axis.text.x = element_text(colour = "black"),
        axis.text.y = element_text(colour = "black"),
        legend.position = "none",
        text = element_text(size = 20)) +
  scale_color_manual(values = c("#619CFF",
                                "#F8766D",
                                "#00BA38"))+
  xlim(-2.75, 2) +
  ylim(-1.8,1.5)

cellobiose.tp4.simper.nolabel <- ggplot(cb.scrs.t.tp4) +
  geom_point(mapping = aes(x = NMDS1, y = NMDS2, color = Gate), size = 5) +
  coord_fixed() +
  geom_segment(data = cb.spp.scrs.t.tp4,
               aes(x = 0, xend = NMDS1, y =0, yend = NMDS2),
               arrow = arrow(length = unit(0.3, "cm")), color = "black") +
  theme_bw() +
  ggtitle("Cellobiose 45 hour incubation") +
  theme(axis.text.x = element_text(colour = "black"),
        axis.text.y = element_text(colour = "black"),
        legend.position = "none",
        text = element_text(size = 20)) +
  scale_color_manual(values = c("#619CFF",
                                "#F8766D",
                                "#00BA38"))+
  xlim(-2.75, 2) +
  ylim(-1.8,1.5)

cellobiose.tp1.simper
cellobiose.tp2.simper
cellobiose.tp3.simper
cellobiose.tp4.simper

plot_grid(cellobiose.tp1.simper,cellobiose.tp2.simper,cellobiose.tp3.simper,cellobiose.tp4.simper,
          nrow=2, labels = c("E", "F", "G", "H"))

plot_grid(cellobiose.tp1.simper.nolabel,cellobiose.tp2.simper.nolabel,
          cellobiose.tp3.simper.nolabel,cellobiose.tp4.simper.nolabel,
          nrow=2, labels = c("E", "F", "G", "H"))

```

## KFBHL Flow cell

### Xylose

```{r}
ps2 <- readRDS("ps_nolowreads.rds")

KFBHLps <- subset_samples(ps2, Flowcell == "KFBHL")

timepointKFBHL <- subset_samples(KFBHLps, Post_sort_culture == "Yes")

time.xylose.ps <- subset_samples(timepointKFBHL, MUBstrate == "Xylose")
time.xylose.ps.tp1 <- subset_samples(time.xylose.ps, Time_point == "TP1")
time.xylose.ps.tp2 <- subset_samples(time.xylose.ps, Time_point == "TP2")
time.xylose.ps.tp3 <- subset_samples(time.xylose.ps, Time_point == "TP3")
time.xylose.ps.tp4 <- subset_samples(time.xylose.ps, Time_point == "TP4")

time.xylose.ps.tp1.counts <- as.data.frame(otu_table(time.xylose.ps.tp1, taxa_are_rows = T))
time.xylose.ps.tp1.sample <- sample_data(time.xylose.ps.tp1)
time.xylose.ps.tp1.abund <- decostand(time.xylose.ps.tp1.counts, method = "total", MARGIN = 2)
time.xylose.ps.tp1.abund <- time.xylose.ps.tp1.abund*100

time.xylose.ps.tp2.counts <- as.data.frame(otu_table(time.xylose.ps.tp2, taxa_are_rows = T))
time.xylose.ps.tp2.sample <- sample_data(time.xylose.ps.tp2)
time.xylose.ps.tp2.abund <- decostand(time.xylose.ps.tp2.counts, method = "total", MARGIN = 2)
time.xylose.ps.tp2.abund <- time.xylose.ps.tp2.abund*100

time.xylose.ps.tp3.counts <- as.data.frame(otu_table(time.xylose.ps.tp3, taxa_are_rows = T))
time.xylose.ps.tp3.sample <- sample_data(time.xylose.ps.tp3)
time.xylose.ps.tp3.abund <- decostand(time.xylose.ps.tp3.counts, method = "total", MARGIN = 2)
time.xylose.ps.tp3.abund <- time.xylose.ps.tp3.abund*100

time.xylose.ps.tp4.counts <- as.data.frame(otu_table(time.xylose.ps.tp4, taxa_are_rows = T))
time.xylose.ps.tp4.sample <- sample_data(time.xylose.ps.tp4)
time.xylose.ps.tp4.abund <- decostand(time.xylose.ps.tp4.counts, method = "total", MARGIN = 2)
time.xylose.ps.tp4.abund <- time.xylose.ps.tp4.abund*100

dim(time.xylose.ps.tp1.abund) # 2122 x 36
#samples are columns and taxa are rows, need to flip
time.xylose.ps.tp1.abund$total <- rowSums(time.xylose.ps.tp1.abund)
time.xylose.ps.tp1.abund <- time.xylose.ps.tp1.abund[time.xylose.ps.tp1.abund$total >0,]
time.xylose.ps.tp1.abund$total <- NULL
dim(time.xylose.ps.tp1.abund) #50 x 36

time.xylose.ps.tp1.abund.t <- as.data.frame(t(time.xylose.ps.tp1.abund))

dim(time.xylose.ps.tp2.abund) # 2122 x 36
#samples are columns and taxa are rows, need to flip
time.xylose.ps.tp2.abund$total <- rowSums(time.xylose.ps.tp2.abund)
time.xylose.ps.tp2.abund <- time.xylose.ps.tp2.abund[time.xylose.ps.tp2.abund$total >0,]
time.xylose.ps.tp2.abund$total <- NULL
dim(time.xylose.ps.tp2.abund) #59 x 36

time.xylose.ps.tp2.abund.t <- as.data.frame(t(time.xylose.ps.tp2.abund))

dim(time.xylose.ps.tp3.abund) # 2122 x 36
#samples are columns and taxa are rows, need to flip
time.xylose.ps.tp3.abund$total <- rowSums(time.xylose.ps.tp3.abund)
time.xylose.ps.tp3.abund <- time.xylose.ps.tp3.abund[time.xylose.ps.tp3.abund$total >0,]
time.xylose.ps.tp3.abund$total <- NULL
dim(time.xylose.ps.tp3.abund) #59 x 36

time.xylose.ps.tp3.abund.t <- as.data.frame(t(time.xylose.ps.tp3.abund))

dim(time.xylose.ps.tp4.abund) # 2122 x 34
#samples are columns and taxa are rows, need to flip
time.xylose.ps.tp4.abund$total <- rowSums(time.xylose.ps.tp4.abund)
time.xylose.ps.tp4.abund <- time.xylose.ps.tp4.abund[time.xylose.ps.tp4.abund$total >0,]
time.xylose.ps.tp4.abund$total <- NULL
dim(time.xylose.ps.tp4.abund) #58 x 34

time.xylose.ps.tp4.abund.t <- as.data.frame(t(time.xylose.ps.tp4.abund))


xl.sol.t.tp1 <- metaMDS(time.xylose.ps.tp1.abund.t)
xl.scrs.t.tp1 <- as.data.frame(scores(xl.sol.t.tp1, display = "sites"))
xl.scrs.t.tp1$Gate <- time.xylose.ps.tp1.sample$Gate

(xl.sim.tp1 <- with(xl.scrs.t.tp1, simper(time.xylose.ps.tp1.abund.t, Gate))) # 4 management conditions
summary(xl.sim.tp1, ordered = T)

xl.sol.t.tp2 <- metaMDS(time.xylose.ps.tp2.abund.t)
xl.scrs.t.tp2 <- as.data.frame(scores(xl.sol.t.tp2, display = "sites"))
xl.scrs.t.tp2$Gate <- time.xylose.ps.tp2.sample$Gate

(xl.sim.tp2 <- with(xl.scrs.t.tp2, simper(time.xylose.ps.tp2.abund.t, Gate))) # 4 management conditions
summary(xl.sim.tp2, ordered = T)

xl.sol.t.tp3 <- metaMDS(time.xylose.ps.tp3.abund.t)
xl.scrs.t.tp3 <- as.data.frame(scores(xl.sol.t.tp3, display = "sites"))
xl.scrs.t.tp3$Gate <- time.xylose.ps.tp3.sample$Gate

(xl.sim.tp3 <- with(xl.scrs.t.tp3, simper(time.xylose.ps.tp3.abund.t, Gate))) # 4 management conditions
summary(xl.sim.tp3, ordered = T)

xl.sol.t.tp4 <- metaMDS(time.xylose.ps.tp4.abund.t)
xl.scrs.t.tp4 <- as.data.frame(scores(xl.sol.t.tp4, display = "sites"))
xl.scrs.t.tp4$Gate <- time.xylose.ps.tp4.sample$Gate

(xl.sim.tp4 <- with(xl.scrs.t.tp4, simper(time.xylose.ps.tp4.abund.t, Gate))) # 4 management conditions
summary(xl.sim.tp4, ordered = T)

# look at cumsum, 70% of data difference can be attributed to ASVs for bulk v enrich and enrich v deplete
# tp1 1, 2, 5, 6, 8
# tp2 1, 2, 3, 5, 6, 8
# tp3 1, 2, 3, 6, 10, 11 
# tp4 1, 2, 3, 6, 9, 10, 15

set.seed(123)
#NMDS.log.t <- time.glucose.ps.tp1.abund.t
#dim(NMDS.log.t) #28 x 361
#NMDS.log.t <- NMDS.log.t[,colSums(NMDS.log.t)>0]
#dim(NMDS.log.t)
xl.vf.tp1 <- envfit(xl.sol.t.tp1, time.xylose.ps.tp1.abund.t, perm = 999)
xl.spp.scrs.t.tp1 <- as.data.frame(scores(xl.vf.tp1, display = "vectors"))
xl.spp.scrs.t.tp1 <- cbind(xl.spp.scrs.t.tp1, Species = rownames(xl.spp.scrs.t.tp1))
xl.spp.scrs.t.tp1 <- xl.spp.scrs.t.tp1[c(1, 2, 4, 5, 6),] 

xl.vf.tp2 <- envfit(xl.sol.t.tp3, time.xylose.ps.tp2.abund.t, perm = 999)
xl.spp.scrs.t.tp2  <- as.data.frame(scores(xl.vf.tp2, display = "vectors"))
xl.spp.scrs.t.tp2  <- cbind(xl.spp.scrs.t.tp2 , Species = rownames(xl.spp.scrs.t.tp2 ))
xl.spp.scrs.t.tp2  <- xl.spp.scrs.t.tp2 [c(1, 2, 3, 5, 6, 7),]

xl.vf.tp3 <- envfit(xl.sol.t.tp3, time.xylose.ps.tp3.abund.t, perm = 999)
xl.spp.scrs.t.tp3 <- as.data.frame(scores(xl.vf.tp3, display = "vectors"))
xl.spp.scrs.t.tp3 <- cbind(xl.spp.scrs.t.tp3, Species = rownames(xl.spp.scrs.t.tp3))
xl.spp.scrs.t.tp3 <- xl.spp.scrs.t.tp3[c(1, 2, 3, 6, 10, 11 ),]

xl.vf.tp4 <- envfit(xl.sol.t.tp4, time.xylose.ps.tp4.abund.t, perm = 999)
xl.spp.scrs.t.tp4 <- as.data.frame(scores(xl.vf.tp4, display = "vectors"))
xl.spp.scrs.t.tp4 <- cbind(xl.spp.scrs.t.tp4, Species = rownames(xl.spp.scrs.t.tp4))
xl.spp.scrs.t.tp4 <- xl.spp.scrs.t.tp4[c(1, 2, 3, 6, 9, 10, 14),]


xylose.tp1.simper <- ggplot(xl.scrs.t.tp1) +
  geom_point(mapping = aes(x = NMDS1, y = NMDS2, color = Gate), size = 5) +
  coord_fixed() +
  geom_segment(data = xl.spp.scrs.t.tp1,
               aes(x = 0, xend = NMDS1, y =0, yend = NMDS2),
               arrow = arrow(length = unit(0.3, "cm")), color = "black") +
  geom_text(data = xl.spp.scrs.t.tp1,
            aes(x = NMDS1 * 1.15, y = NMDS2 * 1.4, label = Species), size = 4,
            vjust = "inward", hjust = "inward") +
  theme_bw() +
  ggtitle("Xylose 28 hour incubation") +
  xlim(-1,1.7)+ylim(-1,1)+
  theme(axis.text.x = element_text(colour = "black"),
        axis.text.y = element_text(colour = "black"),
        legend.position = "none",
        text = element_text(size = 20)) +
  scale_color_manual(values = c("#619CFF",
                                "#F8766D",
                                "#00BA38"))

xylose.tp2.simper <- ggplot(xl.scrs.t.tp2) +
  geom_point(mapping = aes(x = NMDS1, y = NMDS2, color = Gate), size = 5) +
  coord_fixed() +
  geom_segment(data = xl.spp.scrs.t.tp2,
               aes(x = 0, xend = NMDS1, y =0, yend = NMDS2),
               arrow = arrow(length = unit(0.3, "cm")), color = "black") +
  geom_text(data = xl.spp.scrs.t.tp2,
            aes(x = NMDS1 * 1.1, y = NMDS2 * 1.3, label = Species), size = 4) +
  theme_bw() +
  ggtitle("Xylose 38 hour incubation") +
  xlim(-1,1.7)+ylim(-1,1)+
  theme(axis.text.x = element_text(colour = "black"),
        axis.text.y = element_text(colour = "black"),
        legend.position = "none",
        text = element_text(size = 20)) +
  scale_color_manual(values = c("#619CFF",
                                "#F8766D",
                                "#00BA38"))

xylose.tp3.simper <- ggplot(xl.scrs.t.tp3) +
  geom_point(mapping = aes(x = NMDS1, y = NMDS2, color = Gate), size = 5) +
  coord_fixed() +
  geom_segment(data = xl.spp.scrs.t.tp3,
               aes(x = 0, xend = NMDS1, y =0, yend = NMDS2),
               arrow = arrow(length = unit(0.3, "cm")), color = "black") +
  geom_text(data = xl.spp.scrs.t.tp3,
            aes(x = NMDS1 * 1.2, y = NMDS2 * 1.3, label = Species), size = 4,
            vjust = "inward", hjust = "inward") +
  theme_bw() +
  ggtitle("Xylose 48 hour incubation") +
  xlim(-1,1.7)+ylim(-1,1)+
  theme(axis.text.x = element_text(colour = "black"),
        axis.text.y = element_text(colour = "black"),
        legend.position = "none",
        text = element_text(size = 20)) +
  scale_color_manual(values = c("#619CFF",
                                "#F8766D",
                                "#00BA38"))

xylose.tp4.simper <- ggplot(xl.scrs.t.tp4) +
  geom_point(mapping = aes(x = NMDS1, y = NMDS2, color = Gate), size = 5) +
  coord_fixed() +
  geom_segment(data = xl.spp.scrs.t.tp4,
               aes(x = 0, xend = NMDS1, y =0, yend = NMDS2),
               arrow = arrow(length = unit(0.3, "cm")), color = "black") +
  geom_text(data = xl.spp.scrs.t.tp4,
            aes(x = NMDS1 * 1.25, y = NMDS2 * 1.5, label = Species), size = 4,
            vjust = "inward", hjust = "inward") +
  theme_bw() +
  ggtitle("Xylose 64 hour incubation") +
  xlim(-1,1.7)+ylim(-1,1)+
  theme(axis.text.x = element_text(colour = "black"),
        axis.text.y = element_text(colour = "black"),
        legend.position = "none",
        text = element_text(size = 20)) +
  scale_color_manual(values = c("#619CFF",
                                "#F8766D",
                                "#00BA38"))

# No arrow labels

xylose.tp1.simper.nolabel <- ggplot(xl.scrs.t.tp1) +
  geom_point(mapping = aes(x = NMDS1, y = NMDS2, color = Gate), size = 5) +
  coord_fixed() +
  geom_segment(data = xl.spp.scrs.t.tp1,
               aes(x = 0, xend = NMDS1, y =0, yend = NMDS2),
               arrow = arrow(length = unit(0.3, "cm")), color = "black") +
  theme_bw() +
  ggtitle("Xylose 28 hour incubation") +
  xlim(-1,1.7)+ylim(-1,1)+
  theme(axis.text.x = element_text(colour = "black"),
        axis.text.y = element_text(colour = "black"),
        legend.position = "none",
        text = element_text(size = 20)) +
  scale_color_manual(values = c("#619CFF",
                                "#F8766D",
                                "#00BA38"))

xylose.tp2.simper.nolabel <- ggplot(xl.scrs.t.tp2) +
  geom_point(mapping = aes(x = NMDS1, y = NMDS2, color = Gate), size = 5) +
  coord_fixed() +
  geom_segment(data = xl.spp.scrs.t.tp2,
               aes(x = 0, xend = NMDS1, y =0, yend = NMDS2),
               arrow = arrow(length = unit(0.3, "cm")), color = "black") +
  theme_bw() +
  ggtitle("Xylose 38 hour incubation") +
  xlim(-1,1.7)+ylim(-1,1)+
  theme(axis.text.x = element_text(colour = "black"),
        axis.text.y = element_text(colour = "black"),
        legend.position = "none",
        text = element_text(size = 20)) +
  scale_color_manual(values = c("#619CFF",
                                "#F8766D",
                                "#00BA38"))

xylose.tp3.simper.nolabel <- ggplot(xl.scrs.t.tp3) +
  geom_point(mapping = aes(x = NMDS1, y = NMDS2, color = Gate), size = 5) +
  coord_fixed() +
  geom_segment(data = xl.spp.scrs.t.tp3,
               aes(x = 0, xend = NMDS1, y =0, yend = NMDS2),
               arrow = arrow(length = unit(0.3, "cm")), color = "black") +
  theme_bw() +
  ggtitle("Xylose 48 hour incubation") +
  xlim(-1,1.7)+ylim(-1,1)+
  theme(axis.text.x = element_text(colour = "black"),
        axis.text.y = element_text(colour = "black"),
        legend.position = "none",
        text = element_text(size = 20)) +
  scale_color_manual(values = c("#619CFF",
                                "#F8766D",
                                "#00BA38"))

xylose.tp4.simper.nolabel <- ggplot(xl.scrs.t.tp4) +
  geom_point(mapping = aes(x = NMDS1, y = NMDS2, color = Gate), size = 5) +
  coord_fixed() +
  geom_segment(data = xl.spp.scrs.t.tp4,
               aes(x = 0, xend = NMDS1, y =0, yend = NMDS2),
               arrow = arrow(length = unit(0.3, "cm")), color = "black") +
  theme_bw() +
  ggtitle("Xylose 64 hour incubation") +
  xlim(-1,1.7)+ylim(-1,1)+
  theme(axis.text.x = element_text(colour = "black"),
        axis.text.y = element_text(colour = "black"),
        legend.position = "none",
        text = element_text(size = 20)) +
  scale_color_manual(values = c("#619CFF",
                                "#F8766D",
                                "#00BA38"))

xylose.tp1.simper
xylose.tp2.simper
xylose.tp3.simper
xylose.tp4.simper

min(xl.scrs.t.tp1$NMDS1)#-.441
max(xl.scrs.t.tp1$NMDS1)#0.696
min(xl.scrs.t.tp1$NMDS2)#-0.570
max(xl.scrs.t.tp1$NMDS2)#0.486

min(xl.scrs.t.tp2$NMDS1)#-0.489
max(xl.scrs.t.tp2$NMDS1)#0.536
min(xl.scrs.t.tp2$NMDS2)#-.504
max(xl.scrs.t.tp2$NMDS2)#0.489

min(xl.scrs.t.tp3$NMDS1)#-0.707
max(xl.scrs.t.tp3$NMDS1)#0.601
min(xl.scrs.t.tp3$NMDS2)#-.493
max(xl.scrs.t.tp3$NMDS2)#0.389

min(xl.scrs.t.tp4$NMDS1)#-0.609
max(xl.scrs.t.tp4$NMDS1)#0.831
min(xl.scrs.t.tp4$NMDS2)#-0.475
max(xl.scrs.t.tp4$NMDS2)#0.431

plot_grid(xylose.tp1.simper,xylose.tp2.simper,xylose.tp3.simper,xylose.tp4.simper,
          nrow=2, labels = "AUTO")

plot_grid(xylose.tp1.simper.nolabel,xylose.tp2.simper.nolabel,
          xylose.tp3.simper.nolabel,xylose.tp4.simper.nolabel,
          nrow=2, labels = "AUTO")
```

### Xylobiose

```{r}

ps2 <- readRDS("ps_nolowreads.rds")
KFBHLps <- subset_samples(ps2, Flowcell == "KFBHL")
timepointKFBHL <- subset_samples(KFBHLps, Post_sort_culture == "Yes")


time.xylobiose.ps <- subset_samples(timepointKFBHL, MUBstrate == "Xylobiose")
time.xylobiose.ps.tp1 <- subset_samples(time.xylobiose.ps, Time_point == "TP1")
time.xylobiose.ps.tp2 <- subset_samples(time.xylobiose.ps, Time_point == "TP2")
time.xylobiose.ps.tp3 <- subset_samples(time.xylobiose.ps, Time_point == "TP3")
time.xylobiose.ps.tp4 <- subset_samples(time.xylobiose.ps, Time_point == "TP4")

time.xylobiose.ps.tp1.counts <- as.data.frame(otu_table(time.xylobiose.ps.tp1, taxa_are_rows = T))
time.xylobiose.ps.tp1.sample <- sample_data(time.xylobiose.ps.tp1)
time.xylobiose.ps.tp1.abund <- decostand(time.xylobiose.ps.tp1.counts, method = "total", MARGIN = 2)
time.xylobiose.ps.tp1.abund <- time.xylobiose.ps.tp1.abund*100

time.xylobiose.ps.tp2.counts <- as.data.frame(otu_table(time.xylobiose.ps.tp2, taxa_are_rows = T))
time.xylobiose.ps.tp2.sample <- sample_data(time.xylobiose.ps.tp2)
time.xylobiose.ps.tp2.abund <- decostand(time.xylobiose.ps.tp2.counts, method = "total", MARGIN = 2)
time.xylobiose.ps.tp2.abund <- time.xylobiose.ps.tp2.abund*100

time.xylobiose.ps.tp3.counts <- as.data.frame(otu_table(time.xylobiose.ps.tp3, taxa_are_rows = T))
time.xylobiose.ps.tp3.sample <- sample_data(time.xylobiose.ps.tp3)
time.xylobiose.ps.tp3.abund <- decostand(time.xylobiose.ps.tp3.counts, method = "total", MARGIN = 2)
time.xylobiose.ps.tp3.abund <- time.xylobiose.ps.tp3.abund*100

time.xylobiose.ps.tp4.counts <- as.data.frame(otu_table(time.xylobiose.ps.tp4, taxa_are_rows = T))
time.xylobiose.ps.tp4.sample <- sample_data(time.xylobiose.ps.tp4)
time.xylobiose.ps.tp4.abund <- decostand(time.xylobiose.ps.tp4.counts, method = "total", MARGIN = 2)
time.xylobiose.ps.tp4.abund <- time.xylobiose.ps.tp4.abund*100

dim(time.xylobiose.ps.tp1.abund) # 2122 x 36
#samples are columns and taxa are rows, need to flip
time.xylobiose.ps.tp1.abund$total <- rowSums(time.xylobiose.ps.tp1.abund)
time.xylobiose.ps.tp1.abund <- time.xylobiose.ps.tp1.abund[time.xylobiose.ps.tp1.abund$total >0,]
time.xylobiose.ps.tp1.abund$total <- NULL
dim(time.xylobiose.ps.tp1.abund) #65 x 36

time.xylobiose.ps.tp1.abund.t <- as.data.frame(t(time.xylobiose.ps.tp1.abund))

dim(time.xylobiose.ps.tp2.abund) # 2122 x 36
#samples are columns and taxa are rows, need to flip
time.xylobiose.ps.tp2.abund$total <- rowSums(time.xylobiose.ps.tp2.abund)
time.xylobiose.ps.tp2.abund <- time.xylobiose.ps.tp2.abund[time.xylobiose.ps.tp2.abund$total >0,]
time.xylobiose.ps.tp2.abund$total <- NULL
dim(time.xylobiose.ps.tp2.abund) #92 x 36

time.xylobiose.ps.tp2.abund.t <- as.data.frame(t(time.xylobiose.ps.tp2.abund))

dim(time.xylobiose.ps.tp3.abund) # 2122 x 36
#samples are columns and taxa are rows, need to flip
time.xylobiose.ps.tp3.abund$total <- rowSums(time.xylobiose.ps.tp3.abund)
time.xylobiose.ps.tp3.abund <- time.xylobiose.ps.tp3.abund[time.xylobiose.ps.tp3.abund$total >0,]
time.xylobiose.ps.tp3.abund$total <- NULL
dim(time.xylobiose.ps.tp3.abund) #51 x 36

time.xylobiose.ps.tp3.abund.t <- as.data.frame(t(time.xylobiose.ps.tp3.abund))

dim(time.xylobiose.ps.tp4.abund) # 2122 x 36
#samples are columns and taxa are rows, need to flip
time.xylobiose.ps.tp4.abund$total <- rowSums(time.xylobiose.ps.tp4.abund)
time.xylobiose.ps.tp4.abund <- time.xylobiose.ps.tp4.abund[time.xylobiose.ps.tp4.abund$total >0,]
time.xylobiose.ps.tp4.abund$total <- NULL
dim(time.xylobiose.ps.tp4.abund) #55 x 36

time.xylobiose.ps.tp4.abund.t <- as.data.frame(t(time.xylobiose.ps.tp4.abund))

xb.sol.t.tp1 <- metaMDS(time.xylobiose.ps.tp1.abund.t)
xb.scrs.t.tp1 <- as.data.frame(scores(xb.sol.t.tp1, display = "sites"))
xb.scrs.t.tp1$Gate <- time.xylobiose.ps.tp1.sample$Gate

(xb.sim.tp1 <- with(xb.scrs.t.tp1, simper(time.xylobiose.ps.tp1.abund.t, Gate))) # 4 management conditions
summary(xb.sim.tp1, ordered = T)

xb.sol.t.tp2 <- metaMDS(time.xylobiose.ps.tp2.abund.t)
xb.scrs.t.tp2 <- as.data.frame(scores(xb.sol.t.tp2, display = "sites"))
xb.scrs.t.tp2$Gate <- time.xylobiose.ps.tp2.sample$Gate

(xb.sim.tp2 <- with(xb.scrs.t.tp2, simper(time.xylobiose.ps.tp2.abund.t, Gate))) # 4 management conditions
summary(xb.sim.tp2, ordered = T)

xb.sol.t.tp3 <- metaMDS(time.xylobiose.ps.tp3.abund.t)
xb.scrs.t.tp3 <- as.data.frame(scores(xb.sol.t.tp3, display = "sites"))
xb.scrs.t.tp3$Gate <- time.xylobiose.ps.tp3.sample$Gate

(xb.sim.tp3 <- with(xb.scrs.t.tp3, simper(time.xylobiose.ps.tp3.abund.t, Gate))) # 4 management conditions
summary(xb.sim.tp3, ordered = T)

xb.sol.t.tp4 <- metaMDS(time.xylobiose.ps.tp4.abund.t)
xb.scrs.t.tp4 <- as.data.frame(scores(xb.sol.t.tp4, display = "sites"))
xb.scrs.t.tp4$Gate <- time.xylobiose.ps.tp4.sample$Gate

(xb.sim.tp4 <- with(xb.scrs.t.tp4, simper(time.xylobiose.ps.tp4.abund.t, Gate))) # 4 management conditions
summary(xb.sim.tp4, ordered = T)

# look at cumsum, 70% of data difference can be attributed to ASVs for bulk v enrich and enrich v deplete
# tp1 1, 5, 6, 8, 13
# tp2 1, 2, 3, 5, 11, 13
# tp3 1, 2, 3, 6, 9, 10
# tp4 1, 2, 3, 6, 9, 10, 11, 13

set.seed(123)

xb.vf.tp1 <- envfit(xb.sol.t.tp1, time.xylobiose.ps.tp1.abund.t, perm = 999)
xb.spp.scrs.t.tp1 <- as.data.frame(scores(xb.vf.tp1, display = "vectors"))
xb.spp.scrs.t.tp1 <- cbind(xb.spp.scrs.t.tp1, Species = rownames(xb.spp.scrs.t.tp1))
xb.spp.scrs.t.tp1 <- xb.spp.scrs.t.tp1[c(1, 4, 5, 6, 10),] # ASVs 1, 5, 6, 8, 13

xb.vf.tp2 <- envfit(xb.sol.t.tp2, time.xylobiose.ps.tp2.abund.t, perm = 999)
xb.spp.scrs.t.tp2  <- as.data.frame(scores(xb.vf.tp2, display = "vectors"))
xb.spp.scrs.t.tp2  <- cbind(xb.spp.scrs.t.tp2 , Species = rownames(xb.spp.scrs.t.tp2 ))
xb.spp.scrs.t.tp2  <- xb.spp.scrs.t.tp2 [c(1, 2, 3, 4, 9, 10),] # ASVs 1, 2, 3, 5, 11, 13

xb.vf.tp3 <- envfit(xb.sol.t.tp3, time.xylobiose.ps.tp3.abund.t, perm = 999)
xb.spp.scrs.t.tp3 <- as.data.frame(scores(xb.vf.tp3, display = "vectors"))
xb.spp.scrs.t.tp3 <- cbind(xb.spp.scrs.t.tp3, Species = rownames(xb.spp.scrs.t.tp3))
xb.spp.scrs.t.tp3 <- xb.spp.scrs.t.tp3[c(1, 2, 3, 6, 8, 9),] # ASVs 1, 2, 3, 6, 9, 10

xb.vf.tp4 <- envfit(xb.sol.t.tp4, time.xylobiose.ps.tp4.abund.t, perm = 999)
xb.spp.scrs.t.tp4 <- as.data.frame(scores(xb.vf.tp4, display = "vectors"))
xb.spp.scrs.t.tp4 <- cbind(xb.spp.scrs.t.tp4, Species = rownames(xb.spp.scrs.t.tp4))
xb.spp.scrs.t.tp4 <- xb.spp.scrs.t.tp4[c(1, 2, 3, 6, 9, 10, 11, 12),] # 1, 2, 3, 6, 9, 10, 11, 13


xylobiose.tp1.simper <- ggplot(xb.scrs.t.tp1) +
  geom_point(mapping = aes(x = NMDS1, y = NMDS2, color = Gate), size = 5) +
  coord_fixed() +
  geom_segment(data = xb.spp.scrs.t.tp1,
               aes(x = 0, xend = NMDS1, y =0, yend = NMDS2),
               arrow = arrow(length = unit(0.3, "cm")), color = "black") +
  geom_text(data = xb.spp.scrs.t.tp1,
            aes(x = NMDS1 * 1.2, y = NMDS2 * 1.3, label = Species), size = 4,
            hjust = "inward") +
  theme_bw() +
  ggtitle("Xylobiose 28 hour incubation") +
  xlim(-1,1.7)+ylim(-1,1)+
  theme(axis.text.x = element_text(colour = "black"),
        axis.text.y = element_text(colour = "black"),
        legend.position = "none",
        text = element_text(size = 20)) +
  scale_color_manual(values = c("#619CFF",
                                "#F8766D",
                                "#00BA38"))

xylobiose.tp2.simper <- ggplot(xb.scrs.t.tp2) +
  geom_point(mapping = aes(x = NMDS1, y = NMDS2, color = Gate), size = 5) +
  coord_fixed() +
  geom_segment(data = xb.spp.scrs.t.tp2,
               aes(x = 0, xend = NMDS1, y =0, yend = NMDS2),
               arrow = arrow(length = unit(0.3, "cm")), color = "black") +
  geom_text(data = xb.spp.scrs.t.tp2,
            aes(x = NMDS1 * 1.3, y = NMDS2 * 1.3, label = Species), size = 4,
            hjust = "inward") +
  theme_bw() +
  ggtitle("Xylobiose 38 hour incubation") +
  xlim(-1,1.7)+ylim(-1,1)+
  theme(axis.text.x = element_text(colour = "black"),
        axis.text.y = element_text(colour = "black"),
        legend.position = "none",
        text = element_text(size = 20)) +
  scale_color_manual(values = c("#619CFF",
                                "#F8766D",
                                "#00BA38"))

xylobiose.tp3.simper <- ggplot(xb.scrs.t.tp3) +
  geom_point(mapping = aes(x = NMDS1, y = NMDS2, color = Gate), size = 5) +
  coord_fixed() +
  geom_segment(data = xb.spp.scrs.t.tp3,
               aes(x = 0, xend = NMDS1, y =0, yend = NMDS2),
               arrow = arrow(length = unit(0.3, "cm")), color = "black") +
  geom_text(data = xb.spp.scrs.t.tp3,
            aes(x = NMDS1 * 1.25, y = NMDS2 * 1.3, label = Species), size = 4,
            hjust = "inward") +
  theme_bw() +
  ggtitle("Xylobiose 48 hour incubation") +
  xlim(-1,1.7)+ylim(-1,1)+
  theme(axis.text.x = element_text(colour = "black"),
        axis.text.y = element_text(colour = "black"),
        legend.position = "none",
        text = element_text(size = 20)) +
  scale_color_manual(values = c("#619CFF",
                                "#F8766D",
                                "#00BA38"))

xylobiose.tp4.simper <- ggplot(xb.scrs.t.tp4) +
  geom_point(mapping = aes(x = NMDS1, y = NMDS2, color = Gate), size = 5) +
  coord_fixed() +
  geom_segment(data = xb.spp.scrs.t.tp4,
               aes(x = 0, xend = NMDS1, y =0, yend = NMDS2),
               arrow = arrow(length = unit(0.3, "cm")), color = "black") +
  geom_text(data = xb.spp.scrs.t.tp4,
            aes(x = NMDS1 * 1.5, y = NMDS2 * 1.3, label = Species), size = 4,
            hjust = "inward") +
  theme_bw() +
  ggtitle("Xylobiose 64 hour incubation") +
  xlim(-1,1.7)+ylim(-1,1)+
  theme(axis.text.x = element_text(colour = "black"),
        axis.text.y = element_text(colour = "black"),
        legend.position = "none",
        text = element_text(size = 20)) +
  scale_color_manual(values = c("#619CFF",
                                "#F8766D",
                                "#00BA38"))

# No arrow labels

xylobiose.tp1.simper.nolabel <- ggplot(xb.scrs.t.tp1) +
  geom_point(mapping = aes(x = NMDS1, y = NMDS2, color = Gate), size = 5) +
  coord_fixed() +
  geom_segment(data = xb.spp.scrs.t.tp1,
               aes(x = 0, xend = NMDS1, y =0, yend = NMDS2),
               arrow = arrow(length = unit(0.3, "cm")), color = "black") +
  theme_bw() +
  ggtitle("Xylobiose 28 hour incubation") +
  xlim(-1,1.7)+ylim(-1,1)+
  theme(axis.text.x = element_text(colour = "black"),
        axis.text.y = element_text(colour = "black"),
        legend.position = "none",
        text = element_text(size = 20)) +
  scale_color_manual(values = c("#619CFF",
                                "#F8766D",
                                "#00BA38"))

xylobiose.tp2.simper.nolabel <- ggplot(xb.scrs.t.tp2) +
  geom_point(mapping = aes(x = NMDS1, y = NMDS2, color = Gate), size = 5) +
  coord_fixed() +
  geom_segment(data = xb.spp.scrs.t.tp2,
               aes(x = 0, xend = NMDS1, y =0, yend = NMDS2),
               arrow = arrow(length = unit(0.3, "cm")), color = "black") +
  theme_bw() +
  ggtitle("Xylobiose 38 hour incubation") +
  xlim(-1,1.7)+ylim(-1,1)+
  theme(axis.text.x = element_text(colour = "black"),
        axis.text.y = element_text(colour = "black"),
        legend.position = "none",
        text = element_text(size = 20)) +
  scale_color_manual(values = c("#619CFF",
                                "#F8766D",
                                "#00BA38"))

xylobiose.tp3.simper.nolabel <- ggplot(xb.scrs.t.tp3) +
  geom_point(mapping = aes(x = NMDS1, y = NMDS2, color = Gate), size = 5) +
  coord_fixed() +
  geom_segment(data = xb.spp.scrs.t.tp3,
               aes(x = 0, xend = NMDS1, y =0, yend = NMDS2),
               arrow = arrow(length = unit(0.3, "cm")), color = "black") +
  theme_bw() +
  ggtitle("Xylobiose 48 hour incubation") +
  xlim(-1,1.7)+ylim(-1,1)+
  theme(axis.text.x = element_text(colour = "black"),
        axis.text.y = element_text(colour = "black"),
        legend.position = "none",
        text = element_text(size = 20)) +
  scale_color_manual(values = c("#619CFF",
                                "#F8766D",
                                "#00BA38"))

xylobiose.tp4.simper.nolabel <- ggplot(xb.scrs.t.tp4) +
  geom_point(mapping = aes(x = NMDS1, y = NMDS2, color = Gate), size = 5) +
  coord_fixed() +
  geom_segment(data = xb.spp.scrs.t.tp4,
               aes(x = 0, xend = NMDS1, y =0, yend = NMDS2),
               arrow = arrow(length = unit(0.3, "cm")), color = "black") +
  theme_bw() +
  ggtitle("Xylobiose 64 hour incubation") +
  xlim(-1,1.7)+ylim(-1,1)+
  theme(axis.text.x = element_text(colour = "black"),
        axis.text.y = element_text(colour = "black"),
        legend.position = "none",
        text = element_text(size = 20)) +
  scale_color_manual(values = c("#619CFF",
                                "#F8766D",
                                "#00BA38"))

xylobiose.tp1.simper
xylobiose.tp2.simper
xylobiose.tp3.simper
xylobiose.tp4.simper

min(xb.scrs.t.tp1$NMDS1)#-0.435
max(xb.scrs.t.tp1$NMDS1)#1.18
min(xb.scrs.t.tp1$NMDS2)#-0.645
max(xb.scrs.t.tp1$NMDS2)#0.457

min(xb.scrs.t.tp2$NMDS1)#-0.394
max(xb.scrs.t.tp2$NMDS1)#1.62
min(xb.scrs.t.tp2$NMDS2)#-0.895
max(xb.scrs.t.tp2$NMDS2)#0.842

min(xb.scrs.t.tp3$NMDS1)#-0.465
max(xb.scrs.t.tp3$NMDS1)#0.678
min(xb.scrs.t.tp3$NMDS2)#-.369
max(xb.scrs.t.tp3$NMDS2)#0.521

min(xb.scrs.t.tp4$NMDS1)#-0.558
max(xb.scrs.t.tp4$NMDS1)#0.720
min(xb.scrs.t.tp4$NMDS2)#-0.355
max(xb.scrs.t.tp4$NMDS2)#0.472


plot_grid(xylobiose.tp1.simper,xylobiose.tp2.simper,xylobiose.tp3.simper,xylobiose.tp4.simper,
          nrow=2, labels = c("E", "F", "G", "H"))

plot_grid(xylobiose.tp1.simper.nolabel,xylobiose.tp2.simper.nolabel,
          xylobiose.tp3.simper.nolabel,xylobiose.tp4.simper.nolabel,
          nrow=2, labels = c("E", "F", "G", "H"))

```

# Bar plots for supplementary figure

```{r}

time.glucose.ps.tp1.sample <- sample_data(time.glucose.ps.tp1)
time.glucose.ps.tp2.sample <- sample_data(time.glucose.ps.tp2)
time.glucose.ps.tp3.sample <- sample_data(time.glucose.ps.tp3)
time.glucose.ps.tp4.sample <- sample_data(time.glucose.ps.tp4)

#tp1
tp1.bulk <- as.data.frame(rowMeans(time.glucose.ps.tp1.abund[,c(1:10)]))
tp1.depleted <- as.data.frame(rowMeans(time.glucose.ps.tp1.abund[,c(11:18)]))
tp1.enriched <- as.data.frame(rowMeans(time.glucose.ps.tp1.abund[,c(19:28)]))

tp1.means <- cbind(tp1.bulk, tp1.depleted, tp1.enriched)
colnames(tp1.means) <- c("TP1 Bulk", "TP1 Depleted", "TP1 Enriched")

#tp2
tp2.bulk <- as.data.frame(rowMeans(time.glucose.ps.tp2.abund[,c(1:12)]))
tp2.depleted <- as.data.frame(rowMeans(time.glucose.ps.tp2.abund[,c(13:24)]))
tp2.enriched <- as.data.frame(rowMeans(time.glucose.ps.tp2.abund[,c(25:36)]))

tp2.means <- cbind(tp2.bulk, tp2.depleted, tp2.enriched)
colnames(tp2.means) <- c("TP2 Bulk", "TP2 Depleted", "TP2 Enriched")

#tp3
tp3.bulk <- as.data.frame(rowMeans(time.glucose.ps.tp3.abund[,c(1:12)]))
tp3.depleted <- as.data.frame(rowMeans(time.glucose.ps.tp3.abund[,c(13:24)]))
tp3.enriched <- as.data.frame(rowMeans(time.glucose.ps.tp3.abund[,c(25:36)]))

tp3.means <- cbind(tp3.bulk, tp3.depleted, tp3.enriched)
colnames(tp3.means) <- c("TP3 Bulk", "TP3 Depleted", "TP3 Enriched")

#tp4
tp4.bulk <- as.data.frame(rowMeans(time.glucose.ps.tp4.abund[,c(1:12)]))
tp4.depleted <- as.data.frame(rowMeans(time.glucose.ps.tp4.abund[,c(13:24)]))
tp4.enriched <- as.data.frame(rowMeans(time.glucose.ps.tp4.abund[,c(25:36)]))

tp4.means <- cbind(tp4.bulk, tp4.depleted, tp4.enriched)
colnames(tp4.means) <- c("TP4 Bulk", "TP4 Depleted", "TP4 Enriched")

#all
glucose.means <- cbind(tp1.means,tp2.means,tp3.means,tp4.means)

#plot
glucose.means.t <- t(glucose.means)
glucose.means.t.long <- melt(glucose.means.t, id.vars = "rows")
names(glucose.means.t.long) <- c("Sample", "Taxon", "Value")


dim(glucose.means.t.long) # 25464 x 3
glucose.means.t.long <- glucose.means.t.long[glucose.means.t.long$Value > 0.5,]
dim(glucose.means.t.long) # 140 x 3
unique(glucose.means.t.long$Taxon)
#samples are columns and taxa are rows, need to flip
time.glucose.ps.tp1.abund$total <- rowSums(time.glucose.ps.tp1.abund)
# removing taxa that have zero reads across all samples from this time point
time.glucose.ps.tp1.abund <- time.glucose.ps.tp1.abund[time.glucose.ps.tp1.abund$total >0,]
time.glucose.ps.tp1.abund$total <- NULL
dim(time.glucose.ps.tp1.abund) #361 x 28

glucose.means.plot <- ggplot(glucose.means.t.long, aes(x = factor(Sample, level = sampleorder), y = Value, fill = Taxon)) +
  geom_bar(stat = "identity", color = "black") +
  ylab("Relative Abundance (%)") +
  ggtitle("16S rRNA Relative Abundance in Glucose-MUB Samples") +
  theme_bw() +
  theme(legend.position = "right",
        axis.text.x=element_text(colour="black", angle = 90, vjust = 0.5),
        axis.title.x = element_blank(),
        axis.text.y=element_text(colour="black")) 

glucose.means.plot

# Cellobiose

time.cellobiose.ps.tp1.sample <- sample_data(time.cellobiose.ps.tp1)
time.cellobiose.ps.tp2.sample <- sample_data(time.cellobiose.ps.tp2)
time.cellobiose.ps.tp3.sample <- sample_data(time.cellobiose.ps.tp3)
time.cellobiose.ps.tp4.sample <- sample_data(time.cellobiose.ps.tp4)

#tp1
cb.tp1.bulk <- as.data.frame(rowMeans(time.cellobiose.ps.tp1.abund[,c(1:10)]))
cb.tp1.depleted <- as.data.frame(rowMeans(time.cellobiose.ps.tp1.abund[,c(11:17)]))
cb.tp1.enriched <- as.data.frame(rowMeans(time.cellobiose.ps.tp1.abund[,c(18:28)]))

cb.tp1.means <- cbind(cb.tp1.bulk, cb.tp1.depleted, cb.tp1.enriched)
colnames(cb.tp1.means) <- c("TP1 Bulk", "TP1 Depleted", "TP1 Enriched")

#tp2
cb.tp2.bulk <- as.data.frame(rowMeans(time.cellobiose.ps.tp2.abund[,c(1:12)]))
cb.tp2.depleted <- as.data.frame(rowMeans(time.cellobiose.ps.tp2.abund[,c(13:24)]))
cb.tp2.enriched <- as.data.frame(rowMeans(time.cellobiose.ps.tp2.abund[,c(25:36)]))

cb.tp2.means <- cbind(cb.tp2.bulk, cb.tp2.depleted, cb.tp2.enriched)
colnames(cb.tp2.means) <- c("TP2 Bulk", "TP2 Depleted", "TP2 Enriched")

#tp3
cb.tp3.bulk <- as.data.frame(rowMeans(time.cellobiose.ps.tp3.abund[,c(1:12)]))
cb.tp3.depleted <- as.data.frame(rowMeans(time.cellobiose.ps.tp3.abund[,c(13:24)]))
cb.tp3.enriched <- as.data.frame(rowMeans(time.cellobiose.ps.tp3.abund[,c(25:36)]))

cb.tp3.means <- cbind(cb.tp3.bulk, cb.tp3.depleted, cb.tp3.enriched)
colnames(cb.tp3.means) <- c("TP3 Bulk", "TP3 Depleted", "TP3 Enriched")

#tp4
cb.tp4.bulk <- as.data.frame(rowMeans(time.cellobiose.ps.tp4.abund[,c(1:12)]))
cb.tp4.depleted <- as.data.frame(rowMeans(time.cellobiose.ps.tp4.abund[,c(13:23)]))
cb.tp4.enriched <- as.data.frame(rowMeans(time.cellobiose.ps.tp4.abund[,c(24:31)]))

cb.tp4.means <- cbind(cb.tp4.bulk, cb.tp4.depleted, cb.tp4.enriched)
colnames(cb.tp4.means) <- c("TP4 Bulk", "TP4 Depleted", "TP4 Enriched")

#all
cellobiose.means <- cbind(cb.tp1.means,cb.tp2.means,cb.tp3.means,cb.tp4.means)

#plot
cellobiose.means.t <- t(cellobiose.means)
cellobiose.means.t.long <- melt(cellobiose.means.t, id.vars = "rows")
names(cellobiose.means.t.long) <- c("Sample", "Taxon", "Value")


dim(cellobiose.means.t.long) # 25464 x 3
cellobiose.means.t.long <- cellobiose.means.t.long[cellobiose.means.t.long$Value > 0.5,]
dim(cellobiose.means.t.long) # 129 x 3

cellobiose.means.plot <- ggplot(cellobiose.means.t.long, aes(x = factor(Sample, level = sampleorder), y = Value, fill = Taxon)) +
  geom_bar(stat = "identity", color = "black") +
  ylab("Relative Abundance (%)") +
  ggtitle("16S rRNA Relative Abundance in Cellobiose-MUB Samples") +
  theme_bw() +
  theme(legend.position = "right",
        axis.text.x=element_text(colour="black", angle = 90, vjust = 0.5),
        axis.title.x = element_blank(),
        axis.text.y=element_text(colour="black")) 

cellobiose.means.plot


### Xylose

time.xylose.ps.tp1.sample <- sample_data(time.xylose.ps.tp1)
time.xylose.ps.tp2.sample <- sample_data(time.xylose.ps.tp2)
time.xylose.ps.tp3.sample <- sample_data(time.xylose.ps.tp3)
time.xylose.ps.tp4.sample <- sample_data(time.xylose.ps.tp4)

#tp1
xl.tp1.bulk <- as.data.frame(rowMeans(time.xylose.ps.tp1.abund[,c(1:12)]))
xl.tp1.depleted <- as.data.frame(rowMeans(time.xylose.ps.tp1.abund[,c(13:24)]))
xl.tp1.enriched <- as.data.frame(rowMeans(time.xylose.ps.tp1.abund[,c(25:36)]))

xl.tp1.means <- cbind(xl.tp1.bulk, xl.tp1.depleted, xl.tp1.enriched)
colnames(xl.tp1.means) <- c("TP1 Bulk", "TP1 Depleted", "TP1 Enriched")

#tp2
xl.tp2.bulk <- as.data.frame(rowMeans(time.xylose.ps.tp2.abund[,c(1:12)]))
xl.tp2.depleted <- as.data.frame(rowMeans(time.xylose.ps.tp2.abund[,c(13:24)]))
xl.tp2.enriched <- as.data.frame(rowMeans(time.xylose.ps.tp2.abund[,c(25:36)]))

xl.tp2.means <- cbind(xl.tp2.bulk, xl.tp2.depleted, xl.tp2.enriched)
colnames(xl.tp2.means) <- c("TP2 Bulk", "TP2 Depleted", "TP2 Enriched")

#tp3
xl.tp3.bulk <- as.data.frame(rowMeans(time.xylose.ps.tp3.abund[,c(1:12)]))
xl.tp3.depleted <- as.data.frame(rowMeans(time.xylose.ps.tp3.abund[,c(13:24)]))
xl.tp3.enriched <- as.data.frame(rowMeans(time.xylose.ps.tp3.abund[,c(25:36)]))

xl.tp3.means <- cbind(xl.tp3.bulk, xl.tp3.depleted, xl.tp3.enriched)
colnames(xl.tp3.means) <- c("TP3 Bulk", "TP3 Depleted", "TP3 Enriched")

#tp4
xl.tp4.bulk <- as.data.frame(rowMeans(time.xylose.ps.tp4.abund[,c(1:10)]))
xl.tp4.depleted <- as.data.frame(rowMeans(time.xylose.ps.tp4.abund[,c(11:22)]))
xl.tp4.enriched <- as.data.frame(rowMeans(time.xylose.ps.tp4.abund[,c(23:34)]))

xl.tp4.means <- cbind(xl.tp4.bulk, xl.tp4.depleted, xl.tp4.enriched)
colnames(xl.tp4.means) <- c("TP4 Bulk", "TP4 Depleted", "TP4 Enriched")

#all
xylose.means <- cbind(xl.tp1.means,xl.tp2.means,xl.tp3.means,xl.tp4.means)

#plot
xylose.means.t <- t(xylose.means)
xylose.means.t.long <- melt(xylose.means.t, id.vars = "rows")
names(xylose.means.t.long) <- c("Sample", "Taxon", "Value")


dim(xylose.means.t.long) # 25464 x 3
xylose.means.t.long <- xylose.means.t.long[xylose.means.t.long$Value > 0.5,]
dim(xylose.means.t.long) # 131 x 3

xylose.means.plot <- ggplot(xylose.means.t.long, aes(x = factor(Sample, level = sampleorder), y = Value, fill = Taxon)) +
  geom_bar(stat = "identity", color = "black") +
  ylab("Relative Abundance (%)") +
  ggtitle("16S rRNA Relative Abundance in Xylose-MUB Samples") +
  theme_bw() +
  theme(legend.position = "right",
        axis.text.x=element_text(colour="black", angle = 90, vjust = 0.5),
        axis.title.x = element_blank(),
        axis.text.y=element_text(colour="black")) +
  guides(fill = guide_legend(ncol=2))

xylose.means.plot


### Xylobiose

time.xylobiose.ps.tp1.sample <- sample_data(time.xylobiose.ps.tp1)
time.xylobiose.ps.tp2.sample <- sample_data(time.xylobiose.ps.tp2)
time.xylobiose.ps.tp3.sample <- sample_data(time.xylobiose.ps.tp3)
time.xylobiose.ps.tp4.sample <- sample_data(time.xylobiose.ps.tp4)

#tp1
xb.tp1.bulk <- as.data.frame(rowMeans(time.xylobiose.ps.tp1.abund[,c(1:12)]))
xb.tp1.depleted <- as.data.frame(rowMeans(time.xylobiose.ps.tp1.abund[,c(13:24)]))
xb.tp1.enriched <- as.data.frame(rowMeans(time.xylobiose.ps.tp1.abund[,c(25:36)]))

xb.tp1.means <- cbind(xb.tp1.bulk, xb.tp1.depleted, xb.tp1.enriched)
colnames(xb.tp1.means) <- c("TP1 Bulk", "TP1 Depleted", "TP1 Enriched")

#tp2
xb.tp2.bulk <- as.data.frame(rowMeans(time.xylobiose.ps.tp2.abund[,c(1:12)]))
xb.tp2.depleted <- as.data.frame(rowMeans(time.xylobiose.ps.tp2.abund[,c(13:24)]))
xb.tp2.enriched <- as.data.frame(rowMeans(time.xylobiose.ps.tp2.abund[,c(25:36)]))

xb.tp2.means <- cbind(xb.tp2.bulk, xb.tp2.depleted, xb.tp2.enriched)
colnames(xb.tp2.means) <- c("TP2 Bulk", "TP2 Depleted", "TP2 Enriched")

#tp3
xb.tp3.bulk <- as.data.frame(rowMeans(time.xylobiose.ps.tp3.abund[,c(1:12)]))
xb.tp3.depleted <- as.data.frame(rowMeans(time.xylobiose.ps.tp3.abund[,c(13:24)]))
xb.tp3.enriched <- as.data.frame(rowMeans(time.xylobiose.ps.tp3.abund[,c(25:36)]))

xb.tp3.means <- cbind(xb.tp3.bulk, xb.tp3.depleted, xb.tp3.enriched)
colnames(xb.tp3.means) <- c("TP3 Bulk", "TP3 Depleted", "TP3 Enriched")

#tp4
xb.tp4.bulk <- as.data.frame(rowMeans(time.xylobiose.ps.tp4.abund[,c(1:12)]))
xb.tp4.depleted <- as.data.frame(rowMeans(time.xylobiose.ps.tp4.abund[,c(13:24)]))
xb.tp4.enriched <- as.data.frame(rowMeans(time.xylobiose.ps.tp4.abund[,c(25:36)]))

xb.tp4.means <- cbind(xb.tp4.bulk, xb.tp4.depleted, xb.tp4.enriched)
colnames(xb.tp4.means) <- c("TP4 Bulk", "TP4 Depleted", "TP4 Enriched")

#all
xylobiose.means <- cbind(xb.tp1.means,xb.tp2.means,xb.tp3.means,xb.tp4.means)

#plot
xylobiose.means.t <- t(xylobiose.means)
xylobiose.means.t.long <- melt(xylobiose.means.t, id.vars = "rows")
names(xylobiose.means.t.long) <- c("Sample", "Taxon", "Value")


dim(xylobiose.means.t.long) # 25464 x 3
xylobiose.means.t.long <- xylobiose.means.t.long[xylobiose.means.t.long$Value > 0.5,]
dim(xylobiose.means.t.long) # 127 x 3

xylobiose.means.plot <- ggplot(xylobiose.means.t.long, aes(x = factor(Sample, level = sampleorder), y = Value, fill = Taxon)) +
  geom_bar(stat = "identity", color = "black") +
  ylab("Relative Abundance (%)") +
  ggtitle("16S rRNA Relative Abundance in Xylobiose-MUB Samples") +
  theme_bw() +
  theme(legend.position = "right",
        axis.text.x=element_text(colour="black", angle = 90, vjust = 0.5),
        axis.title.x = element_blank(),
        axis.text.y=element_text(colour="black"))  +
  guides(fill = guide_legend(ncol=2))

sampleorder <- c("TP1 Bulk", "TP2 Bulk", "TP3 Bulk", "TP4 Bulk",
                 "TP1 Depleted", "TP2 Depleted", "TP3 Depleted", "TP4 Depleted",
                 "TP1 Enriched", "TP2 Enriched", "TP3 Enriched", "TP4 Enriched")


plot_grid(glucose.means.plot, cellobiose.means.plot,
          xylose.means.plot, xylobiose.means.plot,
          nrow = 2, labels = "AUTO")

glucose.means.plot
cellobiose.means.plot
xylose.means.plot
xylobiose.means.plot
```


# PERMANOVA for Community composition statistics

## Glucose

```{r}
adonis(time.glucose.ps.tp1.abund.t ~ time.glucose.ps.tp1.sample$Gate, permutations = 999, method = "bray")
# Gate p = 0.001
pairwise.adonis(time.glucose.ps.tp1.abund.t, factors = time.glucose.ps.tp1.sample$Gate, 
                sim.method = "bray", perm = 999, p.adjust.m = "holm")
# Bulk vs Depleted 0.090 padj
# Bulk vs Enriched 0.003
# Enriched vs Depleted 0.003

adonis(time.glucose.ps.tp2.abund.t ~ time.glucose.ps.tp2.sample$Gate, permutations = 999, method = "bray")
# Gate p = 0.001
pairwise.adonis(time.glucose.ps.tp2.abund.t, factors = time.glucose.ps.tp2.sample$Gate, 
                sim.method = "bray", perm = 999, p.adjust.m = "holm")
# Bulk vs Depleted 0.003 padj
# Bulk vs Enriched 0.003
# Enriched vs Depleted 0.003

adonis(time.glucose.ps.tp3.abund.t ~ time.glucose.ps.tp3.sample$Gate, permutations = 999, method = "bray")
# Gate p = 0.001
pairwise.adonis(time.glucose.ps.tp3.abund.t, factors = time.glucose.ps.tp3.sample$Gate, 
                sim.method = "bray", perm = 999, p.adjust.m = "holm")
# Bulk vs Depleted 0.003 padj
# Bulk vs Enriched 0.003
# Enriched vs Depleted 0.003

adonis(time.glucose.ps.tp4.abund.t ~ time.glucose.ps.tp4.sample$Gate, permutations = 999, method = "bray")
# Gate p = 0.001
pairwise.adonis(time.glucose.ps.tp4.abund.t, factors = time.glucose.ps.tp4.sample$Gate, 
                sim.method = "bray", perm = 999, p.adjust.m = "holm")
# Bulk vs Depleted 0.003 padj
# Bulk vs Enriched 0.003
# Enriched vs Depleted 0.003
```

## Cellobiose

```{r}
adonis(time.cellobiose.ps.tp1.abund.t ~ time.cellobiose.ps.tp1.sample$Gate, permutations = 999, method = "bray")
# Gate p = 0.001
pairwise.adonis(time.cellobiose.ps.tp1.abund.t, factors = time.cellobiose.ps.tp1.sample$Gate, 
                sim.method = "bray", perm = 999, p.adjust.m = "holm")
# Bulk vs Depleted 0.013 padj
# Bulk vs Enriched 0.003
# Enriched vs Depleted 0.003

adonis(time.cellobiose.ps.tp2.abund.t ~ time.cellobiose.ps.tp2.sample$Gate, permutations = 999, method = "bray")
# Gate p = 0.001
pairwise.adonis(time.cellobiose.ps.tp2.abund.t, factors = time.cellobiose.ps.tp2.sample$Gate, 
                sim.method = "bray", perm = 999, p.adjust.m = "holm")
# Bulk vs Depleted 0.003 padj
# Bulk vs Enriched 0.003
# Enriched vs Depleted 0.003

adonis(time.cellobiose.ps.tp3.abund.t ~ time.cellobiose.ps.tp3.sample$Gate, permutations = 999, method = "bray")
# Gate p = 0.001
pairwise.adonis(time.cellobiose.ps.tp3.abund.t, factors = time.cellobiose.ps.tp3.sample$Gate, 
                sim.method = "bray", perm = 999, p.adjust.m = "holm")
# Bulk vs Depleted 0.003 padj
# Bulk vs Enriched 0.003
# Enriched vs Depleted 0.003

adonis(time.cellobiose.ps.tp4.abund.t ~ time.cellobiose.ps.tp4.sample$Gate, permutations = 999, method = "bray")
# Gate p = 0.001
pairwise.adonis(time.cellobiose.ps.tp4.abund.t, factors = time.cellobiose.ps.tp4.sample$Gate, 
                sim.method = "bray", perm = 999, p.adjust.m = "holm")
# Bulk vs Depleted 0.030 padj
# Bulk vs Enriched 0.003
# Enriched vs Depleted 0.003
```

## Xylose

```{r}
adonis(time.xylose.ps.tp1.abund.t ~ time.xylose.ps.tp1.sample$Gate, permutations = 999, method = "bray")
# Gate p = 0.001
pairwise.adonis(time.xylose.ps.tp1.abund.t, factors = time.xylose.ps.tp1.sample$Gate, 
                sim.method = "bray", perm = 999, p.adjust.m = "holm")
# Bulk vs Depleted 0.045 padj
# Bulk vs Enriched 0.003
# Enriched vs Depleted 0.003

adonis(time.xylose.ps.tp2.abund.t ~ time.xylose.ps.tp2.sample$Gate, permutations = 999, method = "bray")
# Gate p = 0.001
pairwise.adonis(time.xylose.ps.tp2.abund.t, factors = time.xylose.ps.tp2.sample$Gate, 
                sim.method = "bray", perm = 999, p.adjust.m = "holm")
# Bulk vs Depleted 0.003 padj
# Bulk vs Enriched 0.003
# Enriched vs Depleted 0.003

adonis(time.xylose.ps.tp3.abund.t ~ time.xylose.ps.tp3.sample$Gate, permutations = 999, method = "bray")
# Gate p = 0.001
pairwise.adonis(time.xylose.ps.tp3.abund.t, factors = time.xylose.ps.tp3.sample$Gate, 
                sim.method = "bray", perm = 999, p.adjust.m = "holm")
# Bulk vs Depleted 0.003 padj
# Bulk vs Enriched 0.003
# Enriched vs Depleted 0.023

adonis(time.xylose.ps.tp4.abund.t ~ time.xylose.ps.tp4.sample$Gate, permutations = 999, method = "bray")
# Gate p = 0.001
pairwise.adonis(time.xylose.ps.tp4.abund.t, factors = time.xylose.ps.tp4.sample$Gate, 
                sim.method = "bray", perm = 999, p.adjust.m = "holm")
# Bulk vs Depleted 0.003 padj
# Bulk vs Enriched 0.003
# Enriched vs Depleted 0.004
```

## Xylobiose

```{r}
adonis(time.xylobiose.ps.tp1.abund.t ~ time.xylobiose.ps.tp1.sample$Gate, permutations = 999, method = "bray")
# Gate p = 0.001
pairwise.adonis(time.xylobiose.ps.tp1.abund.t, factors = time.xylobiose.ps.tp1.sample$Gate, 
                sim.method = "bray", perm = 999, p.adjust.m = "holm")
# Bulk vs Depleted 0.003 padj
# Bulk vs Enriched 0.003
# Enriched vs Depleted 0.003

adonis(time.xylobiose.ps.tp2.abund.t ~ time.xylobiose.ps.tp2.sample$Gate, permutations = 999, method = "bray")
# Gate p = 0.001
pairwise.adonis(time.xylobiose.ps.tp2.abund.t, factors = time.xylobiose.ps.tp2.sample$Gate, 
                sim.method = "bray", perm = 999, p.adjust.m = "holm")
# Bulk vs Depleted 0.091 padj
# Bulk vs Enriched 0.003
# Enriched vs Depleted 0.003

adonis(time.xylobiose.ps.tp3.abund.t ~ time.xylobiose.ps.tp3.sample$Gate, permutations = 999, method = "bray")
# Gate p = 0.001
pairwise.adonis(time.xylobiose.ps.tp3.abund.t, factors = time.xylobiose.ps.tp3.sample$Gate, 
                sim.method = "bray", perm = 999, p.adjust.m = "holm")
# Bulk vs Depleted 0.033 padj
# Bulk vs Enriched 0.003
# Enriched vs Depleted 0.023

adonis(time.xylobiose.ps.tp4.abund.t ~ time.xylobiose.ps.tp4.sample$Gate, permutations = 999, method = "bray")
# Gate p = 0.001
pairwise.adonis(time.xylobiose.ps.tp4.abund.t, factors = time.xylobiose.ps.tp4.sample$Gate, 
                sim.method = "bray", perm = 999, p.adjust.m = "holm")
# Bulk vs Depleted 0.457 padj
# Bulk vs Enriched 0.003
# Enriched vs Depleted 0.004
```


# Kinetics data continuous

Continuous data from the plate reader assay with readings taken every 15 minutes. 

## GH4a-ABP

```{r}

df_continuous <- read.csv(file = "allsamples_MUB_continuous.csv", header = T, check.names = F)

# Glucose 

cont_glucose <- df_continuous[,c(1:2, 15:26)]

samplenames_cont_glucose <- colnames(cont_glucose[3:14])

df_cont_glucose <- tidyr::pivot_longer(cont_glucose, all_of(samplenames_cont_glucose))

colnames(df_cont_glucose) = c("Time", "Replicate", "Sample", "Fluorescence")

df_cont_glucose$Fluorescence <- ((df_cont_glucose$Fluorescence - 155.25)/706.42)

df_cont_glucose$Fluorescence[df_cont_glucose$Fluorescence < 0] <- 0

rep_str <- c('Syto' = 'Bulk', 'Negative' = 'Depleted', 'Positive' = 'Enriched')
df_cont_glucose$Sample <- str_replace_all(df_cont_glucose$Sample, rep_str)
df_cont_glucose$Sampletwo <- df_cont_glucose$Sample
df_cont_glucose <- df_cont_glucose %>% 
  separate(Sampletwo, c('Gate', 'Rep', 'MUBstrate'))

glucose_cont_line_legend <- ggplot(df_cont_glucose, aes(Time, Fluorescence, colour = Gate)) +
  geom_line(aes(group = Sample), size = 1, stat = "summary", fun = mean) +
  scale_y_continuous(labels = comma, limits = c(0,100)) +
  theme_bw() +
  theme(axis.text.x = element_text(colour = "black"),
        axis.text.y = element_text(colour = "black")) +
  ylab(expression(paste("Glucose Consumed (", mu,"M)"))) +
  xlab("Time (hr)") +
  scale_color_manual(values = c("#619CFF",
                                "#F8766D",
                                "#00BA38"),
                     breaks = c("Bulk", "Depleted", "Enriched"))

glucose_cont_line_nolegend <- ggplot(df_cont_glucose, aes(Time, Fluorescence, colour = Gate)) +
  geom_line(aes(group = Sample), size = 1, stat = "summary", fun = mean) +
  scale_y_continuous(labels = comma, limits = c(0,100)) +
  theme_bw() +
  theme(axis.text.x = element_text(colour = "black"),
        axis.text.y = element_text(colour = "black"),
        legend.position = "none",
        text = element_text(size = 20)) +
  ylab(expression(paste("Glucose Consumed (", mu,"M)"))) +
  xlab("Time (hr)") +
  scale_color_manual(values = c("#619CFF",
                                "#F8766D",
                                "#00BA38"),
                     breaks = c("Bulk", "Depleted", "Enriched"))

glucose_cont_line_nolegend

# Cellobiose

cont_cellobiose <- df_continuous[,c(1:2, 3:14)]

samplenames_cont_cellobiose <- colnames(cont_cellobiose[3:14])

df_cont_cellobiose <- tidyr::pivot_longer(cont_cellobiose, all_of(samplenames_cont_cellobiose))

colnames(df_cont_cellobiose) = c("Time", "Replicate", "Sample", "Fluorescence")

df_cont_cellobiose$Fluorescence <- ((df_cont_cellobiose$Fluorescence - 155.25)/706.42)

df_cont_cellobiose$Fluorescence[df_cont_cellobiose$Fluorescence < 0] <- 0

rep_str <- c('Syto' = 'Bulk', 'Negative' = 'Depleted', 'Positive' = 'Enriched')
df_cont_cellobiose$Sample <- str_replace_all(df_cont_cellobiose$Sample, rep_str)
df_cont_cellobiose$Sampletwo <- df_cont_cellobiose$Sample
df_cont_cellobiose <- df_cont_cellobiose %>% 
  separate(Sampletwo, c('Gate', 'Rep', 'MUBstrate'))

cellobiose_cont_line_legend <- ggplot(df_cont_cellobiose, aes(Time, Fluorescence, colour = Gate)) +
  geom_line(aes(group = Sample), size = 1, stat = "summary", fun = mean) +
  scale_y_continuous(labels = comma, limits = c(0,100)) +
  theme_bw() +
  theme(axis.text.x = element_text(colour = "black"),
        axis.text.y = element_text(colour = "black")) +
  ylab(expression(paste("Cellobiose Consumed (", mu,"M)"))) +
  xlab("Time (hr)") +
  scale_color_manual(values = c("#619CFF",
                                "#F8766D",
                                "#00BA38"),
                     breaks = c("Bulk", "Depleted", "Enriched"))

cellobiose_cont_line_nolegend <- ggplot(df_cont_cellobiose, aes(Time, Fluorescence, colour = Gate)) +
  geom_line(aes(group = Sample), size = 1, stat = "summary", fun = mean) +
  scale_y_continuous(labels = comma, limits = c(0,100)) +
  theme_bw() +
  theme(axis.text.x = element_text(colour = "black"),
        axis.text.y = element_text(colour = "black"),
        legend.position = "none",
        text = element_text(size = 20)) +
  ylab(expression(paste("Cellobiose Consumed (", mu,"M)"))) +
  xlab("Time (hr)") +
  scale_color_manual(values = c("#619CFF",
                                "#F8766D",
                                "#00BA38"),
                     breaks = c("Bulk", "Depleted", "Enriched"))

```

## SYF161-ABP

```{r}
df_continuous <- read.csv(file = "xylose_all_MUB_continuous.csv", header = T, check.names = F)

# Xylose

cont_xylose <- df_continuous[,c(1:2, 15:26)]

samplenames_cont_xylose <- colnames(cont_xylose[3:14])

df_cont_xylose <- tidyr::pivot_longer(cont_xylose, all_of(samplenames_cont_xylose))

colnames(df_cont_xylose) = c("Time", "Replicate", "Sample", "Fluorescence")

df_cont_xylose$Fluorescence <- ((df_cont_xylose$Fluorescence - 162)/942.02)

df_cont_xylose$Fluorescence[df_cont_xylose$Fluorescence < 0] <- 0

rep_str <- c('Syto' = 'Bulk', 'Negative' = 'Depleted', 'Positive' = 'Enriched')
df_cont_xylose$Sample <- str_replace_all(df_cont_xylose$Sample, rep_str)
df_cont_xylose$Sampletwo <- df_cont_xylose$Sample
df_cont_xylose <- df_cont_xylose %>% 
  separate(Sampletwo, c('Gate', 'Rep', 'MUBstrate'))

xylose_cont_line_legend <- ggplot(df_cont_xylose, aes(Time, Fluorescence, colour = Gate)) +
  geom_line(aes(group = Sample), size = 1, stat = "summary", fun = mean) +
  scale_y_continuous(labels = comma, limits = c(0,80)) +
  theme_bw() +
  theme(axis.text.x = element_text(colour = "black"),
        axis.text.y = element_text(colour = "black")) +
  ylab(expression(paste("Xylose Consumed (", mu,"M)"))) +
  xlab("Time (hr)") +
  scale_color_manual(values = c("#619CFF",
                                "#F8766D",
                                "#00BA38"),
                     breaks = c("Bulk", "Depleted", "Enriched"))

xylose_cont_line_nolegend <- ggplot(df_cont_xylose, aes(Time, Fluorescence, colour = Gate)) +
  geom_line(aes(group = Sample), size = 1, stat = "summary", fun = mean) +
  scale_y_continuous(labels = comma, limits = c(0,80)) +
  theme_bw() +
  theme(axis.text.x = element_text(colour = "black"),
        axis.text.y = element_text(colour = "black"),
        legend.position = "none",
        text = element_text(size = 20)) +
  ylab(expression(paste("Xylose Consumed (", mu,"M)"))) +
  xlab("Time (hr)") +
  scale_color_manual(values = c("#619CFF",
                                "#F8766D",
                                "#00BA38"),
                     breaks = c("Bulk", "Depleted", "Enriched"))

# Xylobiose

cont_xylobiose <- df_continuous[,c(1:2, 3:14)]

samplenames_cont_xylobiose <- colnames(cont_xylobiose[3:14])

df_cont_xylobiose <- tidyr::pivot_longer(cont_xylobiose, all_of(samplenames_cont_xylobiose))

colnames(df_cont_xylobiose) = c("Time", "Replicate", "Sample", "Fluorescence")

df_cont_xylobiose$Fluorescence <- ((df_cont_xylobiose$Fluorescence - 162)/942.02)

df_cont_xylobiose$Fluorescence[df_cont_xylobiose$Fluorescence < 0] <- 0

df_cont_xylobiose$Sample <- str_replace_all(df_cont_xylobiose$Sample, rep_str)
df_cont_xylobiose$Sampletwo <- df_cont_xylobiose$Sample
df_cont_xylobiose <- df_cont_xylobiose %>% 
  separate(Sampletwo, c('Gate', 'Rep', 'MUBstrate'))

xylobiose_cont_line_legend <- ggplot(df_cont_xylobiose, aes(Time, Fluorescence, colour = Gate)) +
  geom_line(aes(group = Sample), size = 1, stat = "summary", fun = mean) +
  scale_y_continuous(labels = comma, limits = c(0,80)) +
  theme_bw() +
  theme(axis.text.x = element_text(colour = "black"),
        axis.text.y = element_text(colour = "black")) +
  ylab(expression(paste("Xylobiose Consumed (", mu,"M)"))) +
  xlab("Time (hr)") +
  scale_color_manual(values = c("#619CFF",
                                "#F8766D",
                                "#00BA38"),
                     breaks = c("Bulk", "Depleted", "Enriched"))


xylobiose_cont_line_nolegend <- ggplot(df_cont_xylobiose, aes(Time, Fluorescence, colour = Gate)) +
  geom_line(aes(group = Sample), size = 1, stat = "summary", fun = mean) +
  scale_y_continuous(labels = comma, limits = c(0,80)) +
  theme_bw() +
  theme(axis.text.x = element_text(colour = "black"),
                    axis.text.y = element_text(colour = "black"),
        legend.position = "none",
        text = element_text(size = 20)) +
  ylab(expression(paste("Xylobiose Consumed (", mu,"M)"))) +
  xlab("Time (hr)") +
  scale_color_manual(values = c("#619CFF",
                                "#F8766D",
                                "#00BA38"),
                     breaks = c("Bulk", "Depleted", "Enriched"))

```

# Kinetics max values


## GH4a-ABP

Find the max of positive first and then use the time at which that occurred to find the maxes of syto and negative.

```{r}
df_continuous <- read.csv(file = "allsamples_MUB_continuous.csv", header = T, check.names = F)

# Glucose

cont_glucose <- df_continuous[,c(1:2, 15:26)]
cont_glucose[3:14] <- lapply(cont_glucose[3:14], function(x) (x - 155.25) / 706.42)
cont_glucose[c(3:14)][cont_glucose[c(3:14)] < 1] <- 0

positive_glucose <- cont_glucose[,c(1:2, 11:14)]
positive_glucose_r1 <- positive_glucose[positive_glucose$Replicate == "R1",c(1, 3:6)]
positive_glucose_r2 <- positive_glucose[positive_glucose$Replicate == "R2",c(3:6)]
positive_glucose_r3 <- positive_glucose[positive_glucose$Replicate == "R3",c(3:6)]
positive_glucose_wide <- cbind(positive_glucose_r1, positive_glucose_r2, positive_glucose_r3)
positive_glucose_wide$Mean <- rowMeans(positive_glucose_wide[,c(2:13)])
positive_glucose_wide[which.max(positive_glucose_wide$Mean),] # 20.75, 95.52049

syto_glucose <- cont_glucose[,c(1:2, 3:6)]
syto_glucose_r1 <- syto_glucose[syto_glucose$Replicate == "R1",c(1, 3:6)]
syto_glucose_r2 <- syto_glucose[syto_glucose$Replicate == "R2",c(3:6)]
syto_glucose_r3 <- syto_glucose[syto_glucose$Replicate == "R3",c(3:6)]
syto_glucose_wide <- cbind(syto_glucose_r1, syto_glucose_r2, syto_glucose_r3)
syto_glucose_wide$Mean <- rowMeans(syto_glucose_wide[,c(2:13)])
syto_glucose_wide[syto_glucose_wide$`Elasped Time` == 20.75,] # 20.75, 18.69615

negative_glucose <- cont_glucose[,c(1:2, 7:10)]
negative_glucose_r1 <- negative_glucose[negative_glucose$Replicate == "R1",c(1, 3:6)]
negative_glucose_r2 <- negative_glucose[negative_glucose$Replicate == "R2",c(3:6)]
negative_glucose_r3 <- negative_glucose[negative_glucose$Replicate == "R3",c(3:6)]
negative_glucose_wide <- cbind(negative_glucose_r1, negative_glucose_r2, negative_glucose_r3)
negative_glucose_wide$Mean <- rowMeans(negative_glucose_wide[,c(2:13)])
negative_glucose_wide[negative_glucose_wide$`Elasped Time` == 20.75,] # 20.75, 8.407534

# Cellobiose

cont_cellobiose <- df_continuous[,c(1:2, 3:14)]

cont_cellobiose[3:14] <- lapply(cont_cellobiose[3:14], function(x) (x - 155.25) / 706.42)

cont_cellobiose[c(3:14)][cont_cellobiose[c(3:14)] < 1] <- 0

positive_cellobiose <- cont_cellobiose[,c(1:2, 11:14)]
positive_cellobiose_r1 <- positive_cellobiose[positive_cellobiose$Replicate == "R1",c(1, 3:6)]
positive_cellobiose_r2 <- positive_cellobiose[positive_cellobiose$Replicate == "R2",c(3:6)]
positive_cellobiose_r3 <- positive_cellobiose[positive_cellobiose$Replicate == "R3",c(3:6)]
positive_cellobiose_wide <- cbind(positive_cellobiose_r1, positive_cellobiose_r2, positive_cellobiose_r3)
positive_cellobiose_wide$Mean <- rowMeans(positive_cellobiose_wide[,c(2:13)])
positive_cellobiose_wide[which.max(positive_cellobiose_wide$Mean),] # 33.5, 71.89585

syto_cellobiose <- cont_cellobiose[,c(1:2, 3:6)]
syto_cellobiose_r1 <- syto_cellobiose[syto_cellobiose$Replicate == "R1",c(1, 3:6)]
syto_cellobiose_r2 <- syto_cellobiose[syto_cellobiose$Replicate == "R2",c(3:6)]
syto_cellobiose_r3 <- syto_cellobiose[syto_cellobiose$Replicate == "R3",c(3:6)]
syto_cellobiose_wide <- cbind(syto_cellobiose_r1, syto_cellobiose_r2, syto_cellobiose_r3)
syto_cellobiose_wide$Mean <- rowMeans(syto_cellobiose_wide[,c(2:13)])
syto_cellobiose_wide[syto_cellobiose_wide$`Elasped Time` == 33.5,] # 33.5, 23.88121

negative_cellobiose <- cont_cellobiose[,c(1:2, 7:10)]
negative_cellobiose_r1 <- negative_cellobiose[negative_cellobiose$Replicate == "R1",c(1, 3:6)]
negative_cellobiose_r2 <- negative_cellobiose[negative_cellobiose$Replicate == "R2",c(3:6)]
negative_cellobiose_r3 <- negative_cellobiose[negative_cellobiose$Replicate == "R3",c(3:6)]
negative_cellobiose_wide <- cbind(negative_cellobiose_r1, negative_cellobiose_r2, negative_cellobiose_r3)
negative_cellobiose_wide$Mean <- rowMeans(negative_cellobiose_wide[,c(2:13)])
negative_cellobiose_wide[negative_cellobiose_wide$`Elasped Time` == 33.5,] # 33.5, 9.400923


```

## SYF161-ABP

```{r}
df_continuous <- read.csv(file = "xylose_all_MUB_continuous.csv", header = T, check.names = F)

# Xylose

cont_xylose <- df_continuous[,c(1:2, 15:26)]
cont_xylose[3:14] <- lapply(cont_xylose[3:14], function(x) (x - 162) / 942.02)
cont_xylose[c(3:14)][cont_xylose[c(3:14)] < 1] <- 0

positive_xylose <- cont_xylose[,c(1:2, 11:14)]
positive_xylose_r1 <- positive_xylose[positive_xylose$Replicate == "R1",c(1, 3:6)]
positive_xylose_r2 <- positive_xylose[positive_xylose$Replicate == "R2",c(3:6)]
positive_xylose_r3 <- positive_xylose[positive_xylose$Replicate == "R3",c(3:6)]
positive_xylose_wide <- cbind(positive_xylose_r1, positive_xylose_r2, positive_xylose_r3)
positive_xylose_wide$Mean <- rowMeans(positive_xylose_wide[,c(2:13)])
positive_xylose_wide[which.max(positive_xylose_wide$Mean),] # 100.25, 63.54545

syto_xylose <- cont_xylose[,c(1:2, 3:6)]
syto_xylose_r1 <- syto_xylose[syto_xylose$Replicate == "R1",c(1, 3:6)]
syto_xylose_r2 <- syto_xylose[syto_xylose$Replicate == "R2",c(3:6)]
syto_xylose_r3 <- syto_xylose[syto_xylose$Replicate == "R3",c(3:6)]
syto_xylose_wide <- cbind(syto_xylose_r1, syto_xylose_r2, syto_xylose_r3)
syto_xylose_wide$Mean <- rowMeans(syto_xylose_wide[,c(2:13)])
syto_xylose_wide[syto_xylose_wide$`Elapsed Time` == 100.25,] # 100.25, 57.1804

negative_xylose <- cont_xylose[,c(1:2, 7:10)]
negative_xylose_r1 <- negative_xylose[negative_xylose$Replicate == "R1",c(1, 3:6)]
negative_xylose_r2 <- negative_xylose[negative_xylose$Replicate == "R2",c(3:6)]
negative_xylose_r3 <- negative_xylose[negative_xylose$Replicate == "R3",c(3:6)]
negative_xylose_wide <- cbind(negative_xylose_r1, negative_xylose_r2, negative_xylose_r3)
negative_xylose_wide$Mean <- rowMeans(negative_xylose_wide[,c(2:13)])
negative_xylose_wide[negative_xylose_wide$`Elapsed Time` == 100.25,] # 100.25, 53.98824

# Xylobiose

cont_xylobiose <- df_continuous[,c(1:2, 3:14)]
cont_xylobiose[3:14] <- lapply(cont_xylobiose[3:14], function(x) (x - 162) / 942.02)
cont_xylobiose[c(3:14)][cont_xylobiose[c(3:14)] < 1] <- 0

positive_xylobiose <- cont_xylobiose[,c(1:2, 11:14)]
positive_xylobiose_r1 <- positive_xylobiose[positive_xylobiose$Replicate == "R1",c(1, 3:6)]
positive_xylobiose_r2 <- positive_xylobiose[positive_xylobiose$Replicate == "R2",c(3:6)]
positive_xylobiose_r3 <- positive_xylobiose[positive_xylobiose$Replicate == "R3",c(3:6)]
positive_xylobiose_wide <- cbind(positive_xylobiose_r1, positive_xylobiose_r2, positive_xylobiose_r3)
positive_xylobiose_wide$Mean <- rowMeans(positive_xylobiose_wide[,c(2:13)])
positive_xylobiose_wide[which.max(positive_xylobiose_wide$Mean),] # 38.75, 60.16495

syto_xylobiose <- cont_xylobiose[,c(1:2, 3:6)]
syto_xylobiose_r1 <- syto_xylobiose[syto_xylobiose$Replicate == "R1",c(1, 3:6)]
syto_xylobiose_r2 <- syto_xylobiose[syto_xylobiose$Replicate == "R2",c(3:6)]
syto_xylobiose_r3 <- syto_xylobiose[syto_xylobiose$Replicate == "R3",c(3:6)]
syto_xylobiose_wide <- cbind(syto_xylobiose_r1, syto_xylobiose_r2, syto_xylobiose_r3)
syto_xylobiose_wide$Mean <- rowMeans(syto_xylobiose_wide[,c(2:13)])
syto_xylobiose_wide[syto_xylobiose_wide$`Elapsed Time` == 38.75,] # 38.75, 60.4781

negative_xylobiose <- cont_xylobiose[,c(1:2, 7:10)]
negative_xylobiose_r1 <- negative_xylobiose[negative_xylobiose$Replicate == "R1",c(1, 3:6)]
negative_xylobiose_r2 <- negative_xylobiose[negative_xylobiose$Replicate == "R2",c(3:6)]
negative_xylobiose_r3 <- negative_xylobiose[negative_xylobiose$Replicate == "R3",c(3:6)]
negative_xylobiose_wide <- cbind(negative_xylobiose_r1, negative_xylobiose_r2, negative_xylobiose_r3)
negative_xylobiose_wide$Mean <- rowMeans(negative_xylobiose_wide[,c(2:13)])
negative_xylobiose_wide[negative_xylobiose_wide$`Elapsed Time` == 38.75,] # 38.75, 70.06026

```


Plotting all kinetic plots together


```{r}
kinetic_plots <- plot_grid(glucose_cont_line_nolegend, cellobiose_cont_line_nolegend,
          xylose_cont_line_nolegend, xylobiose_cont_line_nolegend,
          nrow = 2,
          labels = "AUTO")
```


# Kinetics data discrete

Individual time point samples from tube incubated samples

## GH4a-ABP

```{r}
# Glucose

df_glucose <- read.csv(file = "glucose_MUB_timecourse.csv", header = T, check.names = F)

samplenames_glucose <- colnames(df_glucose[3:14])

df_glucose <- tidyr::pivot_longer(df_glucose, all_of(samplenames_glucose))

colnames(df_glucose) = c("Time", "Replicate", "Sample", "Fluorescence")

df_glucose$Fluorescence <- ((df_glucose$Fluorescence - 107)/662.76) # this is a different value from the continuous because they were run on different plate readers

df_glucose$Fluorescence[df_glucose$Fluorescence < 0] <- 0

rep_str <- c('Syto' = 'Bulk', 'Negative' = 'Depleted', 'Positive' = 'Enriched')

df_glucose$Sample <- str_replace_all(df_glucose$Sample, rep_str)

df_glucose$Sampletwo <- df_glucose$Sample

df_glucose <- df_glucose %>% 
  separate(Sampletwo, c('Gate', 'Rep', 'MUBstrate'))

glucose_discrete_line_legend <- ggplot(df_glucose, aes(Time, Fluorescence, colour = Gate)) +
  geom_line(aes(group = Sample), size = 1, stat = "summary", fun = mean) +
  scale_y_continuous(labels = comma, limits = c(0,80)) +
  theme_bw() +
  theme(axis.text.x = element_text(colour = "black"),
        axis.text.y = element_text(colour = "black"),
        text = element_text(size = 20)) +
  ylab(expression(paste("Substrate Consumed (", mu,"M)"))) +
  xlab("Sample Time Point") +
  scale_color_manual(values = c("#619CFF",
                                "#F8766D",
                                "#00BA38"),
                     breaks = c("Bulk", "Depleted", "Enriched"))

glucose_discrete_line_legend

glucose_discrete_line_nolegend <- ggplot(df_glucose, aes(Time, Fluorescence, colour = Gate)) +
  geom_line(aes(group = Sample), size = 1, stat = "summary", fun = mean) +
  scale_y_continuous(labels = comma, limits = c(0,80)) +
  theme_bw() +
  theme(axis.text.x = element_text(colour = "black"),
        axis.text.y = element_text(colour = "black"),
        legend.position = "none",
        text = element_text(size = 20)) +
  ylab(expression(paste("Glucose Consumed (", mu,"M)"))) +
  xlab("Sample Time Point") +
  scale_color_manual(values = c("#619CFF",
                                "#F8766D",
                                "#00BA38"),
                     breaks = c("Bulk", "Depleted", "Enriched"))

glucose_discrete_line_nolegend

# Cellobiose

df_cellobiose <- read.csv(file = "cellobiose_MUB_timecourse.csv", header = T, check.names = F)

samplenames <- colnames(df_cellobiose[3:14])

df_cellobiose <- tidyr::pivot_longer(df_cellobiose, all_of(samplenames))

colnames(df_cellobiose) = c("Time", "Replicate", "Sample", "Fluorescence")

df_cellobiose$Fluorescence <- ((df_cellobiose$Fluorescence - 129.5)/527.8) # this is a different value from the continuous because they were run on different plate readers

df_cellobiose$Fluorescence[df_cellobiose$Fluorescence < 0] <- 0

rep_str <- c('Syto' = 'Bulk', 'Negative' = 'Depleted', 'Positive' = 'Enriched')

df_cellobiose$Sample <- str_replace_all(df_cellobiose$Sample, rep_str)

df_cellobiose$Sampletwo <- df_cellobiose$Sample

df_cellobiose <- df_cellobiose %>% 
  separate(Sampletwo, c('Gate', 'Rep', 'MUBstrate'))

cellobiose_discrete_line_legend <- ggplot(df_cellobiose, aes(Time, Fluorescence, colour = Gate)) +
  geom_line(aes(group = Sample), size = 1, stat = "summary", fun = mean) +
  scale_y_continuous(labels = comma, limits = c(0,80)) +
  theme_bw() +
  theme(axis.text.x = element_text(colour = "black"),
        axis.text.y = element_text(colour = "black"),
        text = element_text(size = 20)) +
  ylab(expression(paste("Substrate Consumed (", mu,"M)"))) +
  xlab("Sample Time Point") +
  scale_color_manual(values = c("#619CFF",
                                "#F8766D",
                                "#00BA38"),
                     breaks = c("Bulk", "Depleted", "Enriched"))

cellobiose_discrete_line_legend

cellobiose_discrete_line_nolegend <- ggplot(df_cellobiose, aes(Time, Fluorescence, colour = Gate)) +
  geom_line(aes(group = Sample), size = 1, stat = "summary", fun = mean) +
  scale_y_continuous(labels = comma, limits = c(0,80)) +
  theme_bw() +
  theme(axis.text.x = element_text(colour = "black"),
        axis.text.y = element_text(colour = "black"),
        legend.position = "none",
        text = element_text(size = 20)) +
  ylab(expression(paste("Cellobiose Consumed (", mu,"M)"))) +
  xlab("Sample Time Point") +
  scale_color_manual(values = c("#619CFF",
                                "#F8766D",
                                "#00BA38"),
                     breaks = c("Bulk", "Depleted", "Enriched"))

cellobiose_discrete_line_nolegend


```

## SYF161-ABP

```{r}

# Xylose

df_xylose <- read.csv(file = "xylose_MUB_timecourse.csv", header = T, check.names = F)

samplenames_xylose <- colnames(df_xylose[3:14])

df_xylose <- tidyr::pivot_longer(df_xylose, all_of(samplenames_xylose))

colnames(df_xylose) = c("Time", "Replicate", "Sample", "Fluorescence")

df_xylose$Fluorescence <- ((df_xylose$Fluorescence - 107)/662.76) # this is a different value from the continuous because they were run on different plate readers

df_xylose$Fluorescence[df_xylose$Fluorescence < 0] <- 0

rep_str <- c('Syto' = 'Bulk', 'Negative' = 'Depleted', 'Positive' = 'Enriched')

df_xylose$Sample <- str_replace_all(df_xylose$Sample, rep_str)

df_xylose$Sampletwo <- df_xylose$Sample

df_xylose <- df_xylose %>% 
  separate(Sampletwo, c('Gate', 'Rep', 'MUBstrate'))

xylose_discrete_line_legend <- ggplot(df_xylose, aes(Time, Fluorescence, colour = Gate)) +
  geom_line(aes(group = Sample), size = 1, stat = "summary", fun = mean) +
  scale_y_continuous(labels = comma, limits = c(0,80)) +
  theme_bw() +
  theme(axis.text.x = element_text(colour = "black"),
        axis.text.y = element_text(colour = "black"),
        text = element_text(size = 20)) +
  ylab(expression(paste("Substrate Consumed (", mu,"M)"))) +
  xlab("Sample Time Point") +
  scale_color_manual(values = c("#619CFF",
                                "#F8766D",
                                "#00BA38"),
                     breaks = c("Bulk", "Depleted", "Enriched"))

xylose_discrete_line_legend

xylose_discrete_line_nolegend <- ggplot(df_xylose, aes(Time, Fluorescence, colour = Gate)) +
  geom_line(aes(group = Sample), size = 1, stat = "summary", fun = mean) +
  scale_y_continuous(labels = comma, limits = c(0,80)) +
  theme_bw() +
  theme(axis.text.x = element_text(colour = "black"),
        axis.text.y = element_text(colour = "black"),
        legend.position = "none",
        text = element_text(size = 20)) +
  ylab(expression(paste("Xylose Consumed (", mu,"M)"))) +
  xlab("Sample Time Point") +
  scale_color_manual(values = c("#619CFF",
                                "#F8766D",
                                "#00BA38"),
                     breaks = c("Bulk", "Depleted", "Enriched"))

xylose_discrete_line_nolegend


# Xylobiose

df_xylobiose <- read.csv(file = "xylobiose_MUB_timecourse.csv", header = T, check.names = F)

samplenames_xylobiose <- colnames(df_xylobiose[3:14])

df_xylobiose <- tidyr::pivot_longer(df_xylobiose, all_of(samplenames_xylobiose))

colnames(df_xylobiose) = c("Time", "Replicate", "Sample", "Fluorescence")

df_xylobiose$Fluorescence <- ((df_xylobiose$Fluorescence - 107)/662.76)

df_xylobiose$Fluorescence[df_xylobiose$Fluorescence < 0] <- 0

rep_str <- c('Syto' = 'Bulk', 'Negative' = 'Depleted', 'Positive' = 'Enriched')

df_xylobiose$Sample <- str_replace_all(df_xylobiose$Sample, rep_str)

df_xylobiose$Sampletwo <- df_xylobiose$Sample

df_xylobiose <- df_xylobiose %>% 
  separate(Sampletwo, c('Gate', 'Rep', 'MUBstrate'))

xylobiose_discrete_line_legend <- ggplot(df_xylobiose, aes(Time, Fluorescence, colour = Gate)) +
  geom_line(aes(group = Sample), size = 1, stat = "summary", fun = mean) +
  scale_y_continuous(labels = comma, limits = c(0,80)) +
  theme_bw() +
  theme(axis.text.x = element_text(colour = "black"),
        axis.text.y = element_text(colour = "black"),
        text = element_text(size = 20)) +
  ylab(expression(paste("Substrate Consumed (", mu,"M)"))) +
  xlab("Sample Time Point") +
  scale_color_manual(values = c("#619CFF",
                                "#F8766D",
                                "#00BA38"),
                     breaks = c("Bulk", "Depleted", "Enriched"))

xylobiose_discrete_line_legend

xylobiose_discrete_line_nolegend <- ggplot(df_xylobiose, aes(Time, Fluorescence, colour = Gate)) +
  geom_line(aes(group = Sample), size = 1, stat = "summary", fun = mean) +
  scale_y_continuous(labels = comma, limits = c(0,80)) +
  theme_bw() +
  theme(axis.text.x = element_text(colour = "black"),
        axis.text.y = element_text(colour = "black"),
        legend.position = "none",
        text = element_text(size = 20)) +
  ylab(expression(paste("Xylobiose Consumed (", mu,"M)"))) +
  xlab("Sample Time Point") +
  scale_color_manual(values = c("#619CFF",
                                "#F8766D",
                                "#00BA38"),
                     breaks = c("Bulk", "Depleted", "Enriched"))

xylobiose_discrete_line_nolegend

```

Plot all discrete kinetic plots together

```{r}
discrete_kinetic_plots <- plot_grid(glucose_discrete_line_nolegend, cellobiose_discrete_line_nolegend,
          xylose_discrete_line_nolegend, xylobiose_discrete_line_nolegend,
          nrow = 2,
          labels = "AUTO")

discrete_kinetic_plots
```

# OD600 continuous plate reader plots

## GH4a

```{r}
OD_continuous <- read.csv(file = "gh4a_continuous_OD600.csv", header = T, check.names = F)

# Glucose 

OD_cont_glucose <- OD_continuous[,c(1:2, 15:26)]

samplenames_OD_cont_glucose <- colnames(OD_cont_glucose[3:14])

OD_long_cont_glucose <- tidyr::pivot_longer(OD_cont_glucose, all_of(samplenames_OD_cont_glucose))

colnames(OD_long_cont_glucose) = c("Time", "Replicate", "Sample", "OD600")

rep_str <- c('Syto' = 'Bulk', 'Negative' = 'Depleted', 'Positive' = 'Enriched')
OD_long_cont_glucose$Sample <- str_replace_all(OD_long_cont_glucose$Sample, rep_str)
OD_long_cont_glucose$Sampletwo <- OD_long_cont_glucose$Sample
OD_long_cont_glucose <- OD_long_cont_glucose %>% 
  separate(Sampletwo, c('Gate', 'Rep', 'MUBstrate'))

max(OD_long_cont_glucose$`OD600`) #0.744

OD_glucose_cont_line_legend <- ggplot(OD_long_cont_glucose, aes(Time, OD600, colour = Gate)) +
  geom_line(aes(group = Sample), size = 1, stat = "summary", fun = mean) +
  scale_y_continuous(labels = comma, limits = c(0,1)) +
  theme_bw() +
  theme(axis.text.x = element_text(colour = "black"),
        axis.text.y = element_text(colour = "black")) +
  ylab("Glucose OD600") +
  xlab("Time (hr)") +
  scale_color_manual(values = c("#619CFF",
                                "#F8766D",
                                "#00BA38"),
                     breaks = c("Bulk", "Depleted", "Enriched"))

OD_glucose_cont_line_nolegend <- ggplot(OD_long_cont_glucose, aes(Time, OD600, colour = Gate)) +
  geom_line(aes(group = Sample), size = 1, stat = "summary", fun = mean) +
  scale_y_continuous(labels = comma, limits = c(0,1)) +
  theme_bw() +
  theme(axis.text.x = element_text(colour = "black"),
        axis.text.y = element_text(colour = "black"),
        legend.position = "none",
        text = element_text(size = 20)) +
  ylab("Glucose OD600") +
  xlab("Time (hr)") +
  scale_color_manual(values = c("#619CFF",
                                "#F8766D",
                                "#00BA38"),
                     breaks = c("Bulk", "Depleted", "Enriched"))

OD_glucose_cont_line_nolegend

# Cellobiose

OD_cont_cellobiose <- OD_continuous[,c(1:2, 3:14)]

samplenames_OD_cont_cellobiose <- colnames(OD_cont_cellobiose[3:14])

OD_long_cont_cellobiose <- tidyr::pivot_longer(OD_cont_cellobiose, all_of(samplenames_OD_cont_cellobiose))

colnames(OD_long_cont_cellobiose) = c("Time", "Replicate", "Sample", "OD600")

rep_str <- c('Syto' = 'Bulk', 'Negative' = 'Depleted', 'Positive' = 'Enriched')
OD_long_cont_cellobiose$Sample <- str_replace_all(OD_long_cont_cellobiose$Sample, rep_str)
OD_long_cont_cellobiose$Sampletwo <- OD_long_cont_cellobiose$Sample
OD_long_cont_cellobiose <- OD_long_cont_cellobiose %>% 
  separate(Sampletwo, c('Gate', 'Rep', 'MUBstrate'))

max(OD_long_cont_cellobiose$`OD600`) #0.737

OD_cellobiose_cont_line_legend <- ggplot(OD_long_cont_cellobiose, aes(Time, OD600, colour = Gate)) +
  geom_line(aes(group = Sample), size = 1, stat = "summary", fun = mean) +
  scale_y_continuous(labels = comma, limits = c(0,1)) +
  theme_bw() +
  theme(axis.text.x = element_text(colour = "black"),
        axis.text.y = element_text(colour = "black")) +
  ylab("Cellobiose OD600") +
  xlab("Time (hr)") +
  scale_color_manual(values = c("#619CFF",
                                "#F8766D",
                                "#00BA38"),
                     breaks = c("Bulk", "Depleted", "Enriched"))

OD_cellobiose_cont_line_nolegend <- ggplot(OD_long_cont_cellobiose, aes(Time, OD600, colour = Gate)) +
  geom_line(aes(group = Sample), size = 1, stat = "summary", fun = mean) +
  scale_y_continuous(labels = comma, limits = c(0,1)) +
  theme_bw() +
  theme(axis.text.x = element_text(colour = "black"),
        axis.text.y = element_text(colour = "black"),
        legend.position = "none",
        text = element_text(size = 20)) +
  ylab("Cellobiose OD600") +
  xlab("Time (hr)") +
  scale_color_manual(values = c("#619CFF",
                                "#F8766D",
                                "#00BA38"),
                     breaks = c("Bulk", "Depleted", "Enriched"))
```

## SYF161-ABP

```{r}
OD_syf161_continuous <- read.csv(file = "syf161_continuous_OD600.csv", header = T, check.names = F)

# Xylose 

OD_cont_xylose <- OD_syf161_continuous[,c(1:2, 15:26)]

samplenames_OD_cont_xylose <- colnames(OD_cont_xylose[3:14])

OD_long_cont_xylose <- tidyr::pivot_longer(OD_cont_xylose, all_of(samplenames_OD_cont_xylose))

colnames(OD_long_cont_xylose) = c("Time", "Replicate", "Sample", "OD600")

rep_str <- c('Syto' = 'Bulk', 'Negative' = 'Depleted', 'Positive' = 'Enriched')
OD_long_cont_xylose$Sample <- str_replace_all(OD_long_cont_xylose$Sample, rep_str)
OD_long_cont_xylose$Sampletwo <- OD_long_cont_xylose$Sample
OD_long_cont_xylose <- OD_long_cont_xylose %>% 
  separate(Sampletwo, c('Gate', 'Rep', 'MUBstrate'))

max(OD_long_cont_xylose$`OD600`) #0.917

OD_xylose_cont_line_legend <- ggplot(OD_long_cont_xylose, aes(Time, OD600, colour = Gate)) +
  geom_line(aes(group = Sample), size = 1, stat = "summary", fun = mean) +
  scale_y_continuous(labels = comma, limits = c(0,1)) +
  theme_bw() +
  theme(axis.text.x = element_text(colour = "black"),
        axis.text.y = element_text(colour = "black")) +
  ylab("Xylose OD600") +
  xlab("Time (hr)") +
  scale_color_manual(values = c("#619CFF",
                                "#F8766D",
                                "#00BA38"),
                     breaks = c("Bulk", "Depleted", "Enriched"))

OD_xylose_cont_line_nolegend <- ggplot(OD_long_cont_xylose, aes(Time, OD600, colour = Gate)) +
  geom_line(aes(group = Sample), size = 1, stat = "summary", fun = mean) +
  scale_y_continuous(labels = comma, limits = c(0,1)) +
  theme_bw() +
  theme(axis.text.x = element_text(colour = "black"),
        axis.text.y = element_text(colour = "black"),
        legend.position = "none",
        text = element_text(size = 20)) +
  ylab("Xylose OD600") +
  xlab("Time (hr)") +
  scale_color_manual(values = c("#619CFF",
                                "#F8766D",
                                "#00BA38"),
                     breaks = c("Bulk", "Depleted", "Enriched"))

OD_xylose_cont_line_nolegend

# Xylobiose

OD_cont_xylobiose <- OD_syf161_continuous[,c(1:2, 3:14)]

samplenames_OD_cont_xylobiose <- colnames(OD_cont_xylobiose[3:14])

OD_long_cont_xylobiose <- tidyr::pivot_longer(OD_cont_xylobiose, all_of(samplenames_OD_cont_xylobiose))

colnames(OD_long_cont_xylobiose) = c("Time", "Replicate", "Sample", "OD600")

rep_str <- c('Syto' = 'Bulk', 'Negative' = 'Depleted', 'Positive' = 'Enriched')
OD_long_cont_xylobiose$Sample <- str_replace_all(OD_long_cont_xylobiose$Sample, rep_str)
OD_long_cont_xylobiose$Sampletwo <- OD_long_cont_xylobiose$Sample
OD_long_cont_xylobiose <- OD_long_cont_xylobiose %>% 
  separate(Sampletwo, c('Gate', 'Rep', 'MUBstrate'))

max(OD_long_cont_xylobiose$`OD600`) #0.819

OD_xylobiose_cont_line_legend <- ggplot(OD_long_cont_xylobiose, aes(Time, OD600, colour = Gate)) +
  geom_line(aes(group = Sample), size = 1, stat = "summary", fun = mean) +
  scale_y_continuous(labels = comma, limits = c(0,1)) +
  theme_bw() +
  theme(axis.text.x = element_text(colour = "black"),
        axis.text.y = element_text(colour = "black")) +
  ylab("Xylobiosee OD600") +
  xlab("Time (hr)") +
  scale_color_manual(values = c("#619CFF",
                                "#F8766D",
                                "#00BA38"),
                     breaks = c("Bulk", "Depleted", "Enriched"))

OD_xylobiose_cont_line_nolegend <- ggplot(OD_long_cont_xylobiose, aes(Time, OD600, colour = Gate)) +
  geom_line(aes(group = Sample), size = 1, stat = "summary", fun = mean) +
  scale_y_continuous(labels = comma, limits = c(0,1)) +
  theme_bw() +
  theme(axis.text.x = element_text(colour = "black"),
        axis.text.y = element_text(colour = "black"),
        legend.position = "none",
        text = element_text(size = 20)) +
  ylab("Xylobiose OD600") +
  xlab("Time (hr)") +
  scale_color_manual(values = c("#619CFF",
                                "#F8766D",
                                "#00BA38"),
                     breaks = c("Bulk", "Depleted", "Enriched"))
```

Plot all OD plots together

```{r}
OD_plots <- plot_grid(OD_glucose_cont_line_nolegend, OD_cellobiose_cont_line_nolegend,
          OD_xylose_cont_line_nolegend, OD_xylobiose_cont_line_nolegend,
          nrow = 2,
          labels = "AUTO")

OD_plots
```
